# Supplementary material for: Identification of Male Gametogenesis Expressed Genes from the Scallop Nodipecten subnodosus by Suppressive Subtraction Hybridization and Pyrosequencing
Source: PLoS One. 2013 Sep 16;8(9):e73176. doi: 10.1371/journal.pone.0073176 (PMC3774672; doi:10.1371/journal.pone.0073176)
Supplement: Table S2 — Top blastx hits for library-specific transcripts (sheet 1 and 2), and for transcripts represented by reads obtained from both libraries (sheet 3). (XLS) [file pone.0073176.s002.xls]

## Sheet: mature_testis_library
Sequence name	Sequence desc.	Sequence length	Hit desc.	Hit ACC	E-Value	Similarity	Score	Alignment length	Positives
isotig00001	dynein heavy chain axonemal	1840	gi|405962817|gb|EKC28460.1|Dynein heavy chain 8, axonemal [Crassostrea gigas]	EKC28460	2.04827E-127	90	424.861	238	216
isotig00002	alpha- partial	1542	gi|144228241|gb|ABO93628.1|tubulin A [Hyriopsis cumingii]	ABO93628	2.25433E-95	99	299.671	141	140
isotig00003	alpha- partial	1278	gi|405962817|gb|EKC28460.1|Dynein heavy chain 8, axonemal [Crassostrea gigas]	EKC28460	3.76391E-130	90	424.861	238	216
isotig00004	matrix metalloproteinase	1580	gi|68137220|gb|AAY85550.1|matrix metalloproteinase [Chlamys farreri]	AAY85550	1.97621E-25	71	118.242	118	84
isotig00005	dynein heavy chain axonemal	1526	gi|405962817|gb|EKC28460.1|Dynein heavy chain 8, axonemal [Crassostrea gigas]	EKC28460	6.68313E-129	90	424.861	238	216
isotig00006	alpha- partial	980	gi|392601484|gb|AFM80094.1|alpha-tubulin, partial [Teleopsis dalmanni]	AFM80094	0	98	537.339	276	272
isotig00007	matrix metalloproteinase	1369	gi|68137220|gb|AAY85550.1|matrix metalloproteinase [Chlamys farreri]	AAY85550	8.08058E-26	71	118.242	118	84
isotig00008	elongation factor 1	1299	gi|345104752|gb|AEN71146.1|elongation factor 1-alpha, partial [Nodipecten subnodosus]	AEN71146	2.17791E-56	96	196.823	97	94
isotig00009	matrix metalloproteinase	1276	gi|68137220|gb|AAY85550.1|matrix metalloproteinase [Chlamys farreri]	AAY85550	2.76655E-26	71	119.013	118	84
isotig00010	alpha- partial	1228	gi|144228241|gb|ABO93628.1|tubulin A [Hyriopsis cumingii]	ABO93628	9.17791E-97	99	299.671	141	140
isotig00011	dynein heavy chain axonemal	1167	gi|405962817|gb|EKC28460.1|Dynein heavy chain 8, axonemal [Crassostrea gigas]	EKC28460	9.94356E-131	90	424.861	238	216
isotig00012	alpha- partial	737	gi|392601482|gb|AFM80093.1|alpha-tubulin, partial [Teleopsis whitei]	AFM80093	1.42795E-123	94	365.155	206	195
isotig00013	alpha- partial	869	gi|144228241|gb|ABO93628.1|tubulin A [Hyriopsis cumingii]	ABO93628	5.56333E-99	97	300.827	145	142
isotig00014	elongation factor 1	985	gi|345104752|gb|AEN71146.1|elongation factor 1-alpha, partial [Nodipecten subnodosus]	AEN71146	1.37314E-57	96	196.823	97	94
isotig00016	alpha- partial	626	gi|308230149|gb|ADO24528.1|alpha tubulin [Bactrocera dorsalis]	ADO24528	1.67523E-35	98	132.109	63	62
isotig00017	dna ligase 1	634	gi|307187908|gb|EFN72821.1|DNA ligase 1 [Camponotus floridanus]	EFN72821	4.02557E-34	91	138.272	74	68
isotig00019	tubulin alpha-1c chain- partial	520	gi|260788582|ref|XP_002589328.1|hypothetical protein BRAFLDRAFT_58553 [Branchiostoma floridae] >gi|229274505|gb|EEN45339.1| hypothetical protein BRAFLDRAFT_58553 [Branchiostoma floridae]	XP_002589328	2.62874E-52	100	174.481	82	82
isotig00021	alpha tubulin	483	gi|302393237|dbj|BAJ14323.1|alpha tubulin [Pinctada fucata]	BAJ14323	3.65398E-48	100	163.31	77	77
isotig00022	tubulin beta-2c chain	1208	gi|40074248|gb|AAR39410.1|beta tubulin [Chlamys farreri]	AAR39410	0	100	536.569	253	253
isotig00023	tubulin beta-2c chain	1169	gi|40074248|gb|AAR39410.1|beta tubulin [Chlamys farreri]	AAR39410	0	96	538.88	266	258
isotig00024	tubulin beta-2c chain	850	gi|86559792|gb|ABD04191.1|beta-tubulin [Anthopleura elegantissima]	ABD04191	3.40669E-153	99	439.884	209	208
isotig00025	tubulin beta-2c chain	850	gi|86559792|gb|ABD04191.1|beta-tubulin [Anthopleura elegantissima]	ABD04191	1.07017E-153	100	441.039	208	208
isotig00026	a-macroglobulin complement component family protein	582	gi|281833718|gb|ADA77517.1|thioester-containing protein-F [Chlamys farreri]	ADA77517	1.21879E-44	92	168.703	95	88
isotig00027	beta-tubulin	443	gi|334853640|gb|AEH05763.1|beta-tubulin [Montastraea cavernosa] >gi|334853642|gb|AEH05764.1| beta-tubulin [Montastraea cavernosa] >gi|334853644|gb|AEH05765.1| beta-tubulin [Montastraea cavernosa] >gi|334853646|gb|AEH05766.1| beta-tubulin [Montastraea cavernosa] >gi|334853648|gb|AEH05767.1| beta-tubulin [Montastraea cavernosa] >gi|334853650|gb|AEH05768.1| beta-tubulin [Montastraea cavernosa] >gi|3…	AEH05763	6.76307E-23	100	95.9005	45	45
isotig00028	beta tubulin	404	gi|205345235|dbj|BAG71397.1|beta tubulin [Leptoseris cucullata]	BAG71397	1.10433E-24	72	101.679	86	62
isotig00029	beta tubulin	263	gi|295841496|dbj|BAJ07155.1|tubulin beta 3 [Mus musculus] >gi|295841498|dbj|BAJ07156.1| tubulin beta 3 [Mus musculus] >gi|295841500|dbj|BAJ07157.1| tubulin beta 3 [Mus musculus] >gi|295841502|dbj|BAJ07158.1| tubulin beta 3 [Mus musculus]	BAJ07155	1.35515E-31	100	117.087	55	55
isotig00037	ribosomal protein l21	1183	gi|159145722|gb|ABW90398.1|putative ribosomal protein L21 [Barentsia elongata]	ABW90398	2.23357E-4	65	49.2914	52	34
isotig00038	ribosomal protein l21	1157	gi|159145722|gb|ABW90398.1|putative ribosomal protein L21 [Barentsia elongata]	ABW90398	2.16485E-4	65	49.2914	52	34
isotig00039	ribosomal protein l21	1071	gi|159145722|gb|ABW90398.1|putative ribosomal protein L21 [Barentsia elongata]	ABW90398	1.91895E-4	65	49.2914	52	34
isotig00040	ribosomal protein l21	1045	gi|159145722|gb|ABW90398.1|putative ribosomal protein L21 [Barentsia elongata]	ABW90398	1.8524E-4	65	49.2914	52	34
isotig00060	tubulin beta-2c chain	1001	gi|343455255|gb|AEM36067.1|beta-tubulin [Mytilus edulis]	AEM36067	3.68158E-77	91	244.588	133	122
isotig00061	tubulin beta-2c chain	877	gi|390349570|ref|XP_782388.3|PREDICTED: tubulin beta chain-like [Strongylocentrotus purpuratus]	XP_782388	3.823E-78	97	244.588	122	119
isotig00062	tubulin beta-2c chain	828	gi|390349570|ref|XP_782388.3|PREDICTED: tubulin beta chain-like [Strongylocentrotus purpuratus]	XP_782388	1.82586E-78	97	244.588	122	119
isotig00063	tubulin beta-2c chain	704	gi|390349570|ref|XP_782388.3|PREDICTED: tubulin beta chain-like [Strongylocentrotus purpuratus]	XP_782388	1.05777E-79	96	246.128	126	121
isotig00065	arginine kinase	748	gi|7768860|dbj|BAA95594.1|arginine kinase [Nautilus pompilius]	BAA95594	8.03871E-88	79	275.018	179	143
isotig00066	arginine kinase	748	gi|7768860|dbj|BAA95594.1|arginine kinase [Nautilus pompilius]	BAA95594	1.12399E-87	79	274.633	179	143
isotig00067	tubulin alpha-1c chain-like	552	gi|281352790|gb|EFB28374.1|hypothetical protein PANDA_015961 [Ailuropoda melanoleuca]	EFB28374	3.06573E-17	100	82.0333	37	37
isotig00068	tubulin alpha-1c chain-like	475	gi|281352790|gb|EFB28374.1|hypothetical protein PANDA_015961 [Ailuropoda melanoleuca]	EFB28374	1.70698E-17	100	82.0333	37	37
isotig00069	ribosomal protein s7	473	gi|22758886|gb|AAN05602.1|ribosomal protein S7 [Argopecten irradians]	AAN05602	1.40645E-27	96	111.309	54	52
isotig00084	ribosomal protein l13	441	gi|158187858|gb|ABW23218.1|ribosomal protein rpl13 [Eurythoe complanata]	ABW23218	3.64388E-45	84	154.836	103	87
isotig00085	ribosomal protein l13	382	gi|405967101|gb|EKC32302.1|60S ribosomal protein L13 [Crassostrea gigas]	EKC32302	1.16331E-47	85	162.54	110	94
isotig00096	ef-hand domain-containing family member c2-like	638	gi|291231836|ref|XP_002735862.1|PREDICTED: EFHC2 protein-like [Saccoglossus kowalevskii]	XP_002735862	1.02743E-65	91	225.713	130	119
isotig00097	arginine kinase	368	gi|228014792|gb|ACP50250.1|arginine kinase [Toxonotus cornutus]	ACP50250	5.60898E-9	80	58.9214	40	32
isotig00127	tubulin alpha-1b chain	876	gi|256068342|ref|XP_002570771.1|tubulin subunit alpha [Schistosoma mansoni]	XP_002570771	1.39176E-90	100	277.33	130	130
isotig00128	tubulin alpha-1b chain	849	gi|256068342|ref|XP_002570771.1|tubulin subunit alpha [Schistosoma mansoni]	XP_002570771	7.0151E-90	100	275.404	130	130
isotig00135	hypothetical protein CGI_10020939 [Crassostrea gigas]	1018	gi|405957018|gb|EKC23257.1|hypothetical protein CGI_10020939 [Crassostrea gigas]	EKC23257	2.26799E-35	54	142.51	185	101
isotig00141	armadillo repeat containing 6-like	688	gi|170043432|ref|XP_001849391.1|conserved hypothetical protein [Culex quinquefasciatus] >gi|167866787|gb|EDS30170.1| conserved hypothetical protein [Culex quinquefasciatus]	XP_001849391	2.67562E-8	58	59.3066	104	61
isotig00142	spore coat assembly protein	652	gi|156386069|ref|XP_001633736.1|predicted protein [Nematostella vectensis] >gi|156220810|gb|EDO41673.1| predicted protein [Nematostella vectensis]	XP_001633736	2.94318E-6	58	53.1434	87	51
isotig00150	histone 3	613	gi|58081627|gb|AAW65288.1|histone 3 [Potamonautes lividus]	AAW65288	4.26771E-25	68	103.605	96	66
isotig00160	rna-directed dna polymerase from transposon bs	364	gi|405966353|gb|EKC31648.1|Putative RNA-directed DNA polymerase from transposon BS [Crassostrea gigas]	EKC31648	3.35798E-5	55	43.5134	56	31
isotig00166	rna-directed dna polymerase from mobile element jockey-like	506	gi|390352383|ref|XP_003727887.1|PREDICTED: RNA-directed DNA polymerase from mobile element jockey-like [Strongylocentrotus purpuratus]	XP_003727887	3.08122E-15	58	78.1814	135	79
isotig00173	sterile alpha motif domain-containing protein 15	622	gi|260788414|ref|XP_002589245.1|hypothetical protein BRAFLDRAFT_213062 [Branchiostoma floridae] >gi|229274420|gb|EEN45256.1| hypothetical protein BRAFLDRAFT_213062 [Branchiostoma floridae]	XP_002589245	4.58101E-25	62	103.99	112	70
isotig00185	testis-specific serine threonine-protein kinase 4-like	632	gi|343455234|gb|AEM36057.1|putative testis-specific serine/threonine kinase [Mytilus edulis]	AEM36057	3.2223E-42	85	153.68	120	103
isotig00197	e3 ubiquitin-protein ligase trim9	589	gi|405972802|gb|EKC37550.1|Tripartite motif-containing protein 9 [Crassostrea gigas]	EKC37550	2.58032E-20	91	97.4413	49	45
isotig00223	e3 ubiquitin-protein ligase march3	528	gi|405960808|gb|EKC26683.1|E3 ubiquitin-protein ligase MARCH3 [Crassostrea gigas]	EKC26683	4.30795E-12	73	70.0922	56	41
isotig00224	e3 ubiquitin-protein ligase march3	279	gi|405960808|gb|EKC26683.1|E3 ubiquitin-protein ligase MARCH3 [Crassostrea gigas]	EKC26683	5.4232E-13	73	70.0922	56	41
isotig00230	arginine kinase	286	gi|7434588|pir||S77897arginine kinase (EC 2.7.3.3) - Japanese abalone (fragment)	S77897	1.23369E-23	92	97.0561	56	52
isotig00255	PREDICTED: hypothetical protein LOC100613392, partial [Pan troglodytes]	430	gi|332836133|ref|XP_003313023.1|PREDICTED: hypothetical protein LOC100613392, partial [Pan troglodytes]	XP_003313023	8.81684E-9	66	59.6918	153	101
isotig00272	dynein light chain cytoplasmic	1473	gi|119614889|gb|EAW94483.1|dynein, light chain, LC8-type 2, isoform CRA_a [Homo sapiens]	EAW94483	3.87626E-55	88	194.512	109	97
isotig00274	tetratricopeptide repeat protein 25	1358	gi|405954096|gb|EKC21625.1|Tetratricopeptide repeat protein 25 [Crassostrea gigas]	EKC21625	4.64594E-36	90	148.288	92	83
isotig00277	hypothetical protein CGI_10020304 [Crassostrea gigas]	1218	gi|405970648|gb|EKC35537.1|hypothetical protein CGI_10020304 [Crassostrea gigas]	EKC35537	4.55912E-46	67	172.17	176	119
isotig00279	conserved hypothetical protein [Culex quinquefasciatus]	1162	gi|170071561|ref|XP_001869943.1|conserved hypothetical protein [Culex quinquefasciatus] >gi|167867498|gb|EDS30881.1| conserved hypothetical protein [Culex quinquefasciatus]	XP_001869943	2.10235E-25	60	109.768	166	100
isotig00291	coiled-coil domain-containing protein 81	838	gi|405959610|gb|EKC25625.1|Coiled-coil domain-containing protein 81 [Crassostrea gigas]	EKC25625	2.08071E-40	86	158.688	96	83
isotig00294	40s ribosomal protein s9	818	gi|405964154|gb|EKC29671.1|40S ribosomal protein S9 [Crassostrea gigas]	EKC29671	5.18754E-18	59	92.0485	111	66
isotig00300	hypothetical protein NEMVEDRAFT_v1g221748 [Nematostella vectensis]	784	gi|156347492|ref|XP_001621648.1|hypothetical protein NEMVEDRAFT_v1g221748 [Nematostella vectensis] >gi|156207802|gb|EDO29548.1| predicted protein [Nematostella vectensis]	XP_001621648	9.12106E-5	50	51.6026	112	56
isotig00304	ropporin-1-like protein	770	gi|405966318|gb|EKC31617.1|Ropporin-1-like protein [Crassostrea gigas]	EKC31617	2.73058E-126	91	369.392	211	193
isotig00309	ribonucleoside-diphosphate reductase large subunit	752	gi|326914626|ref|XP_003203625.1|PREDICTED: ribonucleoside-diphosphate reductase large subunit-like [Meleagris gallopavo]	XP_003203625	6.47839E-43	94	155.221	87	82
isotig00313	hypothetical protein CGI_10022520 [Crassostrea gigas]	754	gi|405969873|gb|EKC34818.1|hypothetical protein CGI_10022520 [Crassostrea gigas]	EKC34818	4.60642E-22	56	100.908	134	76
isotig00326	ring canal kelch homolog	740	gi|405952436|gb|EKC20248.1|Cadherin EGF LAG seven-pass G-type receptor 1 [Crassostrea gigas]	EKC20248	9.70729E-36	57	145.591	202	116
isotig00334	hypothetical protein CGI_10026113 [Crassostrea gigas]	732	gi|405975524|gb|EKC40083.1|hypothetical protein CGI_10026113 [Crassostrea gigas]	EKC40083	7.07616E-11	74	66.6254	47	35
isotig00345	dynein beta ciliary	711	gi|405953044|gb|EKC20777.1|Dynein beta chain, ciliary [Crassostrea gigas]	EKC20777	5.28759E-112	92	282.722	156	145
isotig00347	isoform cra_b	708	gi|405963143|gb|EKC28743.1|Uncharacterized protein C7orf63 [Crassostrea gigas]	EKC28743	5.03226E-85	88	238.424	154	137
isotig00349	dynein heavy chain axonemal	709	gi|405962817|gb|EKC28460.1|Dynein heavy chain 8, axonemal [Crassostrea gigas]	EKC28460	8.41435E-34	97	139.428	67	65
isotig00352	protein nlrc3-like	703	gi|405977228|gb|EKC41687.1|hypothetical protein CGI_10028433 [Crassostrea gigas]	EKC41687	8.8226E-26	53	109.768	196	104
isotig00353	tripartite motif-containing protein 59	705	gi|327266926|ref|XP_003218254.1|PREDICTED: tripartite motif-containing protein 59-like [Anolis carolinensis]	XP_003218254	1.00395E-9	54	65.855	91	50
isotig00359	hypothetical protein CGI_10022520 [Crassostrea gigas]	694	gi|405969873|gb|EKC34818.1|hypothetical protein CGI_10022520 [Crassostrea gigas]	EKC34818	5.89583E-25	47	82.0333	166	79
isotig00362	hypothetical protein CGI_10026421 [Crassostrea gigas]	692	gi|405977346|gb|EKC41803.1|hypothetical protein CGI_10026421 [Crassostrea gigas]	EKC41803	2.99825E-4	70	48.9062	54	38
isotig00364	protein fam166b	693	gi|405957998|gb|EKC24169.1|hypothetical protein CGI_10006712 [Crassostrea gigas]	EKC24169	1.58496E-43	76	158.303	119	91
isotig00365	actin	693	gi|167683058|gb|ABZ91671.1|actin [Plectreurys tristis]	ABZ91671	2.06504E-163	99	463.381	230	229
isotig00367	rna-directed dna polymerase from mobile element jockey-like	687	gi|308508993|ref|XP_003116680.1|hypothetical protein CRE_08674 [Caenorhabditis remanei] >gi|308251624|gb|EFO95576.1| hypothetical protein CRE_08674 [Caenorhabditis remanei]	XP_003116680	1.69594E-34	71	110.923	97	69
isotig00380	coiled-coil domain containing 63	669	gi|405957724|gb|EKC23914.1|Coiled-coil domain-containing protein 63 [Crassostrea gigas]	EKC23914	2.50812E-21	57	100.138	170	97
isotig00382	40s ribosomal protein s19	661	gi|405951840|gb|EKC19717.1|40S ribosomal protein S19 [Crassostrea gigas]	EKC19717	1.32691E-17	64	88.1965	94	61
isotig00389	hypothetical protein CGI_10025512 [Crassostrea gigas]	660	gi|405963972|gb|EKC29503.1|hypothetical protein CGI_10025512 [Crassostrea gigas]	EKC29503	8.37239E-28	67	116.316	112	76
isotig00395	hypothetical protein CGI_10025990 [Crassostrea gigas]	656	gi|405972227|gb|EKC37006.1|hypothetical protein CGI_10025990 [Crassostrea gigas]	EKC37006	1.73754E-18	69	92.4337	113	78
isotig00401	atp-dependent clp protease atp-binding subunit clpx- mitochondrial-like	650	gi|405977899|gb|EKC42326.1|ATP-dependent Clp protease ATP-binding subunit clpX-like, mitochondrial [Crassostrea gigas]	EKC42326	1.18649E-44	63	166.007	221	141
isotig00406	dynein heavy chain axonemal	649	gi|405962817|gb|EKC28460.1|Dynein heavy chain 8, axonemal [Crassostrea gigas]	EKC28460	5.83433E-114	88	369.007	219	194
isotig00415	meiotic recombination protein dmc1 lim15 homolog	640	gi|327272568|ref|XP_003221056.1|PREDICTED: meiotic recombination protein DMC1/LIM15 homolog [Anolis carolinensis]	XP_003221056	1.88828E-94	89	190.66	117	105
isotig00419	pol-like protein	640	gi|291224872|ref|XP_002732426.1|PREDICTED: cathepsin L2-like [Saccoglossus kowalevskii]	XP_002732426	2.38506E-11	57	71.2478	124	71
isotig00424	beta actin	639	gi|322422107|gb|ADX01224.1|beta actin [Ixodes ricinus]	ADX01224	2.21014E-40	100	145.206	69	69
isotig00434	protein	625	gi|405958266|gb|EKC24411.1|Atrial natriuretic peptide receptor A [Crassostrea gigas]	EKC24411	1.96785E-20	63	98.5969	88	56
isotig00435	ef-hand calcium-binding domain-containing protein 6	621	gi|405973078|gb|EKC37810.1|EF-hand calcium-binding domain-containing protein 6 [Crassostrea gigas]	EKC37810	1.35078E-33	83	137.502	91	76
isotig00445	spermatogenesis-associated protein 17	625	gi|405964243|gb|EKC29749.1|Spermatogenesis-associated protein 17 [Crassostrea gigas]	EKC29749	5.36033E-59	85	199.519	161	138
isotig00446	hypothetical protein CGI_10003383 [Crassostrea gigas]	622	gi|405954257|gb|EKC21750.1|hypothetical protein CGI_10003383 [Crassostrea gigas]	EKC21750	1.51255E-6	60	55.4546	66	40
isotig00451	mitochondrial processing peptidase beta subunit	619	gi|321470922|gb|EFX81896.1|hypothetical protein DAPPUDRAFT_302792 [Daphnia pulex]	EFX81896	1.61122E-75	72	245.743	193	140
isotig00452	chromosome 9 open reading frame 117	616	gi|405964482|gb|EKC29962.1|hypothetical protein CGI_10003076 [Crassostrea gigas]	EKC29962	1.16898E-51	86	184.496	128	111
isotig00463	arginine kinase	612	gi|296837083|gb|ADH59421.1|arginine kinase [Biomphalaria glabrata]	ADH59421	8.18681E-103	80	311.612	203	164
isotig00464	cd151 antigen	609	gi|405964720|gb|EKC30172.1|Tetraspanin-11 [Crassostrea gigas]	EKC30172	1.72551E-19	65	92.8189	133	87
isotig00472	e3 ubiquitin-protein ligase march3	606	gi|171685250|ref|XP_001907566.1|hypothetical protein [Podospora anserina S mat+] >gi|170942586|emb|CAP68238.1| unnamed protein product [Podospora anserina S mat+]	XP_001907566	8.18391E-6	61	53.9138	52	32
isotig00473	nadh dehydrogenase	609	gi|158289654|ref|XP_311336.3|AGAP000794-PA [Anopheles gambiae str. PEST] >gi|347964516|ref|XP_003437099.1| AGAP000794-PB [Anopheles gambiae str. PEST] >gi|347964518|ref|XP_003437100.1| AGAP000794-PC [Anopheles gambiae str. PEST] >gi|157018621|gb|EAA06952.3| AGAP000794-PA [Anopheles gambiae str. PEST] >gi|333467568|gb|EGK96602.1| AGAP000794-PB [Anopheles gambiae str. PEST] >gi|333467569|gb|EGK9660…	XP_311336	2.95515E-107	91	327.02	181	165
isotig00482	shaw potassium channel	604	gi|50346977|gb|AAT75170.1|voltage-gated potassium channel Kv3.1a, partial [Lymnaea stagnalis]	AAT75170	3.56459E-82	93	255.758	160	149
isotig00483	hypothetical protein CGI_10013679 [Crassostrea gigas]	604	gi|405959254|gb|EKC25310.1|hypothetical protein CGI_10013679 [Crassostrea gigas]	EKC25310	3.07412E-21	92	94.3597	51	47
isotig00485	pyruvate kinase isozymes m1 m2	599	gi|405954068|gb|EKC21603.1|Pyruvate kinase isozymes M1/M2 [Crassostrea gigas]	EKC21603	1.18936E-37	69	145.206	123	86
isotig00496	pyruvate muscle	595	gi|405954068|gb|EKC21603.1|Pyruvate kinase isozymes M1/M2 [Crassostrea gigas]	EKC21603	1.60609E-121	93	363.614	197	184
isotig00498	atp:adp antiporter	594	gi|405961646|gb|EKC27411.1|ADP,ATP carrier protein [Crassostrea gigas]	EKC27411	2.13222E-59	94	198.749	106	100
isotig00501	dynein heavy chain axonemal-like	595	gi|405953044|gb|EKC20777.1|Dynein beta chain, ciliary [Crassostrea gigas]	EKC20777	2.66623E-112	95	364.385	183	174
isotig00510	pol-like protein	584	gi|34392583|dbj|BAC82624.1|pol-like protein [Ciona intestinalis]	BAC82624	1.68455E-6	49	55.8398	131	65
isotig00515	reverse transcriptase	588	gi|390361357|ref|XP_003729906.1|PREDICTED: uncharacterized protein LOC100890583 [Strongylocentrotus purpuratus]	XP_003729906	2.54507E-29	57	119.013	172	99
isotig00522	membrane frizzled-related protein isoform 1	585	gi|405972072|gb|EKC36859.1|Suppressor of tumorigenicity protein 14 [Crassostrea gigas]	EKC36859	3.15899E-8	56	60.4622	86	49
isotig00523	light intermediate polypeptide 1	582	gi|405957088|gb|EKC23323.1|33 kDa inner dynein arm light chain, axonemal [Crassostrea gigas]	EKC23323	4.79552E-59	96	195.282	105	101
isotig00527	hypothetical protein CGI_10025114 [Crassostrea gigas]	582	gi|405975061|gb|EKC39657.1|hypothetical protein CGI_10025114 [Crassostrea gigas]	EKC39657	8.7493E-7	75	56.9954	49	37
isotig00529	fascin	579	gi|405961655|gb|EKC27420.1|Fascin [Crassostrea gigas]	EKC27420	7.47874E-50	67	178.333	187	126
isotig00531	motile sperm domain-containing protein 2	578	gi|405962694|gb|EKC28345.1|Motile sperm domain-containing protein 2 [Crassostrea gigas]	EKC28345	1.65189E-26	88	113.235	63	56
isotig00534	tax1-binding protein 1-like protein b	578	gi|405971771|gb|EKC36584.1|Tax1-binding protein 1-like protein B [Crassostrea gigas]	EKC36584	3.33984E-7	58	57.7658	96	56
isotig00540	wd repeat-containing protein 49-like	570	gi|405965706|gb|EKC31065.1|Macrophage mannose receptor 1 [Crassostrea gigas]	EKC31065	4.78731E-83	79	280.026	194	154
isotig00542	camp and camp-inhibited cgmp 3 -cyclic phosphodiesterase 10a	572	gi|405959162|gb|EKC25224.1|cAMP and cAMP-inhibited cGMP 3',5'-cyclic phosphodiesterase 10A [Crassostrea gigas]	EKC25224	2.27299E-46	74	171.785	139	104
isotig00544	pol-like protein	571	gi|405970652|gb|EKC35540.1|hypothetical protein CGI_10005164 [Crassostrea gigas]	EKC35540	1.04393E-14	67	80.1073	79	53
isotig00556	hypothetical protein CGI_10002476 [Crassostrea gigas]	567	gi|405955072|gb|EKC22325.1|hypothetical protein CGI_10002476 [Crassostrea gigas]	EKC22325	8.84866E-14	66	75.485	115	76
isotig00562	leucine-rich repeat-containing protein 23	565	gi|405976936|gb|EKC41414.1|Leucine-rich repeat-containing protein 23 [Crassostrea gigas]	EKC41414	4.23788E-91	87	280.796	185	162
isotig00567	tektin 3	559	gi|198414180|ref|XP_002129626.1|PREDICTED: similar to tektin 3 [Ciona intestinalis]	XP_002129626	6.96381E-50	64	177.948	187	120
isotig00569	guanylate cyclase	564	gi|405958266|gb|EKC24411.1|Atrial natriuretic peptide receptor A [Crassostrea gigas]	EKC24411	6.4354E-101	90	320.857	184	167
isotig00570	tax1-binding protein 1-like protein b	564	gi|405971771|gb|EKC36584.1|Tax1-binding protein 1-like protein B [Crassostrea gigas]	EKC36584	7.72613E-4	66	47.7506	51	34
isotig00573	camp and camp-inhibited cgmp 3 -cyclic phosphodiesterase 10a	561	gi|405959162|gb|EKC25224.1|cAMP and cAMP-inhibited cGMP 3',5'-cyclic phosphodiesterase 10A [Crassostrea gigas]	EKC25224	2.29072E-38	66	149.058	126	84
isotig00574	adenylate kinase 7	559	gi|405966072|gb|EKC31394.1|Putative adenylate kinase 7 [Crassostrea gigas]	EKC31394	7.60891E-81	87	264.233	186	162
isotig00584	rna-directed dna polymerase from mobile element jockey-like	534	gi|390342280|ref|XP_003725632.1|PREDICTED: RNA-directed DNA polymerase from mobile element jockey-like [Strongylocentrotus purpuratus]	XP_003725632	1.85724E-26	53	112.849	175	93
isotig00589	e3 ubiquitin-protein ligase hecw2	556	gi|405952678|gb|EKC20461.1|hypothetical protein CGI_10006043 [Crassostrea gigas]	EKC20461	1.0322E-9	63	65.4698	96	61
isotig00597	succinyl- ligase	552	gi|405963331|gb|EKC28914.1|Succinyl-CoA ligase [ADP-forming] subunit beta, mitochondrial [Crassostrea gigas]	EKC28914	8.44955E-73	89	236.884	147	132
isotig00613	hypothetical protein CGI_10005164 [Crassostrea gigas]	548	gi|405970652|gb|EKC35540.1|hypothetical protein CGI_10005164 [Crassostrea gigas]	EKC35540	1.64903E-7	48	58.5362	175	85
isotig00622	protein fam194a	543	gi|405973393|gb|EKC38111.1|Neurogenic locus Notch protein [Crassostrea gigas]	EKC38111	2.45849E-33	83	136.346	87	73
isotig00629	hypothetical protein CGI_10025595 [Crassostrea gigas]	538	gi|405976017|gb|EKC40541.1|hypothetical protein CGI_10025595 [Crassostrea gigas]	EKC40541	1.31099E-13	48	74.3294	179	87
isotig00630	troponin skeletal muscle	538	gi|405976263|gb|EKC40776.1|Troponin C, skeletal muscle [Crassostrea gigas]	EKC40776	9.51174E-17	57	86.2705	130	75
isotig00633	protein	535	gi|405956924|gb|EKC23166.1|hypothetical protein CGI_10017327 [Crassostrea gigas]	EKC23166	2.77694E-32	67	126.331	126	85
isotig00637	hypothetical protein CGI_10020304 [Crassostrea gigas]	535	gi|405970648|gb|EKC35537.1|hypothetical protein CGI_10020304 [Crassostrea gigas]	EKC35537	1.25949E-12	68	72.7886	88	60
isotig00643	ribosomal protein l4	529	gi|22203722|gb|AAM94273.1|ribosomal protein L4 [Chlamys farreri]	AAM94273	2.28725E-44	98	155.992	77	76
isotig00648	caveolin 1	531	gi|33337972|gb|AAQ13608.1|AF172085_1MSTP085 [Homo sapiens] >gi|158147050|gb|ABW22626.1| caveolin-1 beta isoform protein variant 1 [Homo sapiens]	AAQ13608	4.83494E-29	63	114.39	124	79
isotig00661	phd finger domain	527	gi|291222550|ref|XP_002731279.1|PREDICTED: HORMA domain containing 1-like [Saccoglossus kowalevskii]	XP_002731279	1.85167E-54	67	191.43	173	116
isotig00671	rna-directed dna polymerase from transposon bs	510	gi|405966353|gb|EKC31648.1|Putative RNA-directed DNA polymerase from transposon BS [Crassostrea gigas]	EKC31648	7.83053E-5	75	50.0618	40	30
isotig00676	serine threonine-protein kinase endoribonuclease ire2	523	gi|405957871|gb|EKC24049.1|Serine/threonine-protein kinase/endoribonuclease IRE2 [Crassostrea gigas]	EKC24049	5.4832E-10	86	63.5438	38	33
isotig00677	Uncharacterized protein C7orf57-like protein [Crassostrea gigas]	523	gi|405970837|gb|EKC35705.1|Uncharacterized protein C7orf57-like protein [Crassostrea gigas]	EKC35705	1.72376E-39	66	147.132	165	110
isotig00680	hypothetical protein CGI_10010673 [Crassostrea gigas]	522	gi|405960072|gb|EKC26022.1|hypothetical protein CGI_10010673 [Crassostrea gigas]	EKC26022	8.39797E-5	46	49.2914	154	72
isotig00684	protein cgmp- type ii-like	514	gi|405970445|gb|EKC35347.1|hypothetical protein CGI_10012486 [Crassostrea gigas]	EKC35347	1.26758E-99	92	315.464	171	158
isotig00692	tektin a1	520	gi|405967050|gb|EKC32264.1|Tektin-4 [Crassostrea gigas]	EKC32264	1.85545E-106	97	323.168	172	168
isotig00706	serine threonine-protein kinase sik2	517	gi|405970979|gb|EKC35839.1|Serine/threonine-protein kinase SIK2 [Crassostrea gigas]	EKC35839	1.33303E-5	58	52.373	86	50
isotig00707	loc496017 protein	520	gi|405971678|gb|EKC36501.1|Uncharacterized protein C15orf26-like protein [Crassostrea gigas]	EKC36501	2.34962E-32	88	126.716	81	72
isotig00711	horma domain-containing protein 1-like	516	gi|221113802|ref|XP_002168952.1|PREDICTED: similar to LOC496240 protein [Hydra magnipapillata]	XP_002168952	8.49866E-85	88	271.552	170	151
isotig00717	rna-directed dna polymerase from transposon bs	494	gi|405966353|gb|EKC31648.1|Putative RNA-directed DNA polymerase from transposon BS [Crassostrea gigas]	EKC31648	4.27203E-13	53	75.0998	145	78
isotig00718	hypothetical protein CGI_10010525 [Crassostrea gigas]	515	gi|405959116|gb|EKC25181.1|hypothetical protein CGI_10010525 [Crassostrea gigas]	EKC25181	3.02167E-30	66	119.783	125	83
isotig00729	protein	485	gi|156357156|ref|XP_001624089.1|predicted protein [Nematostella vectensis] >gi|156210843|gb|EDO31989.1| predicted protein [Nematostella vectensis]	XP_001624089	1.15624E-11	59	68.5514	71	42
isotig00734	potassium voltage-gated channel protein shaw	503	gi|405951337|gb|EKC19258.1|Potassium voltage-gated channel protein Shaw [Crassostrea gigas]	EKC19258	5.47368E-31	76	126.331	123	94
isotig00739	hypothetical protein CGI_10017984 [Crassostrea gigas]	510	gi|405970393|gb|EKC35302.1|hypothetical protein CGI_10017984 [Crassostrea gigas]	EKC35302	1.99052E-6	45	52.373	146	67
isotig00761	chromosome 20 open reading frame 85	506	gi|260831210|ref|XP_002610552.1|hypothetical protein BRAFLDRAFT_65717 [Branchiostoma floridae] >gi|229295919|gb|EEN66562.1| hypothetical protein BRAFLDRAFT_65717 [Branchiostoma floridae]	XP_002610552	1.7632E-26	61	107.071	131	80
isotig00764	wd repeat-containing protein on y chromosome-like	505	gi|405973429|gb|EKC38146.1|WD repeat-containing protein on Y chromosome [Crassostrea gigas]	EKC38146	2.16686E-32	64	132.494	167	108
isotig00765	parkin coregulated gene	505	gi|327261981|ref|XP_003215805.1|PREDICTED: parkin coregulated gene protein homolog [Anolis carolinensis]	XP_003215805	8.50203E-54	81	181.415	143	117
isotig00772	transcription elongation factor b polypeptide 1	497	gi|38048049|gb|AAR09927.1|similar to Drosophila melanogaster elongin-C, partial [Drosophila yakuba]	AAR09927	1.17948E-15	90	76.6406	40	36
isotig00775	atp synthase subunit mitochondrial	505	gi|17390926|gb|AAH18392.1|Atp5b protein, partial [Mus musculus]	AAH18392	3.99847E-16	91	78.5666	45	41
isotig00783	testis-specific serine threonine-protein kinase 3-like	502	gi|405976434|gb|EKC40940.1|Testis-specific serine/threonine-protein kinase 1 [Crassostrea gigas]	EKC40940	9.62084E-24	72	103.99	87	63
isotig00785	sickle tail protein homolog	501	gi|405970028|gb|EKC34966.1|hypothetical protein CGI_10018004 [Crassostrea gigas]	EKC34966	7.16617E-10	75	66.2402	45	34
isotig00791	pyroglutamylated rfamide peptide receptor	497	gi|405978565|gb|EKC42945.1|Pyroglutamylated RFamide peptide receptor [Crassostrea gigas]	EKC42945	4.43536E-5	76	50.8322	39	30
isotig00792	hypothetical protein CGI_10006643 [Crassostrea gigas]	491	gi|405975350|gb|EKC39920.1|hypothetical protein CGI_10006643 [Crassostrea gigas]	EKC39920	1.91396E-57	84	190.274	122	103
isotig00793	e3 ubiquitin ligase	501	gi|405952800|gb|EKC20567.1|hypothetical protein CGI_10005804 [Crassostrea gigas]	EKC20567	2.08777E-16	90	85.5001	50	45
isotig00796	glycogen phosphorylase	490	gi|260784058|ref|XP_002587086.1|hypothetical protein BRAFLDRAFT_130097 [Branchiostoma floridae] >gi|229272223|gb|EEN43097.1| hypothetical protein BRAFLDRAFT_130097 [Branchiostoma floridae]	XP_002587086	5.85654E-44	81	164.466	108	88
isotig00804	5-ht4 receptor	495	gi|359279969|ref|NP_001240691.1|5-HT4 receptor [Aplysia californica] >gi|327420566|gb|AEA76357.1| 5-HT4 receptor [Aplysia californica]	NP_001240691	2.20618E-14	82	72.4034	51	42
isotig00807	coiled-coil domain-containing protein 63	498	gi|211998648|gb|ACJ15285.1|axonemal protein 66.0 [Haliotis asinina]	ACJ15285	9.56912E-42	81	155.606	136	111
isotig00823	h-shippo 1	493	gi|405958892|gb|EKC24975.1|hypothetical protein CGI_10024032 [Crassostrea gigas]	EKC24975	1.06469E-30	69	124.02	126	87
isotig00835	protein fam194a	492	gi|405973393|gb|EKC38111.1|Neurogenic locus Notch protein [Crassostrea gigas]	EKC38111	3.25458E-30	82	126.331	79	65
isotig00846	hypothetical protein BRAFLDRAFT_69975 [Branchiostoma floridae]	491	gi|260792820|ref|XP_002591412.1|hypothetical protein BRAFLDRAFT_69975 [Branchiostoma floridae] >gi|229276617|gb|EEN47423.1| hypothetical protein BRAFLDRAFT_69975 [Branchiostoma floridae]	XP_002591412	4.85352E-6	76	51.9878	42	32
isotig00847	beta- partial	490	gi|395627940|gb|AFN69081.1|beta-actin, partial [Petrosia ficiformis]	AFN69081	1.06356E-93	97	281.567	138	135
isotig00849	hypothetical protein CGI_10019831 [Crassostrea gigas]	490	gi|405970316|gb|EKC35231.1|hypothetical protein CGI_10019831 [Crassostrea gigas]	EKC35231	2.54431E-7	74	57.7658	47	35
isotig00850	riken cdna b930007m17 gene	488	gi|405964160|gb|EKC29677.1|Uncharacterized protein C4orf37-like protein [Crassostrea gigas]	EKC29677	1.95725E-80	85	259.225	162	139
isotig00854	protein	490	gi|405963467|gb|EKC29037.1|hypothetical protein CGI_10017002 [Crassostrea gigas]	EKC29037	1.01013E-56	81	187.963	137	112
isotig00861	protein	489	gi|405961773|gb|EKC27519.1|hypothetical protein CGI_10008825 [Crassostrea gigas]	EKC27519	1.133E-33	67	130.954	144	97
isotig00867	kelch-like protein 13	488	gi|405959203|gb|EKC25262.1|Kelch-like protein 13 [Crassostrea gigas]	EKC25262	2.4481E-13	51	75.485	112	58
isotig00868	spermatogenesis associated 4	484	gi|405952388|gb|EKC20206.1|Spermatogenesis-associated protein 4 [Crassostrea gigas]	EKC20206	1.66144E-83	86	258.07	161	140
isotig00870	mycbp-associated protein	490	gi|405952037|gb|EKC19894.1|Polycomb group RING finger protein 3 [Crassostrea gigas]	EKC19894	2.20771E-23	59	105.916	144	86
isotig00871	armadillo repeat-containing protein 4	486	gi|405974100|gb|EKC38770.1|Armadillo repeat-containing protein 4 [Crassostrea gigas]	EKC38770	2.68351E-79	94	253.062	138	131
isotig00878	hypothetical protein CGI_10014656 [Crassostrea gigas]	485	gi|405950165|gb|EKC18168.1|hypothetical protein CGI_10014656 [Crassostrea gigas]	EKC18168	3.29249E-10	79	62.7734	54	43
isotig00880	horma domain-containing protein 1-like	486	gi|390349977|ref|XP_003727321.1|PREDICTED: HORMA domain-containing protein 1-like [Strongylocentrotus purpuratus]	XP_003727321	3.81703E-14	86	77.7962	50	43
isotig00881	hypothetical protein CGI_10006851 [Crassostrea gigas]	487	gi|405952269|gb|EKC20101.1|hypothetical protein CGI_10006851 [Crassostrea gigas]	EKC20101	1.3277E-20	80	97.8265	65	52
isotig00892	sodium-dependent glucose transporter 1	480	gi|405966795|gb|EKC32033.1|Sodium-dependent glucose transporter 1 [Crassostrea gigas]	EKC32033	1.84214E-20	65	73.9442	70	46
isotig00894	hypothetical protein CGI_10023397 [Crassostrea gigas]	484	gi|405969321|gb|EKC34297.1|hypothetical protein CGI_10023397 [Crassostrea gigas]	EKC34297	3.65331E-6	54	53.9138	104	57
isotig00897	protein	482	gi|405966353|gb|EKC31648.1|Putative RNA-directed DNA polymerase from transposon BS [Crassostrea gigas]	EKC31648	4.20161E-30	62	122.865	147	92
isotig00905	novel protein	481	gi|405976531|gb|EKC41035.1|hypothetical protein CGI_10008521 [Crassostrea gigas]	EKC41035	4.00838E-58	82	192.971	136	112
isotig00906	caveolin-3	471	gi|241670367|ref|XP_002399805.1|caveolin, putative [Ixodes scapularis] >gi|215506206|gb|EEC15700.1| caveolin, putative [Ixodes scapularis]	XP_002399805	1.95276E-14	48	74.7146	107	52
isotig00907	beta-tubulin	477	gi|22297159|gb|AAM95377.1|AF487871_1beta-tubulin Cyca-2c [Cyathostomum catinatum]	AAM95377	7.44101E-5	66	47.3654	39	26
isotig00910	hypothetical protein CGI_10014605 [Crassostrea gigas]	480	gi|405963743|gb|EKC29296.1|hypothetical protein CGI_10014605 [Crassostrea gigas]	EKC29296	8.50052E-22	74	94.3597	87	65
isotig00913	kelch-like protein 28	481	gi|405959203|gb|EKC25262.1|Kelch-like protein 13 [Crassostrea gigas]	EKC25262	6.01254E-27	70	113.62	103	73
isotig00914	flavonol reductase cinnamoyl-	477	gi|405958653|gb|EKC24761.1|hypothetical protein CGI_10006272 [Crassostrea gigas]	EKC24761	5.75452E-72	82	233.417	158	130
isotig00918	klhl4 protein	480	gi|405959203|gb|EKC25262.1|Kelch-like protein 13 [Crassostrea gigas]	EKC25262	1.33164E-59	82	202.601	157	130
isotig00920	adenylate kinase 7	477	gi|405966072|gb|EKC31394.1|Putative adenylate kinase 7 [Crassostrea gigas]	EKC31394	2.3932E-98	96	308.916	158	153
isotig00924	protective antigen 4d8	480	gi|320091611|gb|ADW09011.1|akirin 2 [Crassostrea gigas]	ADW09011	1.65767E-52	81	175.637	159	130
isotig00926	coiled-coil domain-containing protein 63	480	gi|405957724|gb|EKC23914.1|Coiled-coil domain-containing protein 63 [Crassostrea gigas]	EKC23914	1.83136E-7	68	57.7658	89	61
isotig00931	hypothetical protein CONPUDRAFT_49054 [Coniophora puteana RWD-64-598 SS2]	479	gi|392596484|gb|EIW85807.1|hypothetical protein CONPUDRAFT_49054 [Coniophora puteana RWD-64-598 SS2]	EIW85807	1.03711E-5	41	49.6766	112	47
isotig00939	reverse transcriptase	473	gi|390361357|ref|XP_003729906.1|PREDICTED: uncharacterized protein LOC100890583 [Strongylocentrotus purpuratus]	XP_003729906	3.79116E-13	52	72.7886	125	66
isotig00944	hypothetical protein CGI_10023086 [Crassostrea gigas]	476	gi|405972153|gb|EKC36939.1|hypothetical protein CGI_10023086 [Crassostrea gigas]	EKC36939	2.72865E-9	60	62.3882	123	74
isotig00953	arginine kinase	476	gi|301341836|gb|ADK73590.1|arginine kinase [Conus novaehollandiae]	ADK73590	2.01524E-21	97	97.0561	46	45
isotig00963	a chain structure of pde10-inhibitor complex	473	gi|405959162|gb|EKC25224.1|cAMP and cAMP-inhibited cGMP 3',5'-cyclic phosphodiesterase 10A [Crassostrea gigas]	EKC25224	5.42771E-59	78	205.297	155	121
isotig00972	novel protein	467	gi|291225503|ref|XP_002732735.1|PREDICTED: hypothetical protein [Saccoglossus kowalevskii]	XP_002732735	1.53742E-72	89	238.039	155	139
isotig00974	neuronal acetylcholine receptor subunit alpha-6	472	gi|405961319|gb|EKC27141.1|Neuronal acetylcholine receptor subunit alpha-3 [Crassostrea gigas]	EKC27141	6.67392E-16	51	82.0333	135	69
isotig00979	loc100049741 protein	467	gi|405964244|gb|EKC29750.1|Uncharacterized protein C2orf73-like protein [Crassostrea gigas]	EKC29750	5.96376E-55	77	184.882	137	106
isotig00981	protein fam47e	471	gi|405967772|gb|EKC32902.1|Protein FAM47E [Crassostrea gigas]	EKC32902	1.00621E-29	70	120.939	129	91
isotig00992	Uncharacterized protein C7orf63 [Crassostrea gigas]	469	gi|405963143|gb|EKC28743.1|Uncharacterized protein C7orf63 [Crassostrea gigas]	EKC28743	6.62578E-33	82	132.88	82	68
isotig00994	sialate o-acetylesterase	469	gi|403262460|ref|XP_003923607.1|PREDICTED: sialate O-acetylesterase [Saimiri boliviensis boliviensis]	XP_003923607	2.85002E-15	64	80.8777	84	54
isotig00996	sperm motility kinase x	467	gi|405961383|gb|EKC27194.1|Sperm motility kinase X [Crassostrea gigas]	EKC27194	5.27102E-10	48	65.0846	109	53
isotig01000	acid-sensing ion channel 1	463	gi|405955333|gb|EKC22488.1|FMRFamide-activated amiloride-sensitive sodium channel [Crassostrea gigas]	EKC22488	8.93153E-51	81	180.644	123	100
isotig01001	leucine rich repeat containing 7-like	463	gi|405969475|gb|EKC34444.1|hypothetical protein CGI_10012723 [Crassostrea gigas]	EKC34444	1.35859E-19	77	91.2781	66	51
isotig01003	kelch-like protein 10	469	gi|357620812|gb|EHJ72861.1|putative kelch-like 10 [Danaus plexippus]	EHJ72861	8.78768E-34	64	132.494	136	88
isotig01018	nadh dehydrogenase fe-s protein isoform cra_a	469	gi|260785199|ref|XP_002587650.1|hypothetical protein BRAFLDRAFT_267717 [Branchiostoma floridae] >gi|229272800|gb|EEN43661.1| hypothetical protein BRAFLDRAFT_267717 [Branchiostoma floridae]	XP_002587650	1.45898E-22	77	102.834	80	62
isotig01019	iq and aaa domain-containing protein 1	468	gi|405977618|gb|EKC42060.1|IQ and AAA domain-containing protein 1 [Crassostrea gigas]	EKC42060	2.09069E-41	85	156.377	142	121
isotig01042	kelch-like protein 31	463	gi|291221923|ref|XP_002730968.1|PREDICTED: kelch-like 26-like [Saccoglossus kowalevskii]	XP_002730968	4.61924E-10	47	65.855	138	65
isotig01044	hypothetical protein CGI_10022520 [Crassostrea gigas]	464	gi|405969873|gb|EKC34818.1|hypothetical protein CGI_10022520 [Crassostrea gigas]	EKC34818	5.58894E-14	63	75.0998	77	49
isotig01045	kelch-like protein 3	464	gi|224058065|ref|XP_002195096.1|PREDICTED: intracisternal A particle-promoted polypeptide [Taeniopygia guttata]	XP_002195096	1.29236E-18	55	90.8929	154	85
isotig01053	potassium voltage-gated channel protein shaw	462	gi|405951337|gb|EKC19258.1|Potassium voltage-gated channel protein Shaw [Crassostrea gigas]	EKC19258	2.59501E-24	53	107.071	183	98
isotig01063	radial spoke head protein 4 homolog a	454	gi|345784766|ref|XP_003432602.1|PREDICTED: radial spoke head protein 4 homolog A [Canis lupus familiaris]	XP_003432602	1.28143E-17	63	59.6918	55	35
isotig01069	lamin-b receptor	458	gi|405973910|gb|EKC38599.1|Lamin-B receptor [Crassostrea gigas]	EKC38599	2.69381E-4	65	48.1358	60	39
isotig01074	Uncharacterized protein C13orf26-like protein [Crassostrea gigas]	461	gi|405970539|gb|EKC35435.1|Uncharacterized protein C13orf26-like protein [Crassostrea gigas]	EKC35435	2.19498E-22	60	99.7525	123	74
isotig01080	cytochrome c1	461	gi|189235816|ref|XP_972044.2|PREDICTED: similar to AGAP006936-PA [Tribolium castaneum]	XP_972044	1.93641E-51	85	176.407	135	115
isotig01081	pol-like protein	458	gi|34392581|dbj|BAC82623.1|pol-like protein [Ciona intestinalis]	BAC82623	6.29081E-4	44	47.3654	103	46
isotig01082	long-chain specific acyl- mitochondrial	460	gi|405977265|gb|EKC41724.1|Long-chain specific acyl-CoA dehydrogenase, mitochondrial [Crassostrea gigas]	EKC41724	2.55857E-39	83	119.013	78	65
isotig01084	hypothetical gene supported by bc079424	453	gi|405956992|gb|EKC23231.1|Uncharacterized protein C2orf81-like protein [Crassostrea gigas]	EKC23231	5.55182E-80	91	254.218	147	134
isotig01088	5-ht4 receptor	455	gi|405972155|gb|EKC36941.1|5-hydroxytryptamine receptor 4 [Crassostrea gigas]	EKC36941	2.30377E-21	94	97.0561	50	47
isotig01098	btb poz domain-containing protein 16	460	gi|405966086|gb|EKC31407.1|BTB/POZ domain-containing protein 16 [Crassostrea gigas]	EKC31407	3.85171E-82	88	258.07	153	135
isotig01107	hypothetical protein CGI_10021367 [Crassostrea gigas]	459	gi|405978354|gb|EKC42754.1|hypothetical protein CGI_10021367 [Crassostrea gigas]	EKC42754	8.00345E-18	69	88.5817	101	70
isotig01114	leucine rich repeat containing 7-like	451	gi|307105984|gb|EFN54231.1|hypothetical protein CHLNCDRAFT_135745 [Chlorella variabilis]	EFN54231	1.43327E-8	58	60.8474	68	40
isotig01116	iq and aaa domain-containing protein 1	458	gi|405977618|gb|EKC42060.1|IQ and AAA domain-containing protein 1 [Crassostrea gigas]	EKC42060	1.40338E-76	94	253.832	150	142
isotig01118	dynein heavy chain	457	gi|405953044|gb|EKC20777.1|Dynein beta chain, ciliary [Crassostrea gigas]	EKC20777	1.35366E-73	94	251.136	150	141
isotig01127	wd repeat-containing protein 66	456	gi|405958665|gb|EKC24770.1|WD repeat-containing protein 66 [Crassostrea gigas]	EKC24770	4.6069E-83	92	269.24	151	139
isotig01129	btb poz domain-containing protein 16-like	455	gi|405966086|gb|EKC31407.1|BTB/POZ domain-containing protein 16 [Crassostrea gigas]	EKC31407	5.4085E-17	82	84.7297	56	46
isotig01134	Uncharacterized protein C18orf34 [Crassostrea gigas]	456	gi|405964911|gb|EKC30350.1|Uncharacterized protein C18orf34 [Crassostrea gigas]	EKC30350	5.89844E-43	82	160.999	134	110
isotig01137	histone h4 replacement cg3379- partial	455	gi|221090895|ref|XP_002157166.1|PREDICTED: similar to Histone H4 replacement CG3379-PC [Hydra magnipapillata] >gi|221101688|ref|XP_002169666.1| PREDICTED: similar to Histone H4 replacement CG3379-PC [Hydra magnipapillata] >gi|221103021|ref|XP_002170088.1| PREDICTED: similar to Histone H4 replacement CG3379-PC [Hydra magnipapillata] >gi|221103929|ref|XP_002156959.1| PREDICTED: similar to Histone H…	XP_002157166	2.07822E-39	96	139.428	96	93
isotig01138	carbamoyl-phosphate synthase large chain	455	gi|242001442|ref|XP_002435364.1|carbamoyl-phosphate synthase large chain, putative [Ixodes scapularis] >gi|215498694|gb|EEC08188.1| carbamoyl-phosphate synthase large chain, putative [Ixodes scapularis]	XP_002435364	2.67924E-50	89	176.022	107	96
isotig01144	coiled-coil domain-containing protein 81	454	gi|405959610|gb|EKC25625.1|Coiled-coil domain-containing protein 81 [Crassostrea gigas]	EKC25625	3.90022E-42	70	158.303	157	111
isotig01156	cyclic-nucleotide-gated cation channel	446	gi|405971639|gb|EKC36464.1|Cyclic nucleotide-gated channel rod photoreceptor subunit alpha [Crassostrea gigas]	EKC36464	8.76582E-69	89	229.18	148	133
isotig01157	protein fam47e-like	451	gi|405967772|gb|EKC32902.1|Protein FAM47E [Crassostrea gigas]	EKC32902	6.94778E-52	87	181.03	104	91
isotig01163	hypothetical protein CGI_10022520 [Crassostrea gigas]	452	gi|405969873|gb|EKC34818.1|hypothetical protein CGI_10022520 [Crassostrea gigas]	EKC34818	9.04588E-19	53	88.9669	123	66
isotig01164	guanine nucleotide exchange	450	gi|405952977|gb|EKC20719.1|hypothetical protein CGI_10005475 [Crassostrea gigas]	EKC20719	4.94474E-30	63	118.627	146	92
isotig01171	hypothetical protein CGI_10012723 [Crassostrea gigas]	451	gi|405969475|gb|EKC34444.1|hypothetical protein CGI_10012723 [Crassostrea gigas]	EKC34444	6.493E-4	68	46.595	41	28
isotig01172	a chain crystal structure of 1-(beta-d-glucopyranosyl)-4- substituted- -triazoles in complex with glycogen phosphorylase	453	gi|405964801|gb|EKC30247.1|Glycogen phosphorylase, muscle form [Crassostrea gigas]	EKC30247	2.46466E-56	75	197.593	150	113
isotig01174	testis-specific serine threonine-protein kinase 5	444	gi|405964849|gb|EKC30291.1|Testis-specific serine/threonine-protein kinase 5 [Crassostrea gigas]	EKC30291	4.33051E-7	51	56.6102	130	67
isotig01178	aconitate mitochondrial-like	449	gi|332018721|gb|EGI59293.1|Aconitate hydratase, mitochondrial [Acromyrmex echinatior]	EGI59293	3.21585E-53	89	188.734	109	98
isotig01184	serine threonine protein kinase	449	gi|405970979|gb|EKC35839.1|Serine/threonine-protein kinase SIK2 [Crassostrea gigas]	EKC35839	5.9137E-15	75	69.3218	64	48
isotig01194	armadillo repeat-containing protein 4	451	gi|405974100|gb|EKC38770.1|Armadillo repeat-containing protein 4 [Crassostrea gigas]	EKC38770	4.83898E-32	93	127.102	66	62
isotig01196	doublecortin domain-containing protein 2	450	gi|348531629|ref|XP_003453311.1|PREDICTED: doublecortin domain-containing protein 2C-like [Oreochromis niloticus]	XP_003453311	4.91483E-6	55	41.2022	61	34
isotig01199	choline transporter-like protein 1-like	449	gi|307171703|gb|EFN63438.1|Choline transporter-like protein 1 [Camponotus floridanus]	EFN63438	1.23745E-38	73	144.821	123	91
isotig01200	dynein heavy chain	449	gi|405953044|gb|EKC20777.1|Dynein beta chain, ciliary [Crassostrea gigas]	EKC20777	5.06131E-90	95	298.13	148	142
isotig01202	mitochondrial atp synthase	450	gi|126697400|gb|ABO26657.1|putative mitochondrial ATP synthase [Haliotis discus discus]	ABO26657	4.48293E-16	56	79.7221	121	68
isotig01220	hypothetical protein CGI_10020537 [Crassostrea gigas]	442	gi|405978098|gb|EKC42512.1|hypothetical protein CGI_10020537 [Crassostrea gigas]	EKC42512	9.52837E-36	83	137.887	113	94
isotig01227	rna-directed dna polymerase from mobile element jockey-like	449	gi|260835691|ref|XP_002612841.1|hypothetical protein BRAFLDRAFT_67211 [Branchiostoma floridae] >gi|229298222|gb|EEN68850.1| hypothetical protein BRAFLDRAFT_67211 [Branchiostoma floridae]	XP_002612841	2.81513E-23	62	103.99	101	63
isotig01234	dynein heavy chain axonemal	443	gi|405962817|gb|EKC28460.1|Dynein heavy chain 8, axonemal [Crassostrea gigas]	EKC28460	4.01883E-40	92	115.931	89	82
isotig01239	GI22346 [Drosophila mojavensis]	444	gi|195112394|ref|XP_002000758.1|GI22346 [Drosophila mojavensis] >gi|193917352|gb|EDW16219.1| GI22346 [Drosophila mojavensis]	XP_002000758	2.00404E-4	59	48.521	47	28
isotig01244	dna polymerase delta subunit 2	440	gi|405975321|gb|EKC39895.1|DNA polymerase delta subunit 2 [Crassostrea gigas]	EKC39895	3.29349E-60	79	202.986	145	115
isotig01250	ef-hand domain-containing protein 1	444	gi|405964721|gb|EKC30173.1|EF-hand domain-containing protein 1 [Crassostrea gigas]	EKC30173	3.83045E-57	92	198.364	107	99
isotig01252	deleted in malignant brain tumors 1 partial	443	gi|323448976|gb|EGB04868.1|hypothetical protein AURANDRAFT_31907 [Aureococcus anophagefferens]	EGB04868	6.65376E-5	70	49.2914	41	29
isotig01257	pol-like protein	420	gi|34392586|dbj|BAC82626.1|pol-like protein [Ciona intestinalis]	BAC82626	6.31498E-16	55	83.5741	136	75
isotig01258	otoancorin- partial	438	gi|405977537|gb|EKC41980.1|Otoancorin [Crassostrea gigas]	EKC41980	3.57799E-22	63	88.1965	102	65
isotig01270	trifunctional enzyme subunit mitochondrial	440	gi|405969358|gb|EKC34334.1|ATPase family AAA domain-containing protein 2B [Crassostrea gigas]	EKC34334	9.36986E-34	89	135.576	92	82
isotig01273	retrotransposon unclassified	435	gi|34392583|dbj|BAC82624.1|pol-like protein [Ciona intestinalis]	BAC82624	5.0993E-25	73	71.633	67	49
isotig01288	testis-specific serine threonine-protein kinase 2	431	gi|351696169|gb|EHA99087.1|Testis-specific serine/threonine-protein kinase 2 [Heterocephalus glaber]	EHA99087	1.56125E-17	67	85.5001	82	55
isotig01303	glucosidase 2 subunit beta	435	gi|196010019|ref|XP_002114874.1|hypothetical protein TRIADDRAFT_64136 [Trichoplax adhaerens] >gi|190582257|gb|EDV22330.1| hypothetical protein TRIADDRAFT_64136 [Trichoplax adhaerens]	XP_002114874	5.58193E-11	62	48.9062	75	47
isotig01315	cullin-3 isoform 2	435	gi|405977605|gb|EKC42047.1|Cullin-3-B [Crassostrea gigas]	EKC42047	2.94652E-74	89	246.128	151	135
isotig01324	camp and camp-inhibited cgmp 3 -cyclic phosphodiesterase 10a	432	gi|405959162|gb|EKC25224.1|cAMP and cAMP-inhibited cGMP 3',5'-cyclic phosphodiesterase 10A [Crassostrea gigas]	EKC25224	1.4853E-7	58	58.151	70	41
isotig01345	upf0573 protein c2orf70 homolog	433	gi|405950168|gb|EKC18171.1|UPF0573 protein C2orf70-like protein A [Crassostrea gigas]	EKC18171	8.5683E-76	90	233.032	129	117
isotig01347	tetratricopeptide repeat protein 26	432	gi|405975350|gb|EKC39920.1|hypothetical protein CGI_10006643 [Crassostrea gigas]	EKC39920	1.253E-11	63	67.781	72	46
isotig01349	atrial natriuretic peptide receptor a	434	gi|405958266|gb|EKC24411.1|Atrial natriuretic peptide receptor A [Crassostrea gigas]	EKC24411	3.43277E-69	88	233.417	144	127
isotig01351	tektin 3	433	gi|405975469|gb|EKC40032.1|Tektin-3 [Crassostrea gigas]	EKC40032	1.5661E-58	81	198.364	142	116
isotig01352	trna 2-selenouridine synthase	433	gi|126660475|ref|ZP_01731583.1|tRNA 2-selenouridine synthase [Cyanothece sp. CCY0110] >gi|126618234|gb|EAZ88995.1| tRNA 2-selenouridine synthase [Cyanothece sp. CCY0110]	ZP_01731583	1.68816E-32	63	127.487	140	89
isotig01362	cyclin dependent kinase 1	425	gi|325513905|gb|ADZ23998.1|cyclin dependent kinase 1 [Crassostrea gigas]	ADZ23998	2.10465E-10	84	65.0846	38	32
isotig01368	Uncharacterized protein C2orf73-like protein [Crassostrea gigas]	430	gi|405964244|gb|EKC29750.1|Uncharacterized protein C2orf73-like protein [Crassostrea gigas]	EKC29750	1.82784E-13	69	73.559	78	54
isotig01372	histone h1	431	gi|2842461|emb|CAA11812.1|histone 1 [Mytilus edulis]	CAA11812	1.37767E-9	89	61.6178	37	33
isotig01397	enolase-like protein eno4	426	gi|405951121|gb|EKC19061.1|hypothetical protein CGI_10009784 [Crassostrea gigas]	EKC19061	1.95119E-38	82	137.887	102	84
isotig01412	ef-hand domain-containing family member c2-like	423	gi|260795707|ref|XP_002592846.1|hypothetical protein BRAFLDRAFT_117726 [Branchiostoma floridae] >gi|229278070|gb|EEN48857.1| hypothetical protein BRAFLDRAFT_117726 [Branchiostoma floridae]	XP_002592846	2.14414E-14	64	78.5666	85	55
isotig01425	e3 ubiquitin-protein ligase huwe1	423	gi|405969825|gb|EKC34773.1|E3 ubiquitin-protein ligase HUWE1 [Crassostrea gigas]	EKC34773	9.53123E-8	78	59.3066	42	33
isotig01436	upf0686 protein c11orf1 homolog	423	gi|405977198|gb|EKC41660.1|UPF0686 protein C11orf1-like protein [Crassostrea gigas]	EKC41660	1.95285E-25	84	103.605	65	55
isotig01447	methyltransferase nsun7	423	gi|405962841|gb|EKC28484.1|Putative methyltransferase NSUN7 [Crassostrea gigas]	EKC28484	8.73355E-49	84	117.087	72	61
isotig01462	dual specificity protein kinase ttk	421	gi|405945708|gb|EKC17444.1|Dual specificity protein kinase Ttk [Crassostrea gigas]	EKC17444	1.58898E-38	73	140.584	113	83
isotig01463	atp synthase subunit mitochondrial	421	gi|405974703|gb|EKC39329.1|ATP synthase subunit alpha, mitochondrial [Crassostrea gigas]	EKC39329	5.5643E-57	92	196.052	112	104
isotig01467	poly	418	gi|405954843|gb|EKC22171.1|Poly [ADP-ribose] polymerase 4 [Crassostrea gigas]	EKC22171	3.8585E-14	70	78.1814	62	44
isotig01475	hypothetical protein BRAFLDRAFT_124759 [Branchiostoma floridae]	419	gi|260828599|ref|XP_002609250.1|hypothetical protein BRAFLDRAFT_124759 [Branchiostoma floridae] >gi|229294606|gb|EEN65260.1| hypothetical protein BRAFLDRAFT_124759 [Branchiostoma floridae]	XP_002609250	4.55089E-26	67	112.464	138	93
isotig01478	e3 ubiquitin-protein ligase ccnb1ip1	409	gi|390344882|ref|XP_780975.2|PREDICTED: E3 ubiquitin-protein ligase CCNB1IP1-like [Strongylocentrotus purpuratus]	XP_780975	9.79257E-19	83	77.7962	54	45
isotig01482	kelch-like protein 10	417	gi|405958785|gb|EKC24877.1|Kelch-like protein 10 [Crassostrea gigas]	EKC24877	4.4063E-41	70	152.91	135	95
isotig01491	poly	408	gi|405954843|gb|EKC22171.1|Poly [ADP-ribose] polymerase 4 [Crassostrea gigas]	EKC22171	4.50996E-15	93	80.4925	46	43
isotig01496	synaptonemal complex protein 3	416	gi|405975532|gb|EKC40091.1|Synaptonemal complex protein 3 [Crassostrea gigas]	EKC40091	2.56551E-27	90	110.923	66	60
isotig01498	atrial natriuretic peptide receptor a	415	gi|405958266|gb|EKC24411.1|Atrial natriuretic peptide receptor A [Crassostrea gigas]	EKC24411	3.08911E-43	95	160.999	87	83
isotig01500	hypothetical protein CGI_10014056 [Crassostrea gigas]	415	gi|405958265|gb|EKC24410.1|hypothetical protein CGI_10014056 [Crassostrea gigas]	EKC24410	1.4719E-26	57	114.39	130	75
isotig01504	neuronal acetylcholine receptor subunit alpha-6	415	gi|405957621|gb|EKC23820.1|Neuronal acetylcholine receptor subunit alpha-3 [Crassostrea gigas]	EKC23820	6.87235E-8	49	58.5362	129	64
isotig01506	-galactosyltransferase 7	413	gi|326430302|gb|EGD75872.1|hypothetical protein PTSG_07984 [Salpingoeca sp. ATCC 50818]	EGD75872	7.41665E-10	76	64.3142	46	35
isotig01508	ribonucleoside-diphosphate reductase large subunit	414	gi|405962741|gb|EKC28390.1|Ribonucleoside-diphosphate reductase large subunit [Crassostrea gigas]	EKC28390	1.12586E-49	85	177.948	109	93
isotig01520	ectodermal neural cortex 1-like protein	411	gi|405958785|gb|EKC24877.1|Kelch-like protein 10 [Crassostrea gigas]	EKC24877	3.7574E-17	64	85.8853	138	89
isotig01525	hypothetical protein CGI_10017082 [Crassostrea gigas]	411	gi|405973836|gb|EKC38526.1|hypothetical protein CGI_10017082 [Crassostrea gigas]	EKC38526	8.18163E-9	61	61.2326	83	51
isotig01527	39s ribosomal protein mitochondrial	412	gi|346473349|gb|AEO36519.1|hypothetical protein [Amblyomma maculatum]	AEO36519	2.13155E-51	82	173.711	121	100
isotig01530	lrp2-binding protein	412	gi|291229464|ref|XP_002734693.1|PREDICTED: predicted protein-like [Saccoglossus kowalevskii]	XP_002734693	4.56398E-55	86	186.037	120	104
isotig01544	serine threonine-protein kinase partial	409	gi|405960436|gb|EKC26361.1|Putative serine/threonine-protein kinase C05D10.2, partial [Crassostrea gigas]	EKC26361	1.12569E-8	91	61.2326	36	33
isotig01546	peptidyl-prolyl cis-trans isomerase-like 6-like	409	gi|260808650|ref|XP_002599120.1|hypothetical protein BRAFLDRAFT_281480 [Branchiostoma floridae] >gi|229284396|gb|EEN55132.1| hypothetical protein BRAFLDRAFT_281480 [Branchiostoma floridae]	XP_002599120	2.96227E-52	86	177.563	107	93
isotig01549	testis-specific serine threonine kinase	410	gi|405961383|gb|EKC27194.1|Sperm motility kinase X [Crassostrea gigas]	EKC27194	3.41036E-46	72	164.466	136	98
isotig01556	sperm-associated antigen 16 protein	404	gi|405950110|gb|EKC18115.1|Sperm-associated antigen 16 protein [Crassostrea gigas]	EKC18115	7.22725E-65	85	218.009	131	112
isotig01561	nadh dehydrogenase fe-s protein 30kda (nadh-coenzyme q reductase)	407	gi|383861194|ref|XP_003706071.1|PREDICTED: NADH dehydrogenase [ubiquinone] iron-sulfur protein 3, mitochondrial-like [Megachile rotundata]	XP_003706071	1.11429E-4	67	48.521	61	41
isotig01595	mechanosensory protein 2	406	gi|241256088|ref|XP_002404372.1|conserved hypothetical protein [Ixodes scapularis] >gi|215496625|gb|EEC06265.1| conserved hypothetical protein [Ixodes scapularis]	XP_002404372	1.69166E-47	89	161.77	123	110
isotig01604	regulator of g-protein signaling	404	gi|291232432|ref|XP_002736161.1|PREDICTED: cubilin-like [Saccoglossus kowalevskii]	XP_002736161	4.05247E-8	50	60.077	124	62
isotig01614	akirin 2	404	gi|320091611|gb|ADW09011.1|akirin 2 [Crassostrea gigas]	ADW09011	1.1819E-13	94	72.7886	36	34
isotig01630	probable 26s proteasome non-atpase regulatory subunit 3-like	394	gi|405962781|gb|EKC28424.1|26S proteasome non-ATPase regulatory subunit 3 [Crassostrea gigas]	EKC28424	2.38224E-62	93	207.994	130	122
isotig01637	wd repeat-containing protein on y chromosome	401	gi|405973429|gb|EKC38146.1|WD repeat-containing protein on Y chromosome [Crassostrea gigas]	EKC38146	5.92474E-35	72	138.272	116	84
isotig01641	pyroglutamylated rfamide peptide receptor	400	gi|405978565|gb|EKC42945.1|Pyroglutamylated RFamide peptide receptor [Crassostrea gigas]	EKC42945	3.43509E-13	51	74.7146	124	64
isotig01644	keratin associated protein 4- partial	400	gi|156344684|ref|XP_001621276.1|hypothetical protein NEMVEDRAFT_v1g1713 [Nematostella vectensis] >gi|156207040|gb|EDO29176.1| predicted protein [Nematostella vectensis]	XP_001621276	5.88618E-18	63	84.7297	88	56
isotig01648	hypothetical protein CGI_10022520 [Crassostrea gigas]	380	gi|405969873|gb|EKC34818.1|hypothetical protein CGI_10022520 [Crassostrea gigas]	EKC34818	6.16882E-12	63	68.9366	68	43
isotig01650	isocitrate dehydrogenase	399	gi|405964543|gb|EKC30015.1|Isocitrate dehydrogenase [NAD] subunit gamma, mitochondrial [Crassostrea gigas]	EKC30015	1.08477E-49	90	139.428	90	81
isotig01651	protein	396	gi|156307496|ref|XP_001617642.1|hypothetical protein NEMVEDRAFT_v1g9604 [Nematostella vectensis] >gi|156194982|gb|EDO25542.1| predicted protein [Nematostella vectensis]	XP_001617642	2.36149E-15	43	77.7962	130	56
isotig01664	dynein heavy chain axonemal	394	gi|405962817|gb|EKC28460.1|Dynein heavy chain 8, axonemal [Crassostrea gigas]	EKC28460	6.00009E-57	93	201.83	131	122
isotig01665	leucine rich repeat containing 7-like	381	gi|291234605|ref|XP_002737242.1|PREDICTED: leucine rich repeat containing 7-like [Saccoglossus kowalevskii]	XP_002737242	1.72584E-20	60	95.5153	120	73
isotig01675	dna-mediated transposase	380	gi|111378686|gb|ABH09251.1|putative DNA-mediated transposase [Helicoverpa zea]	ABH09251	1.14217E-13	70	74.7146	75	53
isotig01679	creb-binding protein	396	gi|405978367|gb|EKC42766.1|CREB-binding protein [Crassostrea gigas]	EKC42766	9.18985E-23	67	103.219	103	70
isotig01683	serine threonine-protein kinase endoribonuclease ire2 isoform 1	395	gi|405957871|gb|EKC24049.1|Serine/threonine-protein kinase/endoribonuclease IRE2 [Crassostrea gigas]	EKC24049	6.61012E-49	71	165.622	132	94
isotig01685	tyrosine recombinase-like	395	gi|46194169|tpg|DAA01995.1|TPA_exp: putative tyrosine recombinase [Danio rerio]	DAA01995	6.04368E-9	70	61.2326	55	39
isotig01686	rna-directed dna polymerase from mobile element jockey-like	395	gi|390342280|ref|XP_003725632.1|PREDICTED: RNA-directed DNA polymerase from mobile element jockey-like [Strongylocentrotus purpuratus]	XP_003725632	1.11425E-17	54	87.0409	131	71
isotig01688	coiled-coil domain-containing protein 40-like	392	gi|405965635|gb|EKC30997.1|Coiled-coil domain-containing protein 40 [Crassostrea gigas]	EKC30997	3.44838E-62	89	214.542	129	116
isotig01689	hypothetical protein CGI_10015292 [Crassostrea gigas]	393	gi|405950062|gb|EKC18069.1|hypothetical protein CGI_10015292 [Crassostrea gigas]	EKC18069	5.75056E-7	90	52.7582	60	54
isotig01691	zinc finger mynd domain-containing protein 12	395	gi|405958267|gb|EKC24412.1|Zinc finger MYND domain-containing protein 12 [Crassostrea gigas]	EKC24412	1.08817E-59	90	198.364	106	96
isotig01715	kelch-like protein 10	390	gi|405978108|gb|EKC42522.1|Kelch-like protein 10 [Crassostrea gigas]	EKC42522	1.92425E-57	82	196.438	126	104
isotig01717	iq and aaa domain-containing protein 1-like	393	gi|405977618|gb|EKC42060.1|IQ and AAA domain-containing protein 1 [Crassostrea gigas]	EKC42060	2.445E-20	97	95.5153	48	47
isotig01734	Uncharacterized protein C2orf81-like protein [Crassostrea gigas]	389	gi|405956992|gb|EKC23231.1|Uncharacterized protein C2orf81-like protein [Crassostrea gigas]	EKC23231	6.24819E-23	77	100.908	77	60
isotig01735	histone h3	389	gi|156382552|ref|XP_001632617.1|predicted protein [Nematostella vectensis] >gi|156219675|gb|EDO40554.1| predicted protein [Nematostella vectensis]	XP_001632617	7.72657E-51	95	171.014	90	86
isotig01743	mitochondrial processing peptidase beta subunit	390	gi|149046593|gb|EDL99418.1|peptidase (mitochondrial processing) beta, isoform CRA_d [Rattus norvegicus]	EDL99418	1.46311E-72	90	226.868	130	118
isotig01744	testis-specific serine threonine-protein kinase 4-like	390	gi|405971548|gb|EKC36381.1|Testis-specific serine/threonine-protein kinase 4 [Crassostrea gigas]	EKC36381	3.94849E-37	91	138.272	78	71
isotig01751	kinesin-like protein kif9-like	382	gi|291235632|ref|XP_002737743.1|PREDICTED: kinesin family member 9-like [Saccoglossus kowalevskii]	XP_002737743	2.51649E-25	86	109.768	68	59
isotig01759	rna-directed dna polymerase from mobile element jockey-like	387	gi|390352383|ref|XP_003727887.1|PREDICTED: RNA-directed DNA polymerase from mobile element jockey-like [Strongylocentrotus purpuratus]	XP_003727887	1.59698E-12	60	69.707	80	48
isotig01768	sodium- and chloride-dependent glycine transporter 2	389	gi|405957917|gb|EKC24094.1|Sodium- and chloride-dependent glycine transporter 2 [Crassostrea gigas]	EKC24094	4.60116E-12	97	71.2478	37	36
isotig01775	rna-directed dna polymerase from mobile element jockey-like	388	gi|390352383|ref|XP_003727887.1|PREDICTED: RNA-directed DNA polymerase from mobile element jockey-like [Strongylocentrotus purpuratus]	XP_003727887	7.49824E-27	60	108.227	119	72
isotig01777	ef-hand calcium-binding domain-containing protein 2-like	385	gi|405978275|gb|EKC42680.1|EF-hand calcium-binding domain-containing protein 2 [Crassostrea gigas]	EKC42680	3.36042E-64	89	203.371	120	107
isotig01789	predicted protein [Nematostella vectensis]	379	gi|156394051|ref|XP_001636640.1|predicted protein [Nematostella vectensis] >gi|156223745|gb|EDO44577.1| predicted protein [Nematostella vectensis]	XP_001636640	1.96926E-5	54	50.8322	117	64
isotig01793	hypothetical protein NEMVEDRAFT_v1g7543 [Nematostella vectensis]	386	gi|156335444|ref|XP_001619584.1|hypothetical protein NEMVEDRAFT_v1g7543 [Nematostella vectensis] >gi|156203085|gb|EDO27484.1| predicted protein [Nematostella vectensis]	XP_001619584	8.60574E-8	42	56.225	118	50
isotig01794	primary ciliary dyskinesia protein 1-like	386	gi|405976888|gb|EKC41366.1|hypothetical protein CGI_10025637 [Crassostrea gigas]	EKC41366	5.26052E-34	68	134.42	125	86
isotig01798	calmodulin 2-like	385	gi|296471693|gb|DAA13808.1|calmodulin 2-like [Bos taurus]	DAA13808	9.12633E-11	84	64.6994	38	32
isotig01803	zinc finger and btb domain-containing protein 40	384	gi|405975528|gb|EKC40087.1|Zinc finger and BTB domain-containing protein 40 [Crassostrea gigas]	EKC40087	8.03423E-8	66	50.447	51	34
isotig01807	beta tubulin, putative [Ixodes scapularis]	380	gi|241601115|ref|XP_002405246.1|beta tubulin, putative [Ixodes scapularis] >gi|215502490|gb|EEC11984.1| beta tubulin, putative [Ixodes scapularis]	XP_002405246	4.357E-12	94	68.5514	34	32
isotig01816	retinal degradation slow 4	384	gi|348514504|ref|XP_003444780.1|PREDICTED: peripherin-2-like [Oreochromis niloticus]	XP_003444780	2.65201E-18	53	87.0409	131	70
isotig01819	ef-hand domain-containing protein 1	381	gi|405964721|gb|EKC30173.1|EF-hand domain-containing protein 1 [Crassostrea gigas]	EKC30173	5.03936E-59	87	202.216	126	110
isotig01827	pol-like protein	383	gi|405970652|gb|EKC35540.1|hypothetical protein CGI_10005164 [Crassostrea gigas]	EKC35540	1.62625E-6	53	54.299	82	44
isotig01829	synaptonemal complex protein 3	383	gi|405975532|gb|EKC40091.1|Synaptonemal complex protein 3 [Crassostrea gigas]	EKC40091	1.31786E-45	92	157.918	110	102
isotig01833	reverse transcriptase	376	gi|291222266|ref|XP_002731138.1|PREDICTED: predicted protein-like [Saccoglossus kowalevskii]	XP_002731138	1.80345E-9	60	60.8474	85	51
isotig01837	hypothetical protein CGI_10012723 [Crassostrea gigas]	362	gi|405969475|gb|EKC34444.1|hypothetical protein CGI_10012723 [Crassostrea gigas]	EKC34444	3.35953E-16	62	58.5362	51	32
isotig01858	arginine kinase	378	gi|405958789|gb|EKC24881.1|Arginine kinase [Crassostrea gigas]	EKC24881	9.24975E-8	80	57.7658	41	33
isotig01862	kyphoscoliosis peptidase	376	gi|405974863|gb|EKC39475.1|Kyphoscoliosis peptidase [Crassostrea gigas]	EKC39475	3.74385E-16	70	83.1889	62	44
isotig01867	nadh dehydrogenase	377	gi|390358918|ref|XP_792622.3|PREDICTED: NADH dehydrogenase [ubiquinone] iron-sulfur protein 8, mitochondrial-like [Strongylocentrotus purpuratus]	XP_792622	2.06689E-79	100	243.047	117	117
isotig01877	coiled-coil domain-containing protein 113-like	375	gi|291243485|ref|XP_002741623.1|PREDICTED: coiled-coil domain containing 113-like [Saccoglossus kowalevskii]	XP_002741623	4.80164E-55	93	186.422	107	100
isotig01882	ribosomal protein l21	371	gi|22758890|gb|AAN05604.1|ribosomal protein L21 [Argopecten irradians]	AAN05604	4.29753E-38	96	111.694	57	55
isotig01888	potassium voltage-gated channel subfamily a member 1	375	gi|260805172|ref|XP_002597461.1|hypothetical protein BRAFLDRAFT_174869 [Branchiostoma floridae] >gi|229282726|gb|EEN53473.1| hypothetical protein BRAFLDRAFT_174869 [Branchiostoma floridae]	XP_002597461	1.78139E-4	57	38.1206	59	34
isotig01893	hypothetical protein CGI_10016468 [Crassostrea gigas]	362	gi|405968552|gb|EKC33615.1|hypothetical protein CGI_10016468 [Crassostrea gigas]	EKC33615	3.44473E-12	77	70.8626	96	74
isotig01894	splicing factor 3b subunit 3	374	gi|405970223|gb|EKC35151.1|Splicing factor 3B subunit 3 [Crassostrea gigas]	EKC35151	6.59891E-62	95	214.157	113	108
isotig01895	troponin skeletal muscle	375	gi|405976263|gb|EKC40776.1|Troponin C, skeletal muscle [Crassostrea gigas]	EKC40776	1.17577E-16	100	83.9593	38	38
isotig01901	cnot1 protein	358	gi|405963872|gb|EKC29404.1|CCR4-NOT transcription complex subunit 1 [Crassostrea gigas]	EKC29404	2.16557E-53	94	191.045	103	97
isotig01918	protein fam166b	373	gi|405957998|gb|EKC24169.1|hypothetical protein CGI_10006712 [Crassostrea gigas]	EKC24169	6.01616E-43	73	152.91	125	92
isotig01924	hypothetical protein CGI_10021565 [Crassostrea gigas]	367	gi|405975097|gb|EKC39689.1|hypothetical protein CGI_10021565 [Crassostrea gigas]	EKC39689	8.31836E-11	60	64.3142	83	50
isotig01936	serine threonine-protein kinase endoribonuclease ire2	364	gi|405957871|gb|EKC24049.1|Serine/threonine-protein kinase/endoribonuclease IRE2 [Crassostrea gigas]	EKC24049	2.05262E-6	61	51.9878	67	41
isotig01938	glucosidase 2 subunit beta	371	gi|405971250|gb|EKC36096.1|Glucosidase 2 subunit beta [Crassostrea gigas]	EKC36096	1.78932E-29	76	119.398	77	59
isotig01941	vacuolar protein sorting-associated protein 13c	370	gi|307186579|gb|EFN72102.1|hypothetical protein EAG_00469 [Camponotus floridanus]	EFN72102	5.62783E-14	49	73.1738	115	57
isotig01943	tektin 2	369	gi|405950079|gb|EKC18085.1|Tektin-2 [Crassostrea gigas]	EKC18085	7.56855E-73	95	233.417	122	117
isotig01945	5-hydroxytryptamine receptor 4	369	gi|405972155|gb|EKC36941.1|5-hydroxytryptamine receptor 4 [Crassostrea gigas]	EKC36941	1.87253E-40	81	148.673	101	82
isotig01957	tektin-3	370	gi|405975469|gb|EKC40032.1|Tektin-3 [Crassostrea gigas]	EKC40032	9.32432E-76	96	242.276	123	119
isotig01985	tektin a1	366	gi|405967050|gb|EKC32264.1|Tektin-4 [Crassostrea gigas]	EKC32264	1.47302E-66	93	218.009	121	113
isotig01992	coiled-coil-helix-coiled-coil-helix domain-containing protein mitochondrial-like	367	gi|148227746|ref|NP_001085715.1|coiled-coil-helix-coiled-coil-helix domain containing 2 [Xenopus laevis] >gi|49115226|gb|AAH73239.1| MGC80581 protein [Xenopus laevis]	NP_001085715	2.66197E-9	83	59.6918	36	30
isotig01995	aldolase	366	gi|405964948|gb|EKC30386.1|Fructose-bisphosphate aldolase [Crassostrea gigas]	EKC30386	1.34427E-56	87	190.66	116	102
isotig01997	p33 ringo	363	gi|405958626|gb|EKC24735.1|Speedy protein 1-B [Crassostrea gigas]	EKC24735	4.44816E-48	84	165.236	116	98
isotig02001	protein	355	gi|405966353|gb|EKC31648.1|Putative RNA-directed DNA polymerase from transposon BS [Crassostrea gigas]	EKC31648	5.29918E-24	63	104.375	111	71
isotig02003	adp-dependent glucokinase	364	gi|198436246|ref|XP_002122338.1|PREDICTED: similar to ADP-dependent glucokinase [Ciona intestinalis]	XP_002122338	6.30867E-6	70	44.2838	37	26
isotig02009	40s ribosomal protein s14	362	gi|188572393|gb|ACD65103.1|putative 40S ribosomal protein RPS14 [Novocrania anomala]	ACD65103	3.32507E-61	97	194.897	98	96
isotig02014	PREDICTED: uncharacterized protein LOC583469 [Strongylocentrotus purpuratus]	349	gi|390343699|ref|XP_788468.2|PREDICTED: uncharacterized protein LOC583469 [Strongylocentrotus purpuratus]	XP_788468	3.51788E-4	73	47.3654	42	31
isotig02021	coiled-coil domain-containing protein 151-like	363	gi|198436829|ref|XP_002122935.1|PREDICTED: hypothetical protein [Ciona intestinalis]	XP_002122935	1.5451E-16	67	83.5741	89	60
isotig02022	importin subunit alpha-2	359	gi|405950951|gb|EKC18904.1|Importin subunit alpha-1 [Crassostrea gigas]	EKC18904	3.09312E-52	91	183.341	118	108
isotig02030	isoform cra_a	361	gi|405959254|gb|EKC25310.1|hypothetical protein CGI_10013679 [Crassostrea gigas]	EKC25310	1.86087E-24	90	100.138	54	49
isotig02033	protein nlrc3-like	360	gi|405969873|gb|EKC34818.1|hypothetical protein CGI_10022520 [Crassostrea gigas]	EKC34818	1.52767E-19	60	89.7373	93	56
isotig02034	hypothetical protein CGI_10020304 [Crassostrea gigas]	360	gi|405970648|gb|EKC35537.1|hypothetical protein CGI_10020304 [Crassostrea gigas]	EKC35537	1.40124E-18	72	87.4261	81	59
isotig02041	trna wybutosine-synthesizing protein 3 homolog isoform 2	359	gi|405947168|gb|EKC17782.1|tRNA wybutosine-synthesizing protein 3-like protein [Crassostrea gigas] >gi|405952199|gb|EKC20039.1| tRNA wybutosine-synthesizing protein 3-like protein [Crassostrea gigas]	EKC17782	1.90471E-11	78	66.2402	50	39
isotig02060	pyruvate kinase	358	gi|113207856|emb|CAJ28914.1|pyruvate kinase [Crassostrea gigas]	CAJ28914	1.86106E-23	82	103.219	73	60
isotig02062	chromosome 5 open reading frame 49	358	gi|405959421|gb|EKC25463.1|hypothetical protein CGI_10012807 [Crassostrea gigas]	EKC25463	3.76856E-36	71	130.183	105	75
isotig02073	tektin 3	357	gi|291224268|ref|XP_002732125.1|PREDICTED: tektin 3-like [Saccoglossus kowalevskii]	XP_002732125	5.35554E-22	80	98.5969	73	59
isotig02083	sjoegren syndrome nuclear autoantigen 1 homolog	356	gi|405957970|gb|EKC24144.1|Sjoegren syndrome nuclear autoantigen 1 [Crassostrea gigas]	EKC24144	4.90783E-17	97	80.1073	43	42
isotig02088	tax1-binding protein 1-like protein b	355	gi|405971771|gb|EKC36584.1|Tax1-binding protein 1-like protein B [Crassostrea gigas]	EKC36584	1.91706E-11	55	69.3218	89	49
isotig02102	hypothetical protein CGI_10026497 [Crassostrea gigas]	355	gi|405976302|gb|EKC40814.1|hypothetical protein CGI_10026497 [Crassostrea gigas]	EKC40814	1.15719E-17	84	60.4622	39	33
isotig02113	hypothetical protein NCER_102042 [Nosema ceranae BRL01]	346	gi|300702329|ref|XP_002995172.1|hypothetical protein NCER_102042 [Nosema ceranae BRL01] >gi|239604041|gb|EEQ81501.1| hypothetical protein NCER_102042 [Nosema ceranae BRL01]	XP_002995172	4.40298E-14	72	74.7146	55	40
isotig02123	hypothetical protein CGI_10007985 [Crassostrea gigas]	352	gi|405957441|gb|EKC23651.1|hypothetical protein CGI_10007985 [Crassostrea gigas]	EKC23651	2.80737E-8	75	60.077	61	46
isotig02124	heat repeat-containing protein 4	353	gi|405972406|gb|EKC37178.1|HEAT repeat-containing protein 4 [Crassostrea gigas]	EKC37178	4.20466E-56	91	197.978	112	102
isotig02136	hypothetical protein BRAFLDRAFT_98594 [Branchiostoma floridae]	350	gi|260817557|ref|XP_002603652.1|hypothetical protein BRAFLDRAFT_98594 [Branchiostoma floridae] >gi|229288974|gb|EEN59663.1| hypothetical protein BRAFLDRAFT_98594 [Branchiostoma floridae]	XP_002603652	3.28199E-9	66	62.7734	74	49
isotig02146	coiled-coil domain-containing protein 81	349	gi|405959610|gb|EKC25625.1|Coiled-coil domain-containing protein 81 [Crassostrea gigas]	EKC25625	1.06341E-41	80	155.606	115	92
isotig02154	protein transport protein sec24b-like	345	gi|405975054|gb|EKC39650.1|transport protein Sec24B [Crassostrea gigas]	EKC39650	1.04215E-12	82	73.1738	41	34
isotig02164	outer dense fiber protein 3-b-like	346	gi|405972399|gb|EKC37172.1|Outer dense fiber protein 3 [Crassostrea gigas]	EKC37172	8.97301E-49	82	166.007	112	92
isotig02167	protein	347	gi|405977039|gb|EKC41511.1|hypothetical protein CGI_10021394 [Crassostrea gigas]	EKC41511	2.67071E-43	83	150.214	91	76
isotig02168	efhc2 protein	347	gi|118344122|ref|NP_001071886.1|EFHC2 protein [Ciona intestinalis] >gi|59803962|gb|AAX08050.1| EFHC2 [Ciona intestinalis]	NP_001071886	8.22664E-6	66	52.373	60	40
isotig02199	hypothetical protein CGI_10005164 [Crassostrea gigas]	331	gi|405970652|gb|EKC35540.1|hypothetical protein CGI_10005164 [Crassostrea gigas]	EKC35540	1.92294E-7	55	56.6102	76	42
isotig02202	reverse transcriptase	339	gi|307168767|gb|EFN61751.1|hypothetical protein EAG_05118 [Camponotus floridanus]	EFN61751	2.77028E-16	54	78.9518	107	58
isotig02215	growth arrest-specific protein 8	341	gi|405972230|gb|EKC37009.1|Growth arrest-specific protein 8 [Crassostrea gigas]	EKC37009	6.30436E-64	94	211.846	111	105
isotig02242	family protein	334	gi|402851019|ref|ZP_10899201.1|hypothetical protein A33M_4438 [Rhodovulum sp. PH10] >gi|402498732|gb|EJW10462.1| hypothetical protein A33M_4438 [Rhodovulum sp. PH10]	ZP_10899201	2.19687E-10	66	63.1586	57	38
isotig02243	rna-directed dna polymerase from mobile element jockey-like	339	gi|115629293|ref|XP_798549.2|PREDICTED: RNA-directed DNA polymerase from mobile element jockey-like [Strongylocentrotus purpuratus]	XP_798549	2.60488E-11	68	56.6102	54	37
isotig02256	40s ribosomal protein s5	335	gi|405951169|gb|EKC19106.1|40S ribosomal protein S5 [Crassostrea gigas]	EKC19106	1.56192E-42	100	145.976	72	72
isotig02265	elongation factor 2	335	gi|18086547|gb|AAL57757.1|eukaryotic translation elongation factor 2 [Rana sylvatica]	AAL57757	3.0276E-33	65	127.102	117	77
isotig02285	zinc finger y-chromosomal protein 1	330	gi|405959932|gb|EKC25906.1|Zinc finger Y-chromosomal protein 1 [Crassostrea gigas]	EKC25906	1.07371E-7	64	57.7658	54	35
isotig02286	sulfate-transporting -specific metalloendopeptidase	331	gi|334119174|ref|ZP_08493261.1|Sulfate-transporting ATPase., IgA-specific metalloendopeptidase [Microcoleus vaginatus FGP-2] >gi|333458645|gb|EGK87262.1| Sulfate-transporting ATPase., IgA-specific metalloendopeptidase [Microcoleus vaginatus FGP-2]	ZP_08493261	5.55016E-4	48	46.595	121	59
isotig02290	gem-associated protein 6	332	gi|260830290|ref|XP_002610094.1|hypothetical protein BRAFLDRAFT_60087 [Branchiostoma floridae] >gi|229295457|gb|EEN66104.1| hypothetical protein BRAFLDRAFT_60087 [Branchiostoma floridae]	XP_002610094	9.66014E-33	72	122.479	111	81
isotig02309	endonuclease-reverse transcriptase	329	gi|357611306|gb|EHJ67413.1|endonuclease-reverse transcriptase [Danaus plexippus]	EHJ67413	1.71259E-7	61	55.8398	67	41
isotig02340	predicted protein [Nematostella vectensis]	326	gi|156397346|ref|XP_001637852.1|predicted protein [Nematostella vectensis] >gi|156224968|gb|EDO45789.1| predicted protein [Nematostella vectensis]	XP_001637852	4.4231E-4	47	46.9802	108	51
isotig02358	cell cycle checkpoint protein rad1	323	gi|57753884|dbj|BAD86790.1|exonuclease homolog RAD1 [Homo sapiens]	BAD86790	5.58356E-22	91	91.2781	49	45
isotig02361	nadh-ubiquinone oxidoreductase 75 kda	321	gi|156406590|ref|XP_001641128.1|predicted protein [Nematostella vectensis] >gi|156228265|gb|EDO49065.1| predicted protein [Nematostella vectensis]	XP_001641128	7.6241E-45	92	149.443	83	77
isotig02369	pol-like protein	322	gi|34392583|dbj|BAC82624.1|pol-like protein [Ciona intestinalis]	BAC82624	5.98735E-18	64	88.1965	106	68
isotig02387	Uncharacterized protein C2orf81-like protein [Crassostrea gigas]	321	gi|405956992|gb|EKC23231.1|Uncharacterized protein C2orf81-like protein [Crassostrea gigas]	EKC23231	9.75301E-17	87	83.1889	54	47
isotig02390	hypothetical protein CGI_10016468 [Crassostrea gigas]	321	gi|405968552|gb|EKC33615.1|hypothetical protein CGI_10016468 [Crassostrea gigas]	EKC33615	6.31274E-57	93	193.741	106	99
isotig02399	isocitrate dehydrogenase	316	gi|405964543|gb|EKC30015.1|Isocitrate dehydrogenase [NAD] subunit gamma, mitochondrial [Crassostrea gigas]	EKC30015	3.38764E-37	90	102.064	63	57
isotig02409	tyrosine phosphatase	318	gi|345880873|ref|ZP_08832409.1|hypothetical protein HMPREF9431_01073 [Prevotella oulorum F0390] >gi|343921590|gb|EGV32305.1| hypothetical protein HMPREF9431_01073 [Prevotella oulorum F0390]	ZP_08832409	7.35245E-12	58	65.4698	77	45
isotig02418	hypothetical protein CGI_10021012 [Crassostrea gigas]	314	gi|405970509|gb|EKC35407.1|hypothetical protein CGI_10021012 [Crassostrea gigas]	EKC35407	4.64921E-8	76	55.0694	42	32
isotig02437	translation initiation factor eif4a	312	gi|405945238|gb|EKC17230.1|Eukaryotic initiation factor 4A-II, partial [Crassostrea gigas]	EKC17230	8.59856E-53	92	178.718	103	95
isotig02439	lamin-b receptor	305	gi|405973910|gb|EKC38599.1|Lamin-B receptor [Crassostrea gigas]	EKC38599	1.32438E-51	90	182.57	93	84
isotig02444	hypothetical protein CGI_10012723 [Crassostrea gigas]	312	gi|405969475|gb|EKC34444.1|hypothetical protein CGI_10012723 [Crassostrea gigas]	EKC34444	1.14887E-10	72	65.0846	50	36
isotig02456	transcription elongation factor b polypeptide 1	311	gi|389611263|dbj|BAM19243.1|conserved hypothetical protein [Papilio polytes]	BAM19243	1.14215E-36	98	130.954	62	61
isotig02462	testis-specific serine threonine-protein kinase 1-like	310	gi|405966821|gb|EKC32058.1|Testis-specific serine/threonine-protein kinase 1 [Crassostrea gigas]	EKC32058	1.39515E-6	64	53.1434	56	36
isotig02465	dc-stamp domain-containing protein 1 isoform 2	308	gi|405968601|gb|EKC33659.1|DC-STAMP domain-containing protein 1 [Crassostrea gigas]	EKC33659	3.35581E-27	71	113.62	97	69
isotig02475	glycogen muscle form	310	gi|405964801|gb|EKC30247.1|Glycogen phosphorylase, muscle form [Crassostrea gigas]	EKC30247	3.69383E-31	80	125.176	104	84
isotig02477	kinesin-like protein kif9	300	gi|301624155|ref|XP_002941368.1|PREDICTED: kinesin-like protein KIF9-like [Xenopus (Silurana) tropicalis]	XP_002941368	2.72902E-21	71	97.0561	81	58
isotig02485	heterogeneous nuclear ribonucleoprotein k	305	gi|405957027|gb|EKC23265.1|Heterogeneous nuclear ribonucleoprotein K [Crassostrea gigas]	EKC23265	3.91446E-33	91	129.028	82	75
isotig02486	iq and ubiquitin-like domain-containing protein	308	gi|405963851|gb|EKC29389.1|IQ and ubiquitin-like domain-containing protein [Crassostrea gigas]	EKC29389	2.52842E-19	93	91.6633	45	42
isotig02496	pol-like protein	302	gi|375073733|gb|AFA34422.1|pol-like protein, partial [Ostrea edulis]	AFA34422	5.00279E-12	66	67.0106	63	42
isotig02499	wd repeat domain 52	305	gi|291242505|ref|XP_002741147.1|PREDICTED: WD repeat domain 52-like [Saccoglossus kowalevskii]	XP_002741147	5.29511E-22	77	98.9821	101	78
isotig02515	glutaredoxin family protein	302	gi|405965399|gb|EKC30776.1|Glutaredoxin-1 [Crassostrea gigas]	EKC30776	4.50038E-19	72	84.7297	75	54
isotig02526	wd repeat-containing protein 66-like	297	gi|291243806|ref|XP_002741792.1|PREDICTED: hypothetical protein [Saccoglossus kowalevskii]	XP_002741792	5.25991E-5	52	49.6766	97	51
isotig02529	pol-like protein	301	gi|34392583|dbj|BAC82624.1|pol-like protein [Ciona intestinalis]	BAC82624	4.5389E-8	54	58.9214	87	47
isotig02530	sec14-like protein 2-like	301	gi|405972591|gb|EKC37353.1|Retinal-binding protein [Crassostrea gigas]	EKC37353	2.0728E-12	74	70.4774	58	43
isotig02541	rhabdoid tumor deletion region protein 1-like	300	gi|260820768|ref|XP_002605706.1|hypothetical protein BRAFLDRAFT_279978 [Branchiostoma floridae] >gi|229291041|gb|EEN61716.1| hypothetical protein BRAFLDRAFT_279978 [Branchiostoma floridae]	XP_002605706	1.54084E-15	81	78.1814	81	66
isotig02546	coiled-coil domain containing 108	296	gi|405952166|gb|EKC20008.1|hypothetical protein CGI_10007069 [Crassostrea gigas]	EKC20008	8.09007E-28	83	116.316	73	61
isotig02549	parkin coregulated gene protein homolog	290	gi|405971602|gb|EKC36429.1|hypothetical protein CGI_10010586 [Crassostrea gigas]	EKC36429	2.67692E-57	100	185.652	91	91
isotig02553	novel protein	297	gi|85701852|ref|NP_001028534.1|uncharacterized protein CXorf65 homolog [Mus musculus] >gi|123795613|sp|Q3V2K1.1|CX065_MOUSE RecName: Full=Uncharacterized protein CXorf65 homolog >gi|74199975|dbj|BAE20796.1| unnamed protein product [Mus musculus] >gi|123122415|emb|CAM22039.1| novel protein [Mus musculus] >gi|123226652|emb|CAM24442.1| novel protein [Mus musculus] >gi|187955360|gb|AAI47538.1| Gene m…	NP_001028534	5.19474E-12	65	67.0106	84	55
isotig02560	tetratricopeptide repeat protein 27-like	292	gi|405952506|gb|EKC20307.1|hypothetical protein CGI_10006312 [Crassostrea gigas]	EKC20307	1.9801E-23	95	102.834	74	71
isotig02562	tektin 1	295	gi|194068377|dbj|BAG55009.1|tektin [Saccostrea kegaki]	BAG55009	1.50858E-50	93	172.94	96	90
isotig02567	leucine-rich repeat and iq domain-containing protein 3	288	gi|405972860|gb|EKC37607.1|Leucine-rich repeat and IQ domain-containing protein 3 [Crassostrea gigas]	EKC37607	4.84212E-10	95	63.929	40	38
isotig02583	e3 ubiquitin-protein ligase arih1l-like	290	gi|260794551|ref|XP_002592272.1|hypothetical protein BRAFLDRAFT_277167 [Branchiostoma floridae] >gi|229277488|gb|EEN48283.1| hypothetical protein BRAFLDRAFT_277167 [Branchiostoma floridae]	XP_002592272	1.03577E-36	80	138.272	96	77
isotig02591	ubiquitin-associated protein 2	292	gi|405969345|gb|EKC34321.1|Ubiquitin-associated protein 2 [Crassostrea gigas]	EKC34321	5.85474E-23	75	102.064	86	65
isotig02594	pyruvate muscle	292	gi|118405080|ref|NP_001072532.1|pyruvate kinase, muscle isoform 2 [Xenopus (Silurana) tropicalis] >gi|115292052|gb|AAI22008.1| hypothetical protein MGC146985 [Xenopus (Silurana) tropicalis]	NP_001072532	2.65519E-7	66	55.8398	45	30
isotig02603	photoreceptor outer segment membrane glycoprotein 2-like	291	gi|291230532|ref|XP_002735210.1|PREDICTED: MGC84161 protein-like [Saccoglossus kowalevskii]	XP_002735210	1.20364E-15	57	78.9518	83	48
isotig02608	mechanosensory protein 2	290	gi|405957821|gb|EKC24001.1|Mechanosensory protein 2 [Crassostrea gigas]	EKC24001	1.77591E-19	83	88.5817	60	50
isotig02625	protein c20orf152 homolog	285	gi|405970445|gb|EKC35347.1|hypothetical protein CGI_10012486 [Crassostrea gigas]	EKC35347	1.63079E-19	71	91.6633	74	53
isotig02628	protein fam78a	287	gi|187608541|ref|NP_001120580.1|uncharacterized protein LOC100145734 [Xenopus (Silurana) tropicalis] >gi|171846333|gb|AAI61564.1| LOC100145734 protein [Xenopus (Silurana) tropicalis]	NP_001120580	1.11703E-13	73	72.0182	64	47
isotig02638	hypothetical protein CGI_10020537 [Crassostrea gigas]	285	gi|405978098|gb|EKC42512.1|hypothetical protein CGI_10020537 [Crassostrea gigas]	EKC42512	4.98121E-15	85	78.1814	57	49
isotig02639	pre-mrna-splicing factor atp-dependent rna helicase dhx15-like	278	gi|338224301|gb|AEI88038.1|ATP-dependent RNA helicase-like protein [Scylla paramamosain]	AEI88038	5.16512E-29	91	108.612	60	55
isotig02645	citrate synthase	275	gi|405970599|gb|EKC35492.1|Putative citrate synthase, mitochondrial [Crassostrea gigas]	EKC35492	9.28875E-22	97	89.7373	43	42
isotig02655	proton-coupled amino acid transporter 4	272	gi|194752752|ref|XP_001958683.1|GF12520 [Drosophila ananassae] >gi|190619981|gb|EDV35505.1| GF12520 [Drosophila ananassae]	XP_001958683	1.30204E-4	53	47.7506	76	41
isotig02664	mitochondrial malate dehydrogenase precursor	277	gi|30313535|gb|AAN23838.1|mitochondrial malate dehydrogenase precursor [Sepia officinalis]	AAN23838	1.3364E-7	66	55.0694	59	39
isotig02667	arginine kinase	280	gi|44885729|dbj|BAD11950.1|arginine kinase [Crassostrea gigas]	BAD11950	1.72934E-21	77	94.3597	68	53
isotig02709	coiled-coil domain-containing protein 135	270	gi|405951107|gb|EKC19048.1|hypothetical protein CGI_10009921 [Crassostrea gigas]	EKC19048	1.56591E-23	91	102.834	58	53
isotig02728	citrate synthase	272	gi|170048506|ref|XP_001870694.1|citrate synthase, mitochondrial [Culex quinquefasciatus] >gi|167870607|gb|EDS33990.1| citrate synthase, mitochondrial [Culex quinquefasciatus]	XP_001870694	2.53078E-49	93	167.933	88	82
isotig02730	hypothetical protein CGI_10019831 [Crassostrea gigas]	269	gi|405970316|gb|EKC35231.1|hypothetical protein CGI_10019831 [Crassostrea gigas]	EKC35231	1.92099E-16	66	61.6178	57	38
isotig02737	ef-hand domain-containing protein 1	271	gi|405964721|gb|EKC30173.1|EF-hand domain-containing protein 1 [Crassostrea gigas]	EKC30173	9.65367E-18	88	85.8853	44	39
isotig02748	pol-like protein	259	gi|405970652|gb|EKC35540.1|hypothetical protein CGI_10005164 [Crassostrea gigas]	EKC35540	1.55898E-4	58	47.3654	55	32
isotig02765	glycogen phosphorylase	266	gi|322796245|gb|EFZ18821.1|hypothetical protein SINV_14707 [Solenopsis invicta]	EFZ18821	1.32213E-39	87	137.502	88	77
isotig02771	dynein intermediate	267	gi|405951115|gb|EKC19056.1|Dynein intermediate chain 2, ciliary [Crassostrea gigas]	EKC19056	2.37956E-40	88	150.214	88	78
isotig02773	ef-hand domain-containing family member c2-like	265	gi|291231836|ref|XP_002735862.1|PREDICTED: EFHC2 protein-like [Saccoglossus kowalevskii]	XP_002735862	2.54442E-41	89	152.525	87	78
isotig02789	nadh dehydrogenase iron-sulfur protein mitochondrial	264	gi|195402219|ref|XP_002059704.1|GJ13840 [Drosophila virilis] >gi|194155918|gb|EDW71102.1| GJ13840 [Drosophila virilis] >gi|263359639|gb|ACY70475.1| hypothetical protein DVIR88_6g0012 [Drosophila virilis]	XP_002059704	2.94845E-51	96	176.792	88	85
isotig02791	arginine kinase	265	gi|301341836|gb|ADK73590.1|arginine kinase [Conus novaehollandiae]	ADK73590	6.15224E-23	97	98.2117	46	45
isotig02792	dynein heavy chain axonemal	263	gi|405966381|gb|EKC31674.1|Dynein heavy chain 6, axonemal [Crassostrea gigas]	EKC31674	5.04955E-42	88	157.147	87	77
isotig02796	atp-dependent clp protease atp-binding subunit	263	gi|331082572|ref|ZP_08331697.1|ATP-dependent Clp protease ATP-binding subunit ClpX [Lachnospiraceae bacterium 6_1_63FAA] >gi|330400550|gb|EGG80180.1| ATP-dependent Clp protease ATP-binding subunit ClpX [Lachnospiraceae bacterium 6_1_63FAA]	ZP_08331697	9.11616E-19	74	87.8113	75	56
isotig02834	tubulin alpha-1 chain	256	gi|308230149|gb|ADO24528.1|alpha tubulin [Bactrocera dorsalis]	ADO24528	9.46761E-28	96	107.457	52	50
isotig02853	cgmp-specific 3 -cyclic phosphodiesterase-like	254	gi|405953819|gb|EKC21406.1|cGMP-specific 3',5'-cyclic phosphodiesterase [Crassostrea gigas]	EKC21406	2.01072E-36	94	139.428	77	73
isotig02862	rna-directed dna polymerase from transposon bs	242	gi|405966353|gb|EKC31648.1|Putative RNA-directed DNA polymerase from transposon BS [Crassostrea gigas]	EKC31648	1.01242E-4	52	47.7506	80	42
isotig02870	serine threonine-protein kinase sik2	252	gi|405970979|gb|EKC35839.1|Serine/threonine-protein kinase SIK2 [Crassostrea gigas]	EKC35839	3.29031E-15	76	78.1814	67	51
isotig02875	dynein heavy chain axonemal	252	gi|405962817|gb|EKC28460.1|Dynein heavy chain 8, axonemal [Crassostrea gigas]	EKC28460	9.09127E-31	81	124.405	93	76
isotig02892	loc495989 protein	248	gi|405970539|gb|EKC35435.1|Uncharacterized protein C13orf26-like protein [Crassostrea gigas]	EKC35435	2.79155E-41	93	148.673	82	77
isotig02895	hypothetical protein CGI_10012723 [Crassostrea gigas]	248	gi|405969475|gb|EKC34444.1|hypothetical protein CGI_10012723 [Crassostrea gigas]	EKC34444	7.95097E-10	64	62.003	62	40
isotig02944	arf-gap with sh3 ank repeat and ph domain-containing protein 1	236	gi|338728349|ref|XP_001498532.3|PREDICTED: arf-GAP with SH3 domain, ANK repeat and PH domain-containing protein 1 [Equus caballus]	XP_001498532	2.95509E-10	88	64.3142	36	32
isotig02972	dynein heavy chain axonemal	235	gi|405962817|gb|EKC28460.1|Dynein heavy chain 8, axonemal [Crassostrea gigas]	EKC28460	7.36328E-38	87	144.436	78	68
isotig02976	predicted protein [Nematostella vectensis]	230	gi|156401306|ref|XP_001639232.1|predicted protein [Nematostella vectensis] >gi|156226359|gb|EDO47169.1| predicted protein [Nematostella vectensis]	XP_001639232	1.76459E-14	69	76.2554	72	50
isotig02985	testis-specific serine threonine-protein kinase 1	231	gi|405966821|gb|EKC32058.1|Testis-specific serine/threonine-protein kinase 1 [Crassostrea gigas]	EKC32058	9.0534E-15	81	74.7146	54	44
isotig03015	kelch-like protein 10	227	gi|405978108|gb|EKC42522.1|Kelch-like protein 10 [Crassostrea gigas]	EKC42522	1.72734E-23	77	100.908	75	58
isotig03019	af355375_1 reverse transcriptase	208	gi|14285211|gb|AAK58879.1|AF355375_1putative reverse transcriptase [Takifugu rubripes]	AAK58879	4.97396E-10	67	54.299	46	31
isotig03028	transmembrane protein	222	gi|405966750|gb|EKC31993.1|Anoctamin-7 [Crassostrea gigas]	EKC31993	1.5833E-21	71	96.6709	70	50
isotig03041	tektin-4	221	gi|405967050|gb|EKC32264.1|Tektin-4 [Crassostrea gigas]	EKC32264	3.46797E-35	94	132.494	73	69
isotig03062	pol-like protein	209	gi|34392581|dbj|BAC82623.1|pol-like protein [Ciona intestinalis]	BAC82623	8.42692E-15	72	77.411	66	48
isotig03078	hypothetical protein CGI_10019831 [Crassostrea gigas]	212	gi|405970316|gb|EKC35231.1|hypothetical protein CGI_10019831 [Crassostrea gigas]	EKC35231	3.60094E-10	65	63.5438	70	46
isotig03103	PREDICTED: hypothetical protein LOC100496506, partial [Xenopus (Silurana) tropicalis]	207	gi|301628331|ref|XP_002943320.1|PREDICTED: hypothetical protein LOC100496506, partial [Xenopus (Silurana) tropicalis]	XP_002943320	5.47186E-8	72	55.8398	68	49
isotig03106	iq domain-containing protein g-like	206	gi|405977295|gb|EKC41754.1|IQ domain-containing protein G [Crassostrea gigas]	EKC41754	5.44564E-28	94	111.694	68	64
isotig03109	hypothetical protein CGI_10021321 [Crassostrea gigas]	207	gi|405975907|gb|EKC40438.1|hypothetical protein CGI_10021321 [Crassostrea gigas]	EKC40438	7.70054E-4	56	44.669	50	28
isotig03116	Putative uncharacterized protein CXorf58 [Crassostrea gigas]	206	gi|405971481|gb|EKC36316.1|Putative uncharacterized protein CXorf58 [Crassostrea gigas]	EKC36316	5.18854E-13	76	70.4774	69	53
isotig03121	regulator of g-protein signaling	206	gi|198413333|ref|XP_002122632.1|PREDICTED: similar to predicted protein, partial [Ciona intestinalis]	XP_002122632	5.37081E-10	62	63.1586	61	38
isotig03130	calcium homeostasis endoplasmic reticulum protein	205	gi|405950595|gb|EKC18573.1|Calcium homeostasis endoplasmic reticulum protein [Crassostrea gigas]	EKC18573	1.16877E-20	77	90.8929	63	49
isotig03133	importin subunit alpha-2	205	gi|405950951|gb|EKC18904.1|Importin subunit alpha-1 [Crassostrea gigas]	EKC18904	6.80309E-20	94	64.3142	34	32
isotig03138	hypothetical protein CGI_10023821 [Crassostrea gigas]	202	gi|405963899|gb|EKC29431.1|hypothetical protein CGI_10023821 [Crassostrea gigas]	EKC29431	2.15588E-4	59	43.8986	54	32
isotig03144	iq and ubiquitin-like domain-containing	198	gi|405963851|gb|EKC29389.1|IQ and ubiquitin-like domain-containing protein [Crassostrea gigas]	EKC29389	6.59208E-24	86	102.834	66	57
isotig03145	ef-hand domain-containing protein 1	201	gi|405964721|gb|EKC30173.1|EF-hand domain-containing protein 1 [Crassostrea gigas]	EKC30173	1.41928E-33	93	129.413	66	62
isotig03149	pyruvate kinase	199	gi|113207856|emb|CAJ28914.1|pyruvate kinase [Crassostrea gigas]	CAJ28914	1.13851E-12	72	70.4774	54	39
isotig03165	ef-hand domain-containing family member b	199	gi|405961917|gb|EKC27650.1|EF-hand domain-containing family member B [Crassostrea gigas]	EKC27650	6.23925E-8	83	56.6102	37	31
isotig03169	testis-specific serine threonine-protein kinase 4-like	198	gi|405971548|gb|EKC36381.1|Testis-specific serine/threonine-protein kinase 4 [Crassostrea gigas]	EKC36381	1.33016E-25	88	104.76	63	56
isotig03195	outer dense fiber protein 3-like protein 2-like	192	gi|291225624|ref|XP_002732801.1|PREDICTED: predicted protein-like [Saccoglossus kowalevskii]	XP_002732801	1.24911E-16	82	78.9518	52	43
isotig03198	hypothetical protein CGI_10019831 [Crassostrea gigas]	192	gi|405970316|gb|EKC35231.1|hypothetical protein CGI_10019831 [Crassostrea gigas]	EKC35231	3.70359E-5	60	48.9062	68	41
isotig03257	histone -like	183	gi|401881922|gb|EJT46200.1|histone H3.2-like protein [Trichosporon asahii var. asahii CBS 2479]	EJT46200	2.48289E-18	100	81.6481	41	41
isotig03258	pyruvate kinase	183	gi|405975768|gb|EKC40315.1|Pyruvate kinase isozymes M1/M2 [Crassostrea gigas]	EKC40315	5.31109E-17	88	80.4925	50	44
isotig03262	methenyltetrahydrofolate synthase domain-containing protein	181	gi|94733206|emb|CAK10830.1|novel protein [Danio rerio]	CAK10830	5.07575E-13	91	68.1662	60	55
isotig03270	flagellar protofilament ribbon protein rib74	180	gi|405964721|gb|EKC30173.1|EF-hand domain-containing protein 1 [Crassostrea gigas]	EKC30173	1.1795E-11	91	67.3958	37	34
isotig03279	ribosome biogenesis protein brx1 homolog	179	gi|405950160|gb|EKC18163.1|Brix domain-containing protein 2 [Crassostrea gigas]	EKC18163	2.50692E-10	71	62.003	59	42
isotig03285	armadillo repeat-containing protein 4	178	gi|291221209|ref|XP_002730615.1|PREDICTED: karyopherin alpha 2-like [Saccoglossus kowalevskii]	XP_002730615	1.01121E-25	94	107.842	59	56
isotig03305	arginine kinase	173	gi|405958789|gb|EKC24881.1|Arginine kinase [Crassostrea gigas]	EKC24881	4.00398E-15	88	75.485	42	37
isotig03347	coiled-coil domain-containing protein 147	162	gi|156389010|ref|XP_001634785.1|predicted protein [Nematostella vectensis] >gi|156221872|gb|EDO42722.1| predicted protein [Nematostella vectensis]	XP_001634785	1.55752E-10	94	60.8474	53	50
isotig03350	ef-hand domain-containing family member c2- partial	163	gi|291231836|ref|XP_002735862.1|PREDICTED: EFHC2 protein-like [Saccoglossus kowalevskii]	XP_002735862	8.369E-6	62	50.0618	50	31
isotig03368	predicted protein [Nematostella vectensis]	151	gi|156360621|ref|XP_001625125.1|predicted protein [Nematostella vectensis] >gi|156211942|gb|EDO33025.1| predicted protein [Nematostella vectensis]	XP_001625125	9.40891E-6	69	50.0618	49	34
isotig03370	40s ribosomal protein s9	158	gi|405964154|gb|EKC29671.1|40S ribosomal protein S9 [Crassostrea gigas]	EKC29671	2.86426E-8	71	56.9954	52	37
isotig03375	leucine-rich repeat-containing protein 51	157	gi|405978370|gb|EKC42769.1|Leucine-rich repeat-containing protein 51, partial [Crassostrea gigas] >gi|405978371|gb|EKC42770.1| Leucine-rich repeat-containing protein 51, partial [Crassostrea gigas]	EKC42769	5.24963E-14	76	70.8626	51	39
isotig03384	testis-specific serine threonine-protein kinase 1	152	gi|405976434|gb|EKC40940.1|Testis-specific serine/threonine-protein kinase 1 [Crassostrea gigas]	EKC40940	4.3543E-12	82	67.0106	40	33
isotig03388	spermatogenesis-associated protein 1	153	gi|291227387|ref|XP_002733667.1|PREDICTED: spermatogenesis associated 1-like [Saccoglossus kowalevskii]	XP_002733667	5.43823E-16	90	79.337	50	45
isotig03395	wd repeat-containing protein on y chromosome	150	gi|405973429|gb|EKC38146.1|WD repeat-containing protein on Y chromosome [Crassostrea gigas]	EKC38146	1.08262E-6	76	52.7582	38	29
isotig03402	protein isoform 2	148	gi|405947603|gb|EKC17876.1|hypothetical protein CGI_10000092, partial [Crassostrea gigas]	EKC17876	9.33598E-16	85	75.0998	48	41
isotig03407	piggybac transposable element-derived protein 3-like	146	gi|383861763|ref|XP_003706354.1|PREDICTED: piggyBac transposable element-derived protein 3-like [Megachile rotundata]	XP_003706354	4.71145E-6	70	50.8322	44	31
isotig03409	motile sperm domain-containing protein 2	148	gi|405962694|gb|EKC28345.1|Motile sperm domain-containing protein 2 [Crassostrea gigas]	EKC28345	4.05662E-10	75	62.003	48	36
isotig03414	atrial natriuretic peptide receptor a	145	gi|405958266|gb|EKC24411.1|Atrial natriuretic peptide receptor A [Crassostrea gigas]	EKC24411	2.37338E-13	83	72.0182	48	40
isotig03473	Uncharacterized protein C15orf26-like protein [Crassostrea gigas]	131	gi|405971678|gb|EKC36501.1|Uncharacterized protein C15orf26-like protein [Crassostrea gigas]	EKC36501	5.65178E-10	79	60.077	43	34
isotig03489	protein	130	gi|405965896|gb|EKC31241.1|Tctex1 domain-containing protein 1-B [Crassostrea gigas]	EKC31241	3.47035E-16	90	75.8702	43	39
isotig03498	chloride channel protein 2	126	gi|405966360|gb|EKC31655.1|Chloride channel protein 2 [Crassostrea gigas]	EKC31655	1.85401E-6	97	51.6026	38	37
isotig03506	e3 ubiquitin-protein ligase march3	126	gi|405960808|gb|EKC26683.1|E3 ubiquitin-protein ligase MARCH3 [Crassostrea gigas]	EKC26683	4.3976E-6	73	49.2914	41	30
isotig03586	pyruvate kinase	104	gi|113207856|emb|CAJ28914.1|pyruvate kinase [Crassostrea gigas]	CAJ28914	3.82863E-12	91	67.3958	34	31
G29YTMO03HENHA	sodium potassium adenosine triphosphatase	365	gi|307778936|gb|ADN93749.1|sodium potassium adenosine triphosphatase [Holcopasites arizonicus] >gi|307778942|gb|ADN93752.1| sodium potassium adenosine triphosphatase [Holcopasites stevensi] >gi|307778944|gb|ADN93753.1| sodium potassium adenosine triphosphatase [Holcopasites minimus]	ADN93749	9.89076E-54	91	177.948	107	98
G29YTMO03G9AMR	atp synthase beta subunit	201	gi|46909253|gb|AAT06144.1|ATP synthase beta subunit, partial [Metridium senile]	AAT06144	7.1733E-35	96	130.954	66	64
G29YTMO03GTXNJ	hypothetical protein BRAFLDRAFT_210110 [Branchiostoma floridae]	418	gi|260815797|ref|XP_002602659.1|hypothetical protein BRAFLDRAFT_210110 [Branchiostoma floridae] >gi|229287970|gb|EEN58671.1| hypothetical protein BRAFLDRAFT_210110 [Branchiostoma floridae]	XP_002602659	1.59161E-18	69	84.3445	111	77
G29YTMO03GIPBF	methyltransferase nsun7	315	gi|405962841|gb|EKC28484.1|Putative methyltransferase NSUN7 [Crassostrea gigas]	EKC28484	5.39827E-18	70	87.4261	93	66
G29YTMO03G5FG5	dynein heavy chain axonemal	428	gi|405966381|gb|EKC31674.1|Dynein heavy chain 6, axonemal [Crassostrea gigas]	EKC31674	7.7241E-69	88	236.884	143	126
G29YTMO03GI7XT	coiled-coil domain-containing protein 81	159	gi|405959610|gb|EKC25625.1|Coiled-coil domain-containing protein 81 [Crassostrea gigas]	EKC25625	1.88637E-13	91	72.4034	34	31
G29YTMO03G9DZC	hypothetical protein CGI_10021565 [Crassostrea gigas]	390	gi|405975097|gb|EKC39689.1|hypothetical protein CGI_10021565 [Crassostrea gigas]	EKC39689	6.84852E-5	61	47.7506	52	32
G29YTMO03GLFIP	atp synthase gamma subunit	308	gi|187177319|ref|NP_001119637.1|mitochondrial ATP synthase gamma-subunit [Acyrthosiphon pisum] >gi|90186491|gb|ABD91518.1| putative mitochondrial ATP synthase gamma-subunit [Acyrthosiphon pisum]	NP_001119637	3.63632E-21	91	75.485	49	45
G29YTMO03G7GQY	fructose-bisphosphate aldolase	274	gi|22797560|emb|CAD22552.1|frutose-bisphosphate aldolase C [Pecten maximus]	CAD22552	4.54881E-20	100	88.1965	43	43
G29YTMO03FWTTV	receptor family ligand binding region	270	gi|82538971|ref|XP_723910.1|hypothetical protein [Plasmodium yoelii yoelii 17XNL] >gi|23478367|gb|EAA15475.1| immediate early protein homolog [Plasmodium yoelii yoelii]	XP_723910	1.11327E-14	71	77.7962	84	60
G29YTMO03GAMLL	phosphatidylinositol-4-phosphate 5-kinase type-1 alpha	483	gi|405965475|gb|EKC30844.1|Phosphatidylinositol-4-phosphate 5-kinase type-1 alpha [Crassostrea gigas]	EKC30844	1.60129E-18	66	88.1965	92	61
G29YTMO03G8OHF	coiled-coil domain-containing protein 39	472	gi|405971628|gb|EKC36454.1|Coiled-coil domain-containing protein 39 [Crassostrea gigas]	EKC36454	2.32573E-45	82	167.933	108	89
G29YTMO03GT7PO	adenylate kinase 8	153	gi|405951163|gb|EKC19100.1|Putative adenylate kinase-like protein C9orf98-like protein [Crassostrea gigas]	EKC19100	5.84753E-22	98	95.1301	50	49
G29YTMO03HC6AO	glutamine-rich protein 2	303	gi|405977076|gb|EKC41546.1|Glutamine-rich protein 2 [Crassostrea gigas]	EKC41546	5.39174E-43	89	159.073	100	89
G29YTMO03GZ84Y	aaa atpase	334	gi|392308757|ref|ZP_10271291.1|AAA ATPase [Pseudoalteromonas citrea NCIMB 1889]	ZP_10271291	2.35121E-13	62	70.4774	104	65
G29YTMO03G2Y05	photoreceptor outer segment membrane glycoprotein 2-like	335	gi|47230164|emb|CAG10578.1|unnamed protein product [Tetraodon nigroviridis]	CAG10578	1.0216E-13	65	53.9138	47	31
G29YTMO03HF43J	ankyrin repeat domain-containing protein 26	329	gi|405957117|gb|EKC23351.1|Ankyrin repeat domain-containing protein 26 [Crassostrea gigas]	EKC23351	2.21067E-35	79	138.658	109	87
G29YTMO03GSY64	ddhd domain containing 1-like	224	gi|242014961|ref|XP_002428147.1|phospholipase ddhd1, putative [Pediculus humanus corporis] >gi|212512690|gb|EEB15409.1| phospholipase ddhd1, putative [Pediculus humanus corporis]	XP_002428147	1.53423E-5	73	50.447	42	31
G29YTMO03FSQQ9	erythrocyte membrane protein 3	255	gi|68060237|ref|XP_672094.1|erythrocyte membrane protein 3 [Plasmodium berghei strain ANKA] >gi|56488864|emb|CAH97176.1| erythrocyte membrane protein 3, putative [Plasmodium berghei]	XP_672094	3.29816E-11	52	66.2402	78	41
G29YTMO03GDE0B	isoform a	268	gi|390362621|ref|XP_791022.3|PREDICTED: E3 ubiquitin-protein ligase arih1-like [Strongylocentrotus purpuratus]	XP_791022	1.21244E-45	93	155.221	87	81
G29YTMO03GH0I2	btb poz domain-containing protein 16-like	249	gi|405966085|gb|EKC31406.1|hypothetical protein CGI_10014006 [Crassostrea gigas]	EKC31406	2.0338E-18	80	85.1149	56	45
G29YTMO03GSWN9	ef-hand calcium-binding domain-containing protein 6	193	gi|405973078|gb|EKC37810.1|EF-hand calcium-binding domain-containing protein 6 [Crassostrea gigas]	EKC37810	2.47395E-16	82	81.6481	64	53
G29YTMO03HDE6F	leucine carboxyl	313	gi|405975277|gb|EKC39855.1|Leucine carboxyl methyltransferase 2 [Crassostrea gigas]	EKC39855	2.29199E-10	69	62.003	63	44
G29YTMO03G7GMM	hypothetical protein NEMVEDRAFT_v1g7333 [Nematostella vectensis]	151	gi|156334801|ref|XP_001619527.1|hypothetical protein NEMVEDRAFT_v1g7333 [Nematostella vectensis] >gi|156202932|gb|EDO27427.1| predicted protein [Nematostella vectensis]	XP_001619527	2.50879E-5	74	45.4394	39	29
G29YTMO03G85MI	transport protein sec61 alpha subunit	263	gi|399932057|gb|AFP57564.1|putative Sec61 alpha subunit, partial [Latrodectus hesperus]	AFP57564	6.86557E-48	98	162.54	85	84
G29YTMO03G6ODT	rna-directed dna polymerase from mobile element jockey-like	349	gi|156393609|ref|XP_001636420.1|predicted protein [Nematostella vectensis] >gi|156223523|gb|EDO44357.1| predicted protein [Nematostella vectensis]	XP_001636420	1.69561E-21	67	91.6633	101	68
G29YTMO03GY6ZM	ubiquitin carboxyl-terminal hydrolase 45	428	gi|405957304|gb|EKC23526.1|Ubiquitin carboxyl-terminal hydrolase 16 [Crassostrea gigas]	EKC23526	3.74172E-17	87	87.0409	54	47
G29YTMO03GQR7O	isoform b	266	gi|405961240|gb|EKC27073.1|Sperm surface protein Sp17 [Crassostrea gigas]	EKC27073	5.01475E-17	70	83.5741	84	59
G29YTMO03HE29J	solute carrier family 12 member 9	355	gi|405963537|gb|EKC29101.1|Solute carrier family 12 member 9 [Crassostrea gigas]	EKC29101	4.05573E-15	93	80.1073	45	42
G29YTMO03GZMW1	60s acidic ribosomal protein p0	454	gi|212374122|emb|CAQ63458.1|ribosomal protein [Mytilus galloprovincialis]	CAQ63458	9.47836E-58	90	192.586	109	99
G29YTMO03HG2DW	coiled-coil domain-containing protein 65-like	255	gi|405954656|gb|EKC22037.1|Coiled-coil domain-containing protein 65 [Crassostrea gigas]	EKC22037	1.13177E-14	88	76.6406	61	54
G29YTMO03GE3DG	ribonucleoside-diphosphate reductase large subunit	111	gi|47222551|emb|CAG02916.1|unnamed protein product [Tetraodon nigroviridis]	CAG02916	1.68282E-16	97	80.4925	36	35
G29YTMO03HB35F	leucine rich repeat containing 7-like	394	gi|307105984|gb|EFN54231.1|hypothetical protein CHLNCDRAFT_135745 [Chlorella variabilis]	EFN54231	1.83986E-10	50	65.855	98	49
G29YTMO03F10D3	calpain-7-like protein	125	gi|405972360|gb|EKC37133.1|Calpain-7-like protein [Crassostrea gigas]	EKC37133	9.28859E-8	73	55.8398	41	30
G29YTMO03FM3N9	kelch-like protein 23	160	gi|405959203|gb|EKC25262.1|Kelch-like protein 13 [Crassostrea gigas]	EKC25262	2.85073E-8	76	56.9954	46	35
G29YTMO03GLHVV	neurocan core protein precursor	367	gi|2739089|gb|AAC80576.1|neurocan [Homo sapiens]	AAC80576	2.29177E-15	58	81.2629	77	45
G29YTMO03GJW4P	rna-directed dna polymerase from mobile element jockey-like	396	gi|390351605|ref|XP_003727690.1|PREDICTED: RNA-directed DNA polymerase from mobile element jockey-like [Strongylocentrotus purpuratus]	XP_003727690	6.96232E-13	62	73.9442	88	55
G29YTMO03G1QH5	camp-dependent protein kinase type ii regulatory subunit	356	gi|405972424|gb|EKC37194.1|cAMP-dependent protein kinase type II regulatory subunit [Crassostrea gigas]	EKC37194	5.07507E-59	89	197.208	118	106
G29YTMO03GOO4K	protein	148	gi|156387803|ref|XP_001634392.1|predicted protein [Nematostella vectensis] >gi|156221474|gb|EDO42329.1| predicted protein [Nematostella vectensis]	XP_001634392	5.74807E-5	70	44.669	44	31
G29YTMO03G0YK4	kelch-like protein 10	261	gi|405978108|gb|EKC42522.1|Kelch-like protein 10 [Crassostrea gigas]	EKC42522	1.3451E-23	75	101.679	86	65
G29YTMO03G4QRD	cytochrome p450 2j5- partial	344	gi|390365325|ref|XP_794251.3|PREDICTED: cytochrome P450 2J5-like, partial [Strongylocentrotus purpuratus]	XP_794251	2.39046E-6	57	53.9138	89	51
G29YTMO03FM3BK	sperm-associated antigen 16 protein	409	gi|405950110|gb|EKC18115.1|Sperm-associated antigen 16 protein [Crassostrea gigas]	EKC18115	2.32518E-81	95	261.536	136	130
G29YTMO03FW9LP	reverse transcriptase	124	gi|326578452|gb|ADZ95811.1|reverse transcriptase [Agrotis exclamationis]	ADZ95811	1.30076E-4	62	44.2838	40	25
G29YTMO03HBN7I	nadh dehydrogenase	306	gi|405969458|gb|EKC34429.1|NADH dehydrogenase [ubiquinone] flavoprotein 2, mitochondrial, partial [Crassostrea gigas]	EKC34429	2.47512E-50	94	168.318	91	86
G29YTMO03HEDNS	nucleolar and spindle-associated protein 1	249	gi|405960402|gb|EKC26328.1|Nucleolar and spindle-associated protein 1 [Crassostrea gigas]	EKC26328	3.64074E-7	82	55.0694	40	33
G29YTMO03HAO4B	camp-dependent protein kinase type ii-beta regulatory subunit	436	gi|291237509|ref|XP_002738688.1|PREDICTED: protein kinase A regulatory subunit-like [Saccoglossus kowalevskii]	XP_002738688	9.57865E-45	90	158.688	95	86
G29YTMO03GYFIC	domain-containing histone demethylation protein 1d e f	186	gi|378733605|gb|EHY60064.1|JmjC domain-containing histone demethylation protein 1D/E/F [Exophiala dermatitidis NIH/UT8656]	EHY60064	2.86812E-5	65	49.2914	44	29
G29YTMO03GYRRN	e3 ubiquitin-protein ligase ubr2	353	gi|405975980|gb|EKC40505.1|E3 ubiquitin-protein ligase UBR2 [Crassostrea gigas]	EKC40505	5.68446E-6	88	53.1434	34	30
G29YTMO03GC9N5	golgi-specific brefeldin a-resistance guanine nucleotide exchange factor 1	271	gi|405957485|gb|EKC23692.1|Golgi-specific brefeldin A-resistance guanine nucleotide exchange factor 1 [Crassostrea gigas]	EKC23692	8.67597E-6	76	51.9878	42	32
G29YTMO03G8L4R	predicted protein [Nematostella vectensis]	225	gi|156353969|ref|XP_001623178.1|predicted protein [Nematostella vectensis] >gi|156209850|gb|EDO31078.1| predicted protein [Nematostella vectensis]	XP_001623178	2.09991E-9	37	58.151	74	28
G29YTMO03FJYQU	hypothetical protein LOAG_13661 [Loa loa]	222	gi|312098971|ref|XP_003149214.1|hypothetical protein LOAG_13661 [Loa loa] >gi|307755621|gb|EFO14855.1| hypothetical protein LOAG_13661, partial [Loa loa]	XP_003149214	3.04129E-6	67	49.2914	58	39
G29YTMO03GG3WQ	hypothetical protein BRAFLDRAFT_131250 [Branchiostoma floridae]	368	gi|260818077|ref|XP_002603911.1|hypothetical protein BRAFLDRAFT_131250 [Branchiostoma floridae] >gi|229289235|gb|EEN59922.1| hypothetical protein BRAFLDRAFT_131250 [Branchiostoma floridae]	XP_002603911	7.83505E-5	70	49.2914	34	24
G29YTMO03GDSO1	vwfa and cache domain-containing protein 1	471	gi|405971754|gb|EKC36569.1|hypothetical protein CGI_10020114 [Crassostrea gigas]	EKC36569	2.87746E-10	78	52.7582	46	36
G29YTMO03FJSDP	histone acetyltransferase type b catalytic subunit	245	gi|225711588|gb|ACO11640.1|Histone acetyltransferase type B catalytic subunit [Caligus rogercresseyi]	ACO11640	5.42118E-32	86	123.635	76	66
G29YTMO03GN7SO	Uncharacterized protein C18orf34 [Crassostrea gigas]	143	gi|405964911|gb|EKC30350.1|Uncharacterized protein C18orf34 [Crassostrea gigas]	EKC30350	9.67365E-14	87	73.1738	47	41
G29YTMO03FWFOE	organic cation transporter protein	501	gi|405969791|gb|EKC34742.1|Organic cation transporter protein [Crassostrea gigas]	EKC34742	6.471E-9	70	62.3882	54	38
G29YTMO03G6K0S	reverse transcriptase	315	gi|291221373|ref|XP_002730696.1|PREDICTED: hypothetical protein [Saccoglossus kowalevskii]	XP_002730696	2.81712E-19	66	87.4261	96	64
G29YTMO03GYCYR	armadillo repeat-containing protein 4	414	gi|405950888|gb|EKC18845.1|Armadillo repeat-containing protein 4 [Crassostrea gigas]	EKC18845	4.88834E-27	93	88.1965	49	46
G29YTMO03FRHOE	c-myc binding protein	360	gi|260818256|ref|XP_002604299.1|hypothetical protein BRAFLDRAFT_115113 [Branchiostoma floridae] >gi|229289625|gb|EEN60310.1| hypothetical protein BRAFLDRAFT_115113 [Branchiostoma floridae]	XP_002604299	7.8381E-44	88	149.058	93	82
G29YTMO03FV2MM	myeloid leukemia factor 1	395	gi|405951214|gb|EKC19146.1|Myeloid leukemia factor 1 [Crassostrea gigas]	EKC19146	2.97639E-12	51	70.8626	128	66
G29YTMO03FLCAX	liver glycogen phosphorylase	275	gi|313222228|emb|CBY39200.1|unnamed protein product [Oikopleura dioica]	CBY39200	6.0647E-19	79	89.7373	68	54
G29YTMO03HJB14	sel1 repeat protein	447	gi|405957469|gb|EKC23677.1|hypothetical protein CGI_10017924 [Crassostrea gigas]	EKC23677	9.58983E-49	82	165.236	114	94
G29YTMO03GRPAS	wd repeat-containing protein 63	281	gi|405968838|gb|EKC33867.1|WD repeat-containing protein 63 [Crassostrea gigas]	EKC33867	1.43953E-28	90	117.857	65	59
G29YTMO03GK9O2	brain tumor protein	310	gi|332016621|gb|EGI57493.1|Brain tumor protein [Acromyrmex echinatior]	EGI57493	2.77196E-15	94	79.7221	39	37
G29YTMO03G67DL	protein	216	gi|156355165|ref|XP_001623543.1|predicted protein [Nematostella vectensis] >gi|156210255|gb|EDO31443.1| predicted protein [Nematostella vectensis]	XP_001623543	1.69544E-5	51	47.3654	54	28
G29YTMO03GQ4LJ	upf0602 protein c4orf47 homolog	440	gi|405951375|gb|EKC19293.1|UPF0602 protein C4orf47-like protein [Crassostrea gigas]	EKC19293	3.03629E-50	65	174.096	191	125
G29YTMO03FR319	fibrous sheath-interacting protein 2	413	gi|405950184|gb|EKC18186.1|hypothetical protein CGI_10014625 [Crassostrea gigas]	EKC18186	2.16618E-31	81	80.4925	48	39
G29YTMO03GS1TP	solute carrier family 27 (fatty acid transporter) member 6-like	462	gi|260836533|ref|XP_002613260.1|hypothetical protein BRAFLDRAFT_57364 [Branchiostoma floridae] >gi|229298645|gb|EEN69269.1| hypothetical protein BRAFLDRAFT_57364 [Branchiostoma floridae]	XP_002613260	3.51291E-14	77	78.1814	63	49
G29YTMO03GF1Y5	mitochondrial atp synthase gamma-subunit	260	gi|391347637|ref|XP_003748066.1|PREDICTED: ATP synthase subunit gamma, mitochondrial-like [Metaseiulus occidentalis]	XP_003748066	4.24494E-14	60	73.1738	83	50
G29YTMO03FTMFY	hypothetical protein CGI_10026009 [Crassostrea gigas]	176	gi|405972245|gb|EKC37024.1|hypothetical protein CGI_10026009 [Crassostrea gigas]	EKC37024	3.34702E-25	93	104.375	58	54
G29YTMO03HEXVL	Uncharacterized protein CXorf22 [Crassostrea gigas]	458	gi|405952219|gb|EKC20057.1|Uncharacterized protein CXorf22 [Crassostrea gigas]	EKC20057	5.31337E-30	79	125.176	88	70
G29YTMO03FKEI7	dynein heavy chain axonemal	454	gi|405953044|gb|EKC20777.1|Dynein beta chain, ciliary [Crassostrea gigas]	EKC20777	1.00312E-90	95	300.056	151	144
G29YTMO03GTRYV	mitochondrial carrier protein	459	gi|405945561|gb|EKC17383.1|Solute carrier family 25 member 36 [Crassostrea gigas]	EKC17383	1.53396E-44	72	157.918	120	87
G29YTMO03FPYES	natriuretic peptide receptor 1-like	400	gi|405962482|gb|EKC28153.1|Atrial natriuretic peptide receptor A [Crassostrea gigas]	EKC28153	3.92129E-12	80	71.633	45	36
G29YTMO03F13LG	atp-dependent rna helicase ddx51	438	gi|405968018|gb|EKC33126.1|ATP-dependent RNA helicase DDX51 [Crassostrea gigas]	EKC33126	6.31849E-44	70	164.466	150	105
G29YTMO03FZS9D	hypothetical protein CGI_10010055 [Crassostrea gigas]	234	gi|405963482|gb|EKC29051.1|hypothetical protein CGI_10010055 [Crassostrea gigas]	EKC29051	1.85923E-4	58	44.2838	60	35
G29YTMO03G7QM8	rna-directed dna polymerase from mobile element jockey-like	264	gi|260835691|ref|XP_002612841.1|hypothetical protein BRAFLDRAFT_67211 [Branchiostoma floridae] >gi|229298222|gb|EEN68850.1| hypothetical protein BRAFLDRAFT_67211 [Branchiostoma floridae]	XP_002612841	1.11829E-8	57	59.6918	69	40
G29YTMO03GVBWA	mitochondrial h+-transporting atp synthase f1 complex alpha subunit 1	442	gi|340386586|ref|XP_003391789.1|PREDICTED: ATP synthase subunit alpha, mitochondrial-like, partial [Amphimedon queenslandica]	XP_003391789	2.46753E-98	98	296.59	147	145
G29YTMO03GIMCW	ankyrin repeat domain-containing protein 50	446	gi|405969685|gb|EKC34639.1|Ankycorbin [Crassostrea gigas]	EKC34639	1.94993E-15	72	79.337	75	54
G29YTMO03GKTS4	39s ribosomal protein mitochondrial-like	252	gi|321476091|gb|EFX87052.1|hypothetical protein DAPPUDRAFT_235934 [Daphnia pulex]	EFX87052	1.62654E-11	62	65.855	58	36
G29YTMO03G4AO2	ribosomal protein l30	220	gi|22758848|gb|AAN05584.1|ribosomal protein L30 [Argopecten irradians]	AAN05584	1.73118E-27	96	105.531	61	59
G29YTMO03GCRK8	sperm-associated antigen 17	437	gi|405960049|gb|EKC26001.1|Sperm-associated antigen 17 [Crassostrea gigas]	EKC26001	2.3104E-54	84	194.897	124	105
G29YTMO03F8SRS	zinc finger mynd domain-containing protein 12	203	gi|405958267|gb|EKC24412.1|Zinc finger MYND domain-containing protein 12 [Crassostrea gigas]	EKC24412	1.13718E-7	63	45.8246	52	33
G29YTMO03GTFKC	hypothetical protein CGI_10019678 [Crassostrea gigas]	444	gi|405959234|gb|EKC25291.1|hypothetical protein CGI_10019678 [Crassostrea gigas]	EKC25291	4.42432E-9	77	60.077	36	28
G29YTMO03G0WPL	predicted protein [Nematostella vectensis]	225	gi|156379573|ref|XP_001631531.1|predicted protein [Nematostella vectensis] >gi|156218573|gb|EDO39468.1| predicted protein [Nematostella vectensis]	XP_001631531	1.45965E-4	62	45.4394	77	48
G29YTMO03FR051	pol-like protein	423	gi|34392586|dbj|BAC82626.1|pol-like protein [Ciona intestinalis]	BAC82626	1.58246E-4	54	48.9062	66	36
G29YTMO03GXG27	serine threonine-protein kinase mak	331	gi|405976259|gb|EKC40772.1|Serine/threonine-protein kinase MAK [Crassostrea gigas]	EKC40772	1.31164E-13	70	74.7146	85	60
G29YTMO03F7NN6	neuronal acetylcholine receptor subunit alpha-7	417	gi|405964426|gb|EKC29914.1|Neuronal acetylcholine receptor subunit alpha-7 [Crassostrea gigas]	EKC29914	5.14124E-38	81	144.05	97	79
G29YTMO03GRWHV	PREDICTED: uncharacterized protein LOC100891120 [Strongylocentrotus purpuratus]	360	gi|390359773|ref|XP_003729561.1|PREDICTED: uncharacterized protein LOC100891120 [Strongylocentrotus purpuratus]	XP_003729561	6.69225E-5	46	49.2914	116	54
G29YTMO03F79QQ	upf0704 protein c6orf165 homolog	352	gi|405971497|gb|EKC36332.1|hypothetical protein CGI_10027229 [Crassostrea gigas]	EKC36332	1.62123E-53	97	168.318	82	80
G29YTMO03G2NGD	glycogen synthase kinase-3 beta	462	gi|84569939|gb|AAI11033.1|Gsk3a protein, partial [Mus musculus]	AAI11033	3.69815E-36	98	135.576	65	64
G29YTMO03F6RD0	atp synthase subunit mitochondrial	262	gi|391335518|ref|XP_003742138.1|PREDICTED: putative ATP synthase subunit f, mitochondrial-like [Metaseiulus occidentalis]	XP_003742138	1.05573E-12	73	67.3958	52	38
G29YTMO03F3OCP	low quality protein: e3 ubiquitin-protein ligase ubr5-like	408	gi|405968487|gb|EKC33554.1|E3 ubiquitin-protein ligase UBR5 [Crassostrea gigas]	EKC33554	4.89513E-72	96	243.432	130	125
G29YTMO03HIR51	small g protein signaling modulator 3 homolog	484	gi|405967243|gb|EKC32427.1|Small G protein signaling modulator 3-like protein [Crassostrea gigas]	EKC32427	3.7232E-19	96	93.2041	65	63
G29YTMO03G2EI2	hypothetical protein BRAFLDRAFT_106487 [Branchiostoma floridae]	126	gi|260825168|ref|XP_002607539.1|hypothetical protein BRAFLDRAFT_106487 [Branchiostoma floridae] >gi|229292886|gb|EEN63549.1| hypothetical protein BRAFLDRAFT_106487 [Branchiostoma floridae]	XP_002607539	4.55868E-4	75	44.2838	41	31
G29YTMO03G0LRZ	metabotropic glutamate receptor 5	435	gi|405950677|gb|EKC18649.1|Metabotropic glutamate receptor 5 [Crassostrea gigas]	EKC18649	1.72662E-7	63	58.151	72	46
G29YTMO03FK8ZD	radial spoke head protein 3 homolog	213	gi|405977380|gb|EKC41837.1|Radial spoke head protein 3-like protein [Crassostrea gigas]	EKC41837	9.73575E-10	98	61.6178	55	54
G29YTMO03G8YE6	wd repeat-containing protein 78	270	gi|405959786|gb|EKC25779.1|WD repeat-containing protein 78 [Crassostrea gigas]	EKC25779	7.2293E-20	87	92.4337	58	51
G29YTMO03GL8I4	ef-hand domain-containing protein c3orf25-like protein	283	gi|405961747|gb|EKC27498.1|EF-hand domain-containing protein C3orf25-like protein [Crassostrea gigas]	EKC27498	3.75352E-28	82	115.931	90	74
G29YTMO03FOWB9	adenylate kinase domain-containing protein 1	207	gi|405973079|gb|EKC37811.1|hypothetical protein CGI_10017632 [Crassostrea gigas]	EKC37811	5.63806E-26	85	109.768	68	58
G29YTMO03GAAMI	t-complex-associated-testis-expressed 1	341	gi|405975257|gb|EKC39838.1|T-complex-associated testis-expressed protein 1 [Crassostrea gigas]	EKC39838	1.87656E-52	85	182.185	112	96
G29YTMO03GX01G	coiled-coil domain-containing protein 24-like	389	gi|291244317|ref|XP_002742044.1|PREDICTED: predicted protein-like [Saccoglossus kowalevskii]	XP_002742044	3.62906E-21	75	95.1301	84	63
G29YTMO03FMKRJ	dynein intermediate chain ciliary-like	321	gi|405973425|gb|EKC38142.1|Dynein intermediate chain 3, ciliary [Crassostrea gigas]	EKC38142	1.96159E-40	88	148.673	81	72
G29YTMO03F6KJN	zinc finger	181	gi|115928363|ref|XP_001199932.1|PREDICTED: uncharacterized protein LOC763830, partial [Strongylocentrotus purpuratus]	XP_001199932	2.69335E-20	81	92.8189	59	48
G29YTMO03GRIXR	predicted protein [Nematostella vectensis]	308	gi|156350046|ref|XP_001622118.1|predicted protein [Nematostella vectensis] >gi|156208554|gb|EDO30018.1| predicted protein [Nematostella vectensis]	XP_001622118	2.73577E-4	54	46.9802	92	50
G29YTMO03HGI95	kinesin-like protein kif9 isoform 2	386	gi|291235632|ref|XP_002737743.1|PREDICTED: kinesin family member 9-like [Saccoglossus kowalevskii]	XP_002737743	2.36951E-37	78	143.665	107	84
G29YTMO03FQ9LY	retrotransposon-like family member (retr-1)-like	465	gi|390365748|ref|XP_003730886.1|PREDICTED: uncharacterized protein K02A2.6-like [Strongylocentrotus purpuratus]	XP_003730886	7.34453E-41	74	127.487	95	71
G29YTMO03GOO45	wd repeat-containing protein 35 isoform 2	229	gi|405970436|gb|EKC35340.1|WD repeat-containing protein 35 [Crassostrea gigas]	EKC35340	1.65246E-34	98	134.035	64	63
G29YTMO03GF8JV	hypothetical protein CGI_10026831 [Crassostrea gigas]	272	gi|405969741|gb|EKC34694.1|hypothetical protein CGI_10026831 [Crassostrea gigas]	EKC34694	4.7436E-32	85	121.324	89	76
G29YTMO03HIMHU	protein nlrc3- partial	401	gi|348534493|ref|XP_003454736.1|PREDICTED: protein NLRC3-like, partial [Oreochromis niloticus]	XP_003454736	3.50993E-4	65	47.7506	43	28
G29YTMO03F3K8Y	hypothetical protein CGI_10019766 [Crassostrea gigas]	415	gi|405965603|gb|EKC30966.1|hypothetical protein CGI_10019766 [Crassostrea gigas]	EKC30966	6.93896E-20	76	62.3882	63	48
G29YTMO03HDAN5	rna-directed dna polymerase from transposon bs	436	gi|405966353|gb|EKC31648.1|Putative RNA-directed DNA polymerase from transposon BS [Crassostrea gigas]	EKC31648	1.94894E-9	73	45.8246	38	28
G29YTMO03G78W5	alkaline phosphatase	447	gi|405967782|gb|EKC32911.1|Alkaline phosphatase, tissue-nonspecific isozyme [Crassostrea gigas]	EKC32911	1.53783E-9	91	63.929	35	32
G29YTMO03HIJLU	psmd1 partial	345	gi|119591354|gb|EAW70948.1|proteasome (prosome, macropain) 26S subunit, non-ATPase, 1, isoform CRA_b [Homo sapiens]	EAW70948	6.93062E-64	94	216.853	113	107
G29YTMO03GFD0Z	protein	240	gi|156353452|ref|XP_001623079.1|predicted protein [Nematostella vectensis] >gi|156209735|gb|EDO30979.1| predicted protein [Nematostella vectensis]	XP_001623079	2.02545E-5	50	47.3654	70	35
G29YTMO03F84JH	predicted protein [Nematostella vectensis]	406	gi|156405397|ref|XP_001640718.1|predicted protein [Nematostella vectensis] >gi|156227854|gb|EDO48655.1| predicted protein [Nematostella vectensis]	XP_001640718	2.39099E-6	59	52.373	91	54
G29YTMO03FNA0Q	kelch-like protein 14	425	gi|149589280|ref|XP_001511063.1|PREDICTED: kelch-like protein 31 [Ornithorhynchus anatinus]	XP_001511063	1.85942E-7	61	57.7658	71	44
G29YTMO03HEVBK	hydroxyacyl-coenzyme a dehydrogenase	350	gi|283993135|gb|ADB57043.1|fatty acid beta-oxidation complex subunit alpha [Heliothis virescens]	ADB57043	2.83433E-38	78	140.198	97	76
G29YTMO03GIAQW	Otoancorin [Crassostrea gigas]	200	gi|405977537|gb|EKC41980.1|Otoancorin [Crassostrea gigas]	EKC41980	6.2264E-9	60	60.077	65	39
G29YTMO03HCPXA	ribosomal protein l11	436	gi|22758854|gb|AAN05587.1|ribosomal protein L11 [Argopecten irradians]	AAN05587	1.24687E-19	95	89.3521	43	41
G29YTMO03HCAH4	ccr4-not transcription subunit 3	463	gi|149029800|gb|EDL84932.1|CCR4-NOT transcription complex, subunit 3 (predicted) [Rattus norvegicus]	EDL84932	3.18454E-26	97	100.523	43	42
G29YTMO03F9SOL	transmembrane protein 180	120	gi|148236976|ref|NP_001088248.1|transmembrane protein 180 [Xenopus laevis] >gi|54038434|gb|AAH84244.1| LOC495079 protein [Xenopus laevis]	NP_001088248	1.09256E-13	92	72.0182	40	37
G29YTMO03FQTNF	45 kda calcium-binding protein	227	gi|405951048|gb|EKC18995.1|45 kDa calcium-binding protein [Crassostrea gigas]	EKC18995	4.21305E-5	70	48.521	47	33
G29YTMO03GU2TV	tetratricopeptide repeat protein 16	421	gi|405957220|gb|EKC23448.1|Tetratricopeptide repeat protein 16 [Crassostrea gigas]	EKC23448	5.11362E-18	63	88.9669	122	77
G29YTMO03G5STA	pol-like protein	436	gi|221101936|ref|XP_002168483.1|PREDICTED: similar to pol-like protein [Hydra magnipapillata]	XP_002168483	7.68026E-4	65	43.1282	49	32
G29YTMO03G73XD	26s protease regulatory subunit 8	283	gi|198421342|ref|XP_002121800.1|PREDICTED: similar to proteasome 26S ATPase subunit 5 [Ciona intestinalis]	XP_002121800	2.93763E-57	95	185.267	94	90
G29YTMO03FSQKK	h1 histone member oocyte-specific-like	369	gi|544468|sp|P22974.2|H1L_MYTCARecName: Full=Sperm-specific protein PHI-2B; AltName: Full=PL-II*; AltName: Full=Sperm-specific linker histone H1-like protein >gi|262506|gb|AAB24707.1| PL-II*, phi2B=sperm-specific histone H1-like protein [Mytilus californianus, Peptide, 148 aa]	P22974	3.75344E-21	84	92.0485	77	65
G29YTMO03FJA95	hypothetical protein BRAFLDRAFT_67211 [Branchiostoma floridae]	149	gi|260835691|ref|XP_002612841.1|hypothetical protein BRAFLDRAFT_67211 [Branchiostoma floridae] >gi|229298222|gb|EEN68850.1| hypothetical protein BRAFLDRAFT_67211 [Branchiostoma floridae]	XP_002612841	1.83785E-4	70	46.2098	41	29
G29YTMO03GUJ0D	hypothetical protein CGI_10005468 [Crassostrea gigas]	470	gi|405965223|gb|EKC30620.1|hypothetical protein CGI_10005468 [Crassostrea gigas]	EKC30620	1.94713E-13	52	76.6406	150	78
G29YTMO03FV8I2	iq domain-containing protein d	310	gi|405968992|gb|EKC34008.1|IQ domain-containing protein D [Crassostrea gigas]	EKC34008	1.9889E-16	78	82.4185	70	55
G29YTMO03GD16I	dynein heavy chain axonemal	381	gi|405976546|gb|EKC41048.1|Dynein heavy chain 10, axonemal [Crassostrea gigas]	EKC41048	7.3917E-75	99	253.447	127	126
G29YTMO03HA00I	protein fam187b-like	330	gi|405963447|gb|EKC29017.1|hypothetical protein CGI_10016979 [Crassostrea gigas]	EKC29017	7.93396E-16	70	68.1662	54	38
G29YTMO03GCLDV	nucleoside diphosphate kinase homolog 5-like	449	gi|405978785|gb|EKC43147.1|Nucleoside diphosphate kinase-like protein 5 [Crassostrea gigas]	EKC43147	8.83378E-38	83	137.887	91	76
G29YTMO03GNYN2	hypothetical protein CGI_10023087 [Crassostrea gigas]	283	gi|405972154|gb|EKC36940.1|hypothetical protein CGI_10023087 [Crassostrea gigas]	EKC36940	8.03554E-14	60	72.7886	91	55
G29YTMO03F17LM	-like 1 homeobox protein	391	gi|405962315|gb|EKC28006.1|BarH-like 2 homeobox protein [Crassostrea gigas]	EKC28006	1.09655E-13	86	72.0182	43	37
G29YTMO03HE3A1	loc733356 protein	322	gi|405965020|gb|EKC30449.1|hypothetical protein CGI_10010076 [Crassostrea gigas]	EKC30449	5.0027E-47	88	165.622	101	89
G29YTMO03F9OR5	hypothetical protein CGI_10012723 [Crassostrea gigas]	230	gi|405969475|gb|EKC34444.1|hypothetical protein CGI_10012723 [Crassostrea gigas]	EKC34444	1.66122E-11	66	66.2402	66	44
G29YTMO03FODGM	adiponectin receptor 1	121	gi|358339283|dbj|GAA47375.1|p21-activated kinase 1 [Clonorchis sinensis]	GAA47375	2.52498E-15	89	77.411	39	35
G29YTMO03FU5R3	elongation factor mitochondrial	229	gi|148696762|gb|EDL28709.1|mCG1048875, isoform CRA_b [Mus musculus]	EDL28709	2.17868E-24	79	97.4413	73	58
G29YTMO03G7M24	GI24119 [Drosophila mojavensis]	496	gi|195108259|ref|XP_001998710.1|GI24119 [Drosophila mojavensis] >gi|193915304|gb|EDW14171.1| GI24119 [Drosophila mojavensis]	XP_001998710	1.14337E-4	66	49.2914	50	33
G29YTMO03GP67O	hypothetical protein CGI_10012723 [Crassostrea gigas]	509	gi|405969475|gb|EKC34444.1|hypothetical protein CGI_10012723 [Crassostrea gigas]	EKC34444	2.927E-22	60	86.2705	109	66
G29YTMO03HCK00	protein	334	gi|326674795|ref|XP_003200206.1|PREDICTED: hypothetical protein LOC100535057 [Danio rerio]	XP_003200206	3.60517E-19	62	90.8929	96	60
G29YTMO03GY797	beta- -n-acetylgalactosaminyltransferase bre-4	424	gi|260781506|ref|XP_002585849.1|hypothetical protein BRAFLDRAFT_155899 [Branchiostoma floridae] >gi|229270908|gb|EEN41860.1| hypothetical protein BRAFLDRAFT_155899 [Branchiostoma floridae]	XP_002585849	1.55872E-24	87	103.99	58	51
G29YTMO03HE74Y	cg10990	426	gi|345105465|gb|AEN71563.1|programmed cell death 4 [Argopecten irradians]	AEN71563	4.04405E-40	98	128.642	93	92
G29YTMO03GLTTG	hypothetical protein CGI_10010697 [Crassostrea gigas]	338	gi|405961513|gb|EKC27304.1|hypothetical protein CGI_10010697 [Crassostrea gigas]	EKC27304	1.76991E-8	63	55.8398	58	37
G29YTMO03GWFE8	rna-directed dna polymerase from mobile element jockey-like	496	gi|390359309|ref|XP_003729454.1|PREDICTED: RNA-directed DNA polymerase from mobile element jockey-like [Strongylocentrotus purpuratus]	XP_003729454	1.74698E-23	53	105.145	174	93
G29YTMO03GG0PQ	PREDICTED: uncharacterized protein LOC100438052 [Pongo abelii]	220	gi|297693439|ref|XP_002824026.1|PREDICTED: uncharacterized protein LOC100438052 [Pongo abelii]	XP_002824026	3.36437E-5	73	47.7506	78	57
G29YTMO03FJI70	Uncharacterized protein C2orf77 [Crassostrea gigas]	306	gi|405965351|gb|EKC30732.1|Uncharacterized protein C2orf77 [Crassostrea gigas]	EKC30732	1.90792E-23	78	102.449	101	79
G29YTMO03GVY53	guanine nucleotide-binding protein subunit beta-like	396	gi|405965794|gb|EKC31148.1|hypothetical protein CGI_10028782 [Crassostrea gigas]	EKC31148	1.97467E-13	68	73.9442	66	45
G29YTMO03F1EBA	calcium-transporting atpase sarcoplasmic endoplasmic reticulum type	221	gi|3746336|gb|AAC63909.1|sarco/endoplasmic reticulum-type Ca-2+-ATPase [Placopecten magellanicus]	AAC63909	8.54871E-10	79	62.7734	44	35
G29YTMO03G3WHG	aconitate mitochondrial-like	399	gi|324506717|gb|ADY42861.1|Aconitate hydratase, partial [Ascaris suum]	ADY42861	5.26535E-53	91	142.124	80	73
G29YTMO03FVV2O	PREDICTED: hypothetical protein [Hydra magnipapillata]	318	gi|221112348|ref|XP_002158635.1|PREDICTED: hypothetical protein [Hydra magnipapillata]	XP_002158635	2.80981E-9	58	59.3066	89	52
G29YTMO03G5F9G	integrase family protein	467	gi|405962604|gb|EKC28263.1|hypothetical protein CGI_10006055 [Crassostrea gigas]	EKC28263	3.17309E-8	62	56.9954	62	39
G29YTMO03FZ3KO	wd repeat-containing protein 75	230	gi|390339966|ref|XP_798367.3|PREDICTED: WD repeat-containing protein 75-like isoform 2 [Strongylocentrotus purpuratus]	XP_798367	1.28578E-17	72	85.5001	68	49
G29YTMO03G31U5	hypothetical protein CGI_10028937 [Crassostrea gigas]	145	gi|405978574|gb|EKC42954.1|hypothetical protein CGI_10028937 [Crassostrea gigas]	EKC42954	9.165E-8	71	51.9878	39	28
G29YTMO03FL4U5	coiled-coil domain-containing protein 96	408	gi|405971402|gb|EKC36241.1|Coiled-coil domain-containing protein 96 [Crassostrea gigas]	EKC36241	3.09258E-39	91	147.132	81	74
G29YTMO03FL7T9	coiled-coil domain-containing protein 74a	212	gi|405964854|gb|EKC30296.1|Coiled-coil domain-containing protein 74A [Crassostrea gigas]	EKC30296	7.41755E-27	86	108.612	72	62
G29YTMO03HAH1H	cohesin subunit sa-1	429	gi|405952900|gb|EKC20655.1|Cohesin subunit SA-1 [Crassostrea gigas]	EKC20655	1.54936E-35	68	140.584	136	93
G29YTMO03HAW0G	primary ciliary dyskinesia protein 1-like	235	gi|405966935|gb|EKC32162.1|hypothetical protein CGI_10022193 [Crassostrea gigas]	EKC32162	4.87517E-19	88	85.5001	54	48
G29YTMO03GBFPX	zinc finger and btb domain-containing protein 40	489	gi|291231398|ref|XP_002735651.1|PREDICTED: hypothetical protein [Saccoglossus kowalevskii]	XP_002735651	1.48059E-13	64	73.9442	79	51
G29YTMO03GAMXH	hCG2002832 [Homo sapiens]	430	gi|7512847|pir||T08746hypothetical protein DKFZp586B0319.1 - human (fragment)	T08746	4.76125E-5	47	48.1358	129	61
G29YTMO03HBCGR	protein fam54a	344	gi|405950861|gb|EKC18820.1|Protein FAM54A [Crassostrea gigas]	EKC18820	4.96712E-22	75	94.7449	91	69
G29YTMO03F7A2H	cell growth-regulating nucleolar protein	283	gi|346469107|gb|AEO34398.1|hypothetical protein [Amblyomma maculatum]	AEO34398	5.1322E-15	80	77.0258	46	37
G29YTMO03GGUB9	heat shock 70 kda protein 12a	336	gi|405955091|gb|EKC22335.1|Heat shock 70 kDa protein 12A [Crassostrea gigas]	EKC22335	4.26422E-12	56	70.8626	94	53
G29YTMO03FY1UI	wd repeat-containing protein 49-like	215	gi|156377090|ref|XP_001630690.1|predicted protein [Nematostella vectensis] >gi|156217716|gb|EDO38627.1| predicted protein [Nematostella vectensis]	XP_001630690	3.06894E-22	74	98.2117	79	59
G29YTMO03G69YD	dynein heavy chain axonemal	375	gi|405953044|gb|EKC20777.1|Dynein beta chain, ciliary [Crassostrea gigas]	EKC20777	6.01584E-47	91	167.162	102	93
G29YTMO03G857E	achain nmr solution dynamics and binding properties of the kringle iv type 8 module of apolipoprotein	284	gi|260792054|ref|XP_002591042.1|hypothetical protein BRAFLDRAFT_119076 [Branchiostoma floridae] >gi|229276242|gb|EEN47053.1| hypothetical protein BRAFLDRAFT_119076 [Branchiostoma floridae]	XP_002591042	2.02083E-10	60	65.4698	65	39
G29YTMO03GRN7R	cadherin egf lag seven-pass g-type receptor 2	359	gi|405951636|gb|EKC19532.1|Cadherin EGF LAG seven-pass G-type receptor 2 [Crassostrea gigas]	EKC19532	1.1037E-6	61	55.0694	68	42
G29YTMO03GIE4T	nipped-b-like protein	280	gi|405954715|gb|EKC22078.1|Nipped-B-like protein [Crassostrea gigas]	EKC22078	8.64489E-35	82	136.346	94	78
G29YTMO03F9E63	solute carrier family 23 member 2-like	224	gi|405976530|gb|EKC41034.1|Solute carrier family 23 member 1 [Crassostrea gigas]	EKC41034	3.87665E-17	83	83.5741	54	45
G29YTMO03F911R	enkurin	306	gi|405973830|gb|EKC38521.1|Enkurin [Crassostrea gigas]	EKC38521	6.42092E-33	78	124.405	92	72
G29YTMO03HI8XG	unknown [Schistosoma japonicum]	215	gi|60602418|gb|AAX27666.1|unknown [Schistosoma japonicum]	AAX27666	3.42226E-4	67	43.5134	59	40
G29YTMO03GBZUT	coiled-coil domain-containing protein 65-like	150	gi|405954657|gb|EKC22038.1|Coiled-coil domain-containing protein 65 [Crassostrea gigas]	EKC22038	6.53628E-23	97	97.8265	48	47
G29YTMO03GFRUA	isocitrate dehydrogenase	399	gi|4884118|emb|CAB43266.1|hypothetical protein [Homo sapiens]	CAB43266	1.29944E-66	90	213.001	121	109
G29YTMO03FYHUB	nucleotide-binding oligomerization domain containing 1-like	435	gi|405975257|gb|EKC39838.1|T-complex-associated testis-expressed protein 1 [Crassostrea gigas]	EKC39838	4.47068E-54	83	187.963	147	123
G29YTMO03HGDCD	predicted protein [Nematostella vectensis]	400	gi|156353914|ref|XP_001623153.1|predicted protein [Nematostella vectensis] >gi|156209820|gb|EDO31053.1| predicted protein [Nematostella vectensis]	XP_001623153	2.056E-10	55	62.3882	87	48
G29YTMO03GYZUB	synaptonemal complex central element protein 2	420	gi|260792820|ref|XP_002591412.1|hypothetical protein BRAFLDRAFT_69975 [Branchiostoma floridae] >gi|229276617|gb|EEN47423.1| hypothetical protein BRAFLDRAFT_69975 [Branchiostoma floridae]	XP_002591412	4.80544E-11	76	65.4698	55	42
G29YTMO03G46S6	e3 ubiquitin-protein ligase ccnb1ip1-like	279	gi|260787609|ref|XP_002588845.1|hypothetical protein BRAFLDRAFT_237296 [Branchiostoma floridae] >gi|229274015|gb|EEN44856.1| hypothetical protein BRAFLDRAFT_237296 [Branchiostoma floridae]	XP_002588845	1.28611E-36	91	131.724	71	65
G29YTMO03F7E5P	dynein beta ciliary	343	gi|405953044|gb|EKC20777.1|Dynein beta chain, ciliary [Crassostrea gigas]	EKC20777	6.79609E-52	97	186.808	113	110
G29YTMO03GRXUU	pre-mrna-splicing factor syf1-like	432	gi|405967746|gb|EKC32877.1|Pre-mRNA-splicing factor SYF1 [Crassostrea gigas]	EKC32877	1.02794E-87	97	283.493	143	139
G29YTMO03GKY7G	calcium uptake protein mitochondrial-like	457	gi|405964155|gb|EKC29672.1|Calcium-binding atopy-related autoantigen 1 [Crassostrea gigas]	EKC29672	2.15053E-13	94	75.485	37	35
G29YTMO03F56GG	protein unc-13 homolog c-like	505	gi|390355728|ref|XP_003728617.1|PREDICTED: protein unc-13 homolog C-like [Strongylocentrotus purpuratus]	XP_003728617	1.48222E-12	59	71.2478	100	59
G29YTMO03GLYC6	Dystrophin [Crassostrea gigas]	474	gi|405978176|gb|EKC42586.1|Dystrophin [Crassostrea gigas]	EKC42586	5.92824E-9	87	63.1586	39	34
G29YTMO03HAD7S	cytochrome b-c1 complex subunit mitochondrial-like	395	gi|169657226|gb|ACA62955.1|mitochondrial ubiquinol-cytochrome c reductase complex 11 kDa protein [Artemia franciscana]	ACA62955	2.45146E-12	64	67.3958	65	42
G29YTMO03GZS98	3-hydroxyacyl- dehydrogenase	457	gi|405959076|gb|EKC25144.1|Peroxisomal bifunctional enzyme [Crassostrea gigas]	EKC25144	1.13962E-8	78	60.8474	38	30
G29YTMO03G86P8	phd finger protein 10	437	gi|197091705|gb|ACH42085.1|PHD zinc finger protein 10 [Crassostrea gigas]	ACH42085	4.62607E-43	90	155.606	82	74
G29YTMO03G51WC	adenosine deaminase domain-containing protein 1-like isoform 2	429	gi|405974376|gb|EKC39025.1|Double-stranded RNA-specific adenosine deaminase [Crassostrea gigas]	EKC39025	1.1389E-10	72	67.3958	54	39
G29YTMO03FR0NW	transposable element tcb2 transposase	371	gi|157285980|gb|ABV31711.1|transposase [Salmo salar]	ABV31711	1.28694E-5	60	51.2174	55	33
G29YTMO03GENL8	iq domain-containing protein g	411	gi|405977295|gb|EKC41754.1|IQ domain-containing protein G [Crassostrea gigas]	EKC41754	5.94945E-47	85	166.007	109	93
G29YTMO03FV78M	hypothetical protein CGI_10011422 [Crassostrea gigas]	347	gi|405950743|gb|EKC18710.1|hypothetical protein CGI_10011422 [Crassostrea gigas]	EKC18710	1.11881E-7	68	54.6842	48	33
G29YTMO03GN6GO	hypothetical protein NEMVEDRAFT_v1g45776 [Nematostella vectensis]	357	gi|156325868|ref|XP_001618607.1|hypothetical protein NEMVEDRAFT_v1g45776 [Nematostella vectensis] >gi|156199527|gb|EDO26507.1| predicted protein [Nematostella vectensis]	XP_001618607	6.37075E-5	55	48.521	129	72
G29YTMO03G204H	adenylate kinase domain-containing protein 1-like	445	gi|405973079|gb|EKC37811.1|hypothetical protein CGI_10017632 [Crassostrea gigas]	EKC37811	1.76775E-48	88	152.91	93	82
G29YTMO03GJO12	carbonyl reductase	272	gi|260780720|ref|XP_002585491.1|hypothetical protein BRAFLDRAFT_133204 [Branchiostoma floridae] >gi|229270480|gb|EEN41502.1| hypothetical protein BRAFLDRAFT_133204 [Branchiostoma floridae]	XP_002585491	6.22229E-10	72	60.4622	51	37
G29YTMO03G41DR	glycerol-3-phosphate dehydrogenase mitochondrial-like	418	gi|291231553|ref|XP_002735730.1|PREDICTED: glycerol-3-phosphate dehydrogenase 2, mitochondrial-like [Saccoglossus kowalevskii]	XP_002735730	5.5528E-11	60	53.5286	63	38
G29YTMO03FNDQ7	transmembrane protein	255	gi|262301147|gb|ACY43166.1|transmembrane protein [Eumesocampa frigilis]	ACY43166	4.2031E-8	85	55.4546	35	30
G29YTMO03F4BP2	hypothetical protein CGI_10008521 [Crassostrea gigas]	221	gi|405976531|gb|EKC41035.1|hypothetical protein CGI_10008521 [Crassostrea gigas]	EKC41035	4.15252E-19	84	86.6557	58	49
G29YTMO03GZLNK	probable c-5 sterol desaturase 1-like	310	gi|198420411|ref|XP_002131054.1|PREDICTED: similar to predicted protein [Ciona intestinalis]	XP_002131054	4.29401E-8	74	57.7658	47	35
G29YTMO03GOI6N	proteasome subunit beta type-7	184	gi|146332761|gb|ABQ22886.1|proteasome subunit beta type 7 precursor-like protein [Callithrix jacchus]	ABQ22886	4.34224E-28	93	108.612	60	56
G29YTMO03GIZPN	two-component system sensor kinase	359	gi|182437090|ref|YP_001824809.1|two-component system sensor kinase [Streptomyces griseus subsp. griseus NBRC 13350] >gi|178465606|dbj|BAG20126.1| putative two-component system sensor kinase [Streptomyces griseus subsp. griseus NBRC 13350]	YP_001824809	9.69229E-4	60	45.8246	69	42
G29YTMO03FZOVO	loc681837 protein	368	gi|390341544|ref|XP_003725476.1|PREDICTED: uncharacterized protein C16orf73 homolog [Strongylocentrotus purpuratus]	XP_003725476	5.24794E-34	77	124.405	93	72
G29YTMO03GPRGY	PREDICTED: uncharacterized protein LOC584002 [Strongylocentrotus purpuratus]	359	gi|390359050|ref|XP_788980.3|PREDICTED: uncharacterized protein LOC584002 [Strongylocentrotus purpuratus]	XP_788980	2.86282E-4	63	47.7506	41	26
G29YTMO03FTX0N	probable ubiquitin carboxyl-terminal hydrolase faf-x	317	gi|156366894|ref|XP_001627156.1|predicted protein [Nematostella vectensis] >gi|156214057|gb|EDO35056.1| predicted protein [Nematostella vectensis]	XP_001627156	4.12176E-11	86	68.1662	38	33
G29YTMO03HG1ES	protein	441	gi|260786819|ref|XP_002588454.1|hypothetical protein BRAFLDRAFT_197365 [Branchiostoma floridae] >gi|229273616|gb|EEN44465.1| hypothetical protein BRAFLDRAFT_197365 [Branchiostoma floridae]	XP_002588454	5.0999E-8	44	56.9954	70	31
G29YTMO03FR2BJ	alpha-( )-fucosyltransferase c	338	gi|405950243|gb|EKC18242.1|Alpha-(1,3)-fucosyltransferase C [Crassostrea gigas]	EKC18242	6.91421E-7	61	41.2022	42	26
G29YTMO03G2VVT	hypothetical protein EAI_16144 [Harpegnathos saltator]	320	gi|307193124|gb|EFN76041.1|hypothetical protein EAI_16144 [Harpegnathos saltator]	EFN76041	1.07237E-4	50	47.3654	87	44
G29YTMO03FTO9C	coiled-coil domain-containing protein 87	382	gi|405966057|gb|EKC31382.1|Coiled-coil domain-containing protein 87 [Crassostrea gigas]	EKC31382	6.56966E-49	91	154.066	90	82
G29YTMO03F3YBO	26s proteasome non-atpase regulatory subunit 7-like	105	gi|389611281|dbj|BAM19252.1|26S proteasome regulatory subunit 7, psd7 [Papilio polytes]	BAM19252	1.50499E-15	100	75.485	34	34
G29YTMO03F5R6M	hypothetical protein BRAFLDRAFT_83392 [Branchiostoma floridae]	476	gi|260790165|ref|XP_002590114.1|hypothetical protein BRAFLDRAFT_83392 [Branchiostoma floridae] >gi|229275302|gb|EEN46125.1| hypothetical protein BRAFLDRAFT_83392 [Branchiostoma floridae]	XP_002590114	7.2663E-5	51	49.6766	92	47
G29YTMO03G6DBS	serine threonine-protein kinase plk1	422	gi|405964222|gb|EKC29729.1|Serine/threonine-protein kinase PLK1 [Crassostrea gigas]	EKC29729	1.17765E-48	78	174.096	138	109
G29YTMO03FNHTT	protein transport protein sec16a	266	gi|405952751|gb|EKC20526.1|transport protein Sec16A [Crassostrea gigas]	EKC20526	7.00594E-14	92	75.485	38	35
G29YTMO03GUWMU	keratin-associated protein 12-2	159	gi|328677261|gb|AEB31353.1|keratin-associated protein 12-2 [Epinephelus bruneus]	AEB31353	5.48653E-7	67	50.8322	43	29
G29YTMO03F2QV9	krab-a domain-containing protein	477	gi|291221631|ref|XP_002730823.1|PREDICTED: Gap-Pol polyprotein-like [Saccoglossus kowalevskii]	XP_002730823	6.90875E-18	56	90.1225	148	83
G29YTMO03FQXYZ	wd repeat-containing protein on y chromosome	409	gi|405973429|gb|EKC38146.1|WD repeat-containing protein on Y chromosome [Crassostrea gigas]	EKC38146	1.13412E-9	60	64.6994	104	63
G29YTMO03GDLE8	phosphatidylinositol-4-phosphate 5-kinase type-1 alpha	361	gi|405965475|gb|EKC30844.1|Phosphatidylinositol-4-phosphate 5-kinase type-1 alpha [Crassostrea gigas]	EKC30844	3.54794E-14	58	74.3294	109	64
G29YTMO03FJQW0	atp-binding cassette sub-family g member 8	456	gi|405976431|gb|EKC40937.1|ATP-binding cassette sub-family G member 8 [Crassostrea gigas]	EKC40937	1.03789E-17	87	88.1965	49	43
G29YTMO03GOWC1	iq and ubiquitin-like domain-containing protein	347	gi|405963851|gb|EKC29389.1|IQ and ubiquitin-like domain-containing protein [Crassostrea gigas]	EKC29389	2.78162E-34	91	134.806	115	105
G29YTMO03GI9PT	pol-like protein	504	gi|34392583|dbj|BAC82624.1|pol-like protein [Ciona intestinalis]	BAC82624	2.79372E-9	52	64.3142	141	74
G29YTMO03GM5EX	cysteine protease atg4d-like	352	gi|405953478|gb|EKC21133.1|Leucine-rich repeat-containing protein 6 [Crassostrea gigas]	EKC21133	9.37E-20	83	93.5893	54	45
G29YTMO03F10E7	transmembrane protease serine 4	131	gi|195969601|gb|ACG60643.1|serine protease [Pinctada fucata]	ACG60643	8.46592E-15	90	73.9442	41	37
G29YTMO03HF0JO	protein	387	gi|405966353|gb|EKC31648.1|Putative RNA-directed DNA polymerase from transposon BS [Crassostrea gigas]	EKC31648	1.75249E-13	60	75.0998	113	68
G29YTMO03FWBI1	glycine receptor subunit alpha-2	400	gi|63990854|gb|AAY40916.1|unknown [Homo sapiens]	AAY40916	2.91172E-9	66	58.5362	57	38
G29YTMO03FNMP8	pol-like protein	334	gi|328697314|ref|XP_003240305.1|PREDICTED: hypothetical protein LOC100572200 [Acyrthosiphon pisum]	XP_003240305	8.94529E-5	65	46.2098	38	25
G29YTMO03F3G2D	dna replication licensing factor mcm6	358	gi|194387710|dbj|BAG61268.1|unnamed protein product [Homo sapiens]	BAG61268	2.90667E-15	90	79.337	42	38
G29YTMO03HIOPB	tubulin monoglycylase ttll3	405	gi|405965270|gb|EKC30656.1|Tubulin monoglycylase TTLL3 [Crassostrea gigas]	EKC30656	7.19798E-14	77	77.0258	66	51
G29YTMO03FXZJ9	hypothetical protein NEMVEDRAFT_v1g155089 [Nematostella vectensis]	423	gi|156322055|ref|XP_001618279.1|hypothetical protein NEMVEDRAFT_v1g155089 [Nematostella vectensis] >gi|156198290|gb|EDO26179.1| predicted protein [Nematostella vectensis]	XP_001618279	2.04754E-18	52	87.0409	120	63
G29YTMO03GAENX	testis-specific serine threonine-protein kinase 1	392	gi|291237652|ref|XP_002738751.1|PREDICTED: testis-specific serine kinase 1-like [Saccoglossus kowalevskii]	XP_002738751	5.52616E-31	80	104.375	85	68
G29YTMO03GYURA	kyphoscoliosis peptidase	467	gi|405972347|gb|EKC37120.1|Kyphoscoliosis peptidase [Crassostrea gigas]	EKC37120	3.8722E-37	67	145.206	154	104
G29YTMO03F96O9	iq and ubiquitin-like domain-containing	377	gi|405963851|gb|EKC29389.1|IQ and ubiquitin-like domain-containing protein [Crassostrea gigas]	EKC29389	3.13765E-42	87	157.532	90	79
G29YTMO03GBNVW	trna (guanine-n -)-methyltransferase	494	gi|405954856|gb|EKC22179.1|tRNA (guanine-N(1)-)-methyltransferase [Crassostrea gigas]	EKC22179	5.12764E-7	57	56.9954	135	77
G29YTMO03GKW35	dual specificity protein kinase	344	gi|242023765|ref|XP_002432301.1|dual specificity protein kinase CLK2, putative [Pediculus humanus corporis] >gi|212517724|gb|EEB19563.1| dual specificity protein kinase CLK2, putative [Pediculus humanus corporis]	XP_002432301	1.86327E-7	75	56.6102	44	33
G29YTMO03F63TZ	dynein heavy chain axonemal	376	gi|405969117|gb|EKC34123.1|Dynein heavy chain 7, axonemal [Crassostrea gigas]	EKC34123	2.0417E-62	90	217.624	122	110
G29YTMO03G571Z	Uncharacterized protein C19orf45 [Crassostrea gigas]	424	gi|405957038|gb|EKC23276.1|Uncharacterized protein C19orf45 [Crassostrea gigas]	EKC23276	1.2952E-48	74	172.555	140	104
G29YTMO03G5Z7U	meiotic recombination protein dmc1 lim15 homolog	348	gi|297708872|ref|XP_002831176.1|PREDICTED: meiotic recombination protein DMC1/LIM15 homolog, partial [Pongo abelii]	XP_002831176	5.90555E-45	97	154.066	80	78
G29YTMO03HJI4D	dynein intermediate chain axonemal	234	gi|405951115|gb|EKC19056.1|Dynein intermediate chain 2, ciliary [Crassostrea gigas]	EKC19056	5.84046E-25	96	106.301	52	50
G29YTMO03FU73H	rna-directed dna polymerase from transposon bs	386	gi|405966353|gb|EKC31648.1|Putative RNA-directed DNA polymerase from transposon BS [Crassostrea gigas]	EKC31648	1.21088E-10	57	66.6254	114	65
G29YTMO03G87NF	chorion peroxidase	429	gi|405977226|gb|EKC41685.1|Chorion peroxidase [Crassostrea gigas]	EKC41685	1.85893E-8	72	61.2326	48	35
G29YTMO03FTFD7	ef-hand calcium-binding domain-containing protein 6	456	gi|405973078|gb|EKC37810.1|EF-hand calcium-binding domain-containing protein 6 [Crassostrea gigas]	EKC37810	2.37525E-53	78	192.2	153	120
G29YTMO03G1954	tctex1d1 protein	237	gi|405965896|gb|EKC31241.1|Tctex1 domain-containing protein 1-B [Crassostrea gigas]	EKC31241	6.93744E-36	83	129.028	81	68
G29YTMO03GTR14	zinc-binding alcohol dehydrogenase domain-containing protein partial	458	gi|405969224|gb|EKC34207.1|Zinc-binding alcohol dehydrogenase domain-containing protein 2, partial [Crassostrea gigas]	EKC34207	1.37329E-20	56	94.7449	155	87
G29YTMO03HHEBW	hypothetical protein CGI_10028433 [Crassostrea gigas]	475	gi|405977228|gb|EKC41687.1|hypothetical protein CGI_10028433 [Crassostrea gigas]	EKC41687	6.67286E-21	54	95.5153	150	82
G29YTMO03FNZ8L	dual specificity tyrosine-phosphorylation-regulated kinase 1a isoform 3	319	gi|156395704|ref|XP_001637250.1|predicted protein [Nematostella vectensis] >gi|156224361|gb|EDO45187.1| predicted protein [Nematostella vectensis]	XP_001637250	9.50393E-17	88	83.1889	51	45
G29YTMO03FM7GB	isocitrate dehydrogenase	390	gi|349806129|gb|AEQ18537.1|putative isocitrate dehydrogenase 3 (nad+) beta [Hymenochirus curtipes]	AEQ18537	4.78632E-16	88	65.4698	42	37
G29YTMO03FRNHR	electron transfer flavoprotein alpha beta-subunit	317	gi|405950725|gb|EKC18693.1|Electron transfer flavoprotein subunit beta [Crassostrea gigas]	EKC18693	1.45428E-13	86	72.0182	46	40
G29YTMO03GHWS3	deleted in malignant brain tumors 1	480	gi|260806492|ref|XP_002598118.1|hypothetical protein BRAFLDRAFT_85664 [Branchiostoma floridae] >gi|229283389|gb|EEN54130.1| hypothetical protein BRAFLDRAFT_85664 [Branchiostoma floridae]	XP_002598118	2.62576E-8	76	61.2326	42	32
G29YTMO03F668M	protein	493	gi|156380725|ref|XP_001631918.1|predicted protein [Nematostella vectensis] >gi|156218966|gb|EDO39855.1| predicted protein [Nematostella vectensis]	XP_001631918	1.39177E-10	57	64.3142	85	49
G29YTMO03GGDTL	26s proteasome non-atpase regulatory subunit 3	255	gi|291227095|ref|XP_002733522.1|PREDICTED: proteasome 26S non-ATPase subunit 3-like [Saccoglossus kowalevskii]	XP_002733522	3.80349E-15	78	77.7962	84	66
G29YTMO03FXPDD	dynein light chain roadblock-type 2	355	gi|28913654|gb|AAH48623.1|Dynlrb2 protein [Mus musculus]	AAH48623	1.98043E-28	86	85.1149	52	45
G29YTMO03GMJQW	coiled-coil domain-containing protein 164	336	gi|405968796|gb|EKC33828.1|UPF0407 protein C2orf39-like protein [Crassostrea gigas]	EKC33828	1.27004E-43	90	157.918	85	77
G29YTMO03F961D	PREDICTED: uncharacterized protein LOC100891611 [Strongylocentrotus purpuratus]	412	gi|390341410|ref|XP_003725449.1|PREDICTED: uncharacterized protein LOC100891611 [Strongylocentrotus purpuratus]	XP_003725449	9.0247E-5	50	49.2914	112	56
G29YTMO03GFGWV	PREDICTED: nephrin [Cricetulus griseus]	367	gi|354486903|ref|XP_003505615.1|PREDICTED: nephrin [Cricetulus griseus]	XP_003505615	2.15876E-4	58	48.1358	68	40
G29YTMO03GRH1P	rna-directed dna polymerase from mobile element jockey-like	218	gi|308507225|ref|XP_003115795.1|hypothetical protein CRE_18793 [Caenorhabditis remanei] >gi|308256330|gb|EFP00283.1| hypothetical protein CRE_18793 [Caenorhabditis remanei]	XP_003115795	2.47621E-5	57	49.2914	64	37
G29YTMO03FJJKJ	hypothetical protein CGI_10012434 [Crassostrea gigas]	308	gi|405971184|gb|EKC36036.1|hypothetical protein CGI_10012434 [Crassostrea gigas]	EKC36036	1.73029E-15	75	80.1073	78	59
G29YTMO03GJ4JH	leucine rich repeat containing 7-like	532	gi|156376356|ref|XP_001630327.1|predicted protein [Nematostella vectensis] >gi|156217345|gb|EDO38264.1| predicted protein [Nematostella vectensis]	XP_001630327	1.63508E-7	62	38.5058	35	22
G29YTMO03F2FAO	upf0760 protein c2orf29-like	361	gi|47208437|emb|CAF91287.1|unnamed protein product [Tetraodon nigroviridis]	CAF91287	2.45533E-38	91	134.806	81	74
G29YTMO03F0EC7	rna-directed dna polymerase from transposon bs	205	gi|405966353|gb|EKC31648.1|Putative RNA-directed DNA polymerase from transposon BS [Crassostrea gigas]	EKC31648	3.23844E-17	72	83.1889	62	45
G29YTMO03FUX7V	succinyl- ligase	409	gi|260796003|ref|XP_002592994.1|hypothetical protein BRAFLDRAFT_117780 [Branchiostoma floridae] >gi|229278218|gb|EEN49005.1| hypothetical protein BRAFLDRAFT_117780 [Branchiostoma floridae]	XP_002592994	1.58131E-64	94	213.386	118	111
G29YTMO03FUQ4R	protein	411	gi|221105278|ref|XP_002163140.1|PREDICTED: similar to predicted protein [Hydra magnipapillata]	XP_002163140	1.48904E-13	63	64.3142	82	52
G29YTMO03F9JZM	hypothetical protein CGI_10006890 [Crassostrea gigas]	443	gi|405970012|gb|EKC34951.1|hypothetical protein CGI_10006890 [Crassostrea gigas]	EKC34951	1.80351E-18	57	88.1965	114	65
G29YTMO03GTMOZ	sodium- and chloride-dependent glycine transporter 2	362	gi|405953964|gb|EKC21522.1|Sodium- and chloride-dependent glycine transporter 2 [Crassostrea gigas]	EKC21522	4.74546E-11	78	67.781	50	39
G29YTMO03GU3Q7	disrupted in renal carcinoma protein 2 homolog	475	gi|196013936|ref|XP_002116828.1|hypothetical protein TRIADDRAFT_60866 [Trichoplax adhaerens] >gi|190580546|gb|EDV20628.1| hypothetical protein TRIADDRAFT_60866 [Trichoplax adhaerens]	XP_002116828	7.34422E-7	70	54.6842	57	40
G29YTMO03G31ZY	cytochrome c oxidase polypeptide vb	373	gi|164448660|ref|NP_001106742.1|cytochrome c oxidase polypeptide Vb [Bombyx mori] >gi|95102860|gb|ABF51371.1| cytochrome c oxidase polypeptide Vb [Bombyx mori]	NP_001106742	5.85769E-7	59	52.7582	64	38
G29YTMO03G2JEH	pol-like protein	225	gi|34392586|dbj|BAC82626.1|pol-like protein [Ciona intestinalis]	BAC82626	8.36477E-5	59	48.1358	54	32
G3BD2ZF04D7WDV	meiotic recombination protein dmc1 lim15 homolog	195	gi|126339552|ref|XP_001367929.1|PREDICTED: meiotic recombination protein DMC1/LIM15 homolog [Monodelphis domestica]	XP_001367929	5.65636E-8	86	56.225	36	31
G3BD2ZF04EOQ8R	rna-directed dna polymerase from transposon bs	314	gi|405958415|gb|EKC24545.1|Putative RNA-directed DNA polymerase from transposon BS [Crassostrea gigas]	EKC24545	4.65845E-6	68	51.6026	44	30
G3BD2ZF04EAZGQ	protein	266	gi|260802326|ref|XP_002596043.1|hypothetical protein BRAFLDRAFT_197933 [Branchiostoma floridae] >gi|229281297|gb|EEN52055.1| hypothetical protein BRAFLDRAFT_197933 [Branchiostoma floridae]	XP_002596043	1.55877E-17	53	80.1073	82	44
G3BD2ZF04ELUVO	protein mida mitochondrial-like	175	gi|291242927|ref|XP_002741333.1|PREDICTED: protein midA homolog, mitochondrial-like [Saccoglossus kowalevskii]	XP_002741333	1.64334E-6	80	51.9878	36	29
G3BD2ZF04D9A7R	predicted protein [Nematostella vectensis]	181	gi|156373854|ref|XP_001629525.1|predicted protein [Nematostella vectensis] >gi|156216527|gb|EDO37462.1| predicted protein [Nematostella vectensis]	XP_001629525	4.89091E-8	82	56.6102	35	29
G3BD2ZF04ENF25	dynein beta flagellar outer arm-like	166	gi|405957656|gb|EKC23854.1|Dynein beta chain, ciliary [Crassostrea gigas]	EKC23854	4.38897E-16	78	80.4925	55	43
G3BD2ZF04D8VC9	predicted protein [Nematostella vectensis]	301	gi|156362236|ref|XP_001625686.1|predicted protein [Nematostella vectensis] >gi|156212530|gb|EDO33586.1| predicted protein [Nematostella vectensis]	XP_001625686	7.02579E-4	47	45.8246	118	56
G3BD2ZF04EAJQM	choline transporter-like protein 2	250	gi|260789815|ref|XP_002589940.1|hypothetical protein BRAFLDRAFT_127837 [Branchiostoma floridae] >gi|229275126|gb|EEN45951.1| hypothetical protein BRAFLDRAFT_127837 [Branchiostoma floridae]	XP_002589940	7.39686E-21	74	94.7449	79	59
G3BD2ZF04D2G3O	integrase family protein	306	gi|405956171|gb|EKC22946.1|Integrase/recombinase xerD-like protein [Crassostrea gigas]	EKC22946	3.38148E-14	61	73.9442	99	61
G3BD2ZF04D6RPR	PREDICTED: MGC84161 protein-like [Saccoglossus kowalevskii]	210	gi|291230532|ref|XP_002735210.1|PREDICTED: MGC84161 protein-like [Saccoglossus kowalevskii]	XP_002735210	3.74167E-5	70	48.521	47	33
G3BD2ZF04D3LTU	xanthine dehydrogenase	263	gi|157131095|ref|XP_001662131.1|aldehyde oxidase [Aedes aegypti] >gi|108881880|gb|EAT46105.1| AAEL002683-PA [Aedes aegypti]	XP_001662131	5.69387E-6	70	51.9878	47	33
G3BD2ZF04EWQTL	dynein heavy chain axonemal	358	gi|405966381|gb|EKC31674.1|Dynein heavy chain 6, axonemal [Crassostrea gigas]	EKC31674	1.10587E-45	77	169.088	119	92
G3BD2ZF04ELLS4	coiled-coil domain-containing protein mitochondrial	176	gi|405973812|gb|EKC38504.1|Coiled-coil domain-containing protein 19, mitochondrial [Crassostrea gigas]	EKC38504	9.88178E-8	85	55.8398	41	35
G3BD2ZF04EN454	low quality protein: copine-9	174	gi|405977338|gb|EKC41795.1|Copine-8 [Crassostrea gigas]	EKC41795	8.26153E-19	93	87.4261	48	45
G3BD2ZF04D8SAQ	werner syndrome atp-dependent helicase-like protein	320	gi|405968775|gb|EKC33809.1|Werner syndrome ATP-dependent helicase-like protein [Crassostrea gigas]	EKC33809	1.93505E-31	80	123.635	106	85
G3BD2ZF04ECQ1J	p60 family protein	162	gi|88607504|ref|YP_504835.1|hypothetical protein APH_0215 [Anaplasma phagocytophilum HZ] >gi|88598567|gb|ABD44037.1| hypothetical protein APH_0215 [Anaplasma phagocytophilum HZ]	YP_504835	6.95771E-11	79	61.6178	53	42
G3BD2ZF04EH00G	testis-specific serine threonine-protein kinase 1	120	gi|405966821|gb|EKC32058.1|Testis-specific serine/threonine-protein kinase 1 [Crassostrea gigas]	EKC32058	3.21883E-9	77	58.151	40	31
G3BD2ZF04EPQJN	solute carrier family member 16	265	gi|348528947|ref|XP_003451977.1|PREDICTED: graves disease carrier protein-like [Oreochromis niloticus]	XP_003451977	7.97239E-12	72	67.3958	54	39
G3BD2ZF04ECZQD	quinone oxidoreductase	424	gi|405958705|gb|EKC24806.1|hypothetical protein CGI_10010903 [Crassostrea gigas]	EKC24806	2.10127E-6	66	52.373	53	35
G3BD2ZF04EN162	transcription factor pml	280	gi|405967143|gb|EKC32343.1|Putative transcription factor PML [Crassostrea gigas]	EKC32343	2.83067E-11	67	67.781	70	47
G3BD2ZF04D88HQ	hypothetical protein NEMVEDRAFT_v1g45776 [Nematostella vectensis]	292	gi|156325868|ref|XP_001618607.1|hypothetical protein NEMVEDRAFT_v1g45776 [Nematostella vectensis] >gi|156199527|gb|EDO26507.1| predicted protein [Nematostella vectensis]	XP_001618607	2.70869E-6	56	51.6026	91	51
G3BD2ZF04D4I1T	nadh-ubiquinone oxidoreductase 75 kda mitochondrial isoform 1	163	gi|334347156|ref|XP_001370824.2|PREDICTED: NADH-ubiquinone oxidoreductase 75 kDa subunit, mitochondrial isoform 1 [Monodelphis domestica]	XP_001370824	1.38217E-12	75	69.707	54	41
G3BD2ZF04ED7SI	histone deacetylase isoform cra_a	484	gi|14042632|dbj|BAB55329.1|unnamed protein product [Homo sapiens]	BAB55329	2.32999E-4	72	47.3654	37	27
G3BD2ZF04D6BU6	predicted protein [Nematostella vectensis]	407	gi|156392104|ref|XP_001635889.1|predicted protein [Nematostella vectensis] >gi|156222987|gb|EDO43826.1| predicted protein [Nematostella vectensis]	XP_001635889	4.30527E-8	56	58.9214	71	40
G3BD2ZF04EB8NI	chromosome 15 open reading frame isoform cra_b	339	gi|405971678|gb|EKC36501.1|Uncharacterized protein C15orf26-like protein [Crassostrea gigas]	EKC36501	6.53033E-23	72	67.3958	59	43
G3BD2ZF04EG42U	trpc channel interacting protein	163	gi|405973830|gb|EKC38521.1|Enkurin [Crassostrea gigas]	EKC38521	1.0925E-17	93	81.6481	46	43
G3BD2ZF04D6EO4	hypothetical protein NEMVEDRAFT_v1g154845 [Nematostella vectensis]	330	gi|156323032|ref|XP_001618344.1|hypothetical protein NEMVEDRAFT_v1g154845 [Nematostella vectensis] >gi|156198559|gb|EDO26244.1| predicted protein [Nematostella vectensis]	XP_001618344	3.66682E-6	65	50.0618	55	36
G3BD2ZF04D6WCM	rna-directed dna polymerase from transposon bs	437	gi|405966353|gb|EKC31648.1|Putative RNA-directed DNA polymerase from transposon BS [Crassostrea gigas]	EKC31648	8.88548E-13	53	73.559	118	63
G3BD2ZF04ECA6I	low density lipoprotein	383	gi|321462126|gb|EFX73151.1|hypothetical protein DAPPUDRAFT_227138 [Daphnia pulex]	EFX73151	1.81261E-8	53	52.7582	58	31
G3BD2ZF04EHKVN	leucine rich repeat containing 45-like	317	gi|405950045|gb|EKC18053.1|hypothetical protein CGI_10016178 [Crassostrea gigas]	EKC18053	5.6047E-12	65	70.0922	81	53
G3BD2ZF04ENGVP	tyrosinase-like protein tyr-3	286	gi|405967024|gb|EKC32238.1|Putative tyrosinase-like protein tyr-3 [Crassostrea gigas]	EKC32238	1.01701E-4	61	48.521	59	36
G3BD2ZF04EMT02	nidogen and egf-like domain-containing protein 1	172	gi|405978456|gb|EKC42844.1|Sushi, nidogen and EGF-like domain-containing protein 1 [Crassostrea gigas]	EKC42844	2.11837E-9	76	59.6918	50	38
G3BD2ZF04D5FVA	hypothetical protein CGI_10012723 [Crassostrea gigas]	269	gi|405969475|gb|EKC34444.1|hypothetical protein CGI_10012723 [Crassostrea gigas]	EKC34444	6.93351E-10	71	62.3882	56	40
G3BD2ZF04D3VIP	wd repeat-containing protein 92	428	gi|149044726|gb|EDL97912.1|rCG23253, isoform CRA_b [Rattus norvegicus]	EDL97912	7.28693E-17	88	82.8037	45	40
G3BD2ZF04EEKN5	dynein heavy chain axonemal-like	292	gi|405963852|gb|EKC29390.1|Dynein heavy chain 7, axonemal [Crassostrea gigas]	EKC29390	6.71851E-30	80	122.479	95	76
G3BD2ZF04EDQNE	hypothetical protein BRAFLDRAFT_85562 [Branchiostoma floridae]	314	gi|260830953|ref|XP_002610424.1|hypothetical protein BRAFLDRAFT_85562 [Branchiostoma floridae] >gi|229295790|gb|EEN66434.1| hypothetical protein BRAFLDRAFT_85562 [Branchiostoma floridae]	XP_002610424	1.22279E-4	51	48.521	81	42
G3BD2ZF04EBHT5	PREDICTED: hypothetical protein [Saccoglossus kowalevskii]	285	gi|291242453|ref|XP_002741122.1|PREDICTED: hypothetical protein [Saccoglossus kowalevskii]	XP_002741122	1.20005E-7	67	56.6102	80	54
G3BD2ZF04EMBA2	wd repeat-containing protein 66	404	gi|405958665|gb|EKC24770.1|WD repeat-containing protein 66 [Crassostrea gigas]	EKC24770	2.86545E-65	90	221.09	132	120
G3BD2ZF04EL7I2	sperm phosphodiesterase 5	233	gi|405953819|gb|EKC21406.1|cGMP-specific 3',5'-cyclic phosphodiesterase [Crassostrea gigas]	EKC21406	1.80586E-34	92	133.65	77	71
G3BD2ZF04ETXW1	camp and camp-inhibited cgmp 3 -cyclic phosphodiesterase 10a-like	324	gi|355710528|gb|AES03716.1|phosphodiesterase 10A [Mustela putorius furo]	AES03716	9.86795E-32	71	120.168	107	77
G3BD2ZF04ENQIW	translin-associated factor x-interacting protein 1	340	gi|405969553|gb|EKC34517.1|Translin-associated factor X-interacting protein 1 [Crassostrea gigas]	EKC34517	7.35575E-37	80	140.969	110	89
G3BD2ZF04D5I6W	loc733356 protein	377	gi|405965020|gb|EKC30449.1|hypothetical protein CGI_10010076 [Crassostrea gigas]	EKC30449	5.74935E-46	84	163.696	101	85
G3BD2ZF04EMBDI	cholesterol 24-hydroxylase-like	310	gi|348506636|ref|XP_003440864.1|PREDICTED: cholesterol 24-hydroxylase-like [Oreochromis niloticus]	XP_003440864	2.62036E-6	68	53.1434	51	35
G3BD2ZF04D082T	chromodomain-helicase-dna-binding protein 8	310	gi|298715287|emb|CBJ27936.1|Chromodomain-helicase-DNA-binding protein 8 [Ectocarpus siliculosus]	CBJ27936	4.85346E-5	56	48.1358	75	42
G3BD2ZF04D9XTL	atp-dependent dna helicase q1	237	gi|405951020|gb|EKC18968.1|ATP-dependent DNA helicase Q1 [Crassostrea gigas]	EKC18968	1.2739E-45	96	158.688	77	74
G3BD2ZF04D1CKT	protein monoglycylase ttll8	352	gi|405965270|gb|EKC30656.1|Tubulin monoglycylase TTLL3 [Crassostrea gigas]	EKC30656	3.77054E-63	90	217.624	117	106
G3BD2ZF04ERSA2	adenylate kinase domain-containing protein 1	259	gi|327261747|ref|XP_003215690.1|PREDICTED: adenylate kinase domain-containing protein 1-like [Anolis carolinensis]	XP_003215690	2.29581E-5	72	50.447	43	31
G3BD2ZF04EEHTG	adenylate kinase 7	300	gi|405966072|gb|EKC31394.1|Putative adenylate kinase 7 [Crassostrea gigas]	EKC31394	9.65174E-48	88	170.244	99	88
G3BD2ZF04EQLM3	rna-directed dna polymerase from mobile element jockey-like	376	gi|390343325|ref|XP_003725849.1|PREDICTED: RNA-directed DNA polymerase from mobile element jockey-like [Strongylocentrotus purpuratus]	XP_003725849	2.30011E-14	66	56.6102	50	33
G3BD2ZF04EH9EG	protein pdha- isoform b	293	gi|405966230|gb|EKC31537.1|Pyruvate dehydrogenase E1 component subunit alpha, somatic form, mitochondrial [Crassostrea gigas]	EKC31537	2.7881E-35	89	132.88	67	60
G3BD2ZF04D6B3W	PREDICTED: uncharacterized protein LOC100888273 [Strongylocentrotus purpuratus]	320	gi|390365926|ref|XP_003730925.1|PREDICTED: uncharacterized protein LOC100888273 [Strongylocentrotus purpuratus]	XP_003730925	1.26083E-5	73	50.8322	45	33
G3BD2ZF04EHT94	transforming acidic coiled-coil-containing protein 1	255	gi|405961344|gb|EKC27162.1|Transforming acidic coiled-coil-containing protein 1 [Crassostrea gigas]	EKC27162	2.06908E-10	68	64.6994	66	45
G3BD2ZF04D6UQE	pol-like protein	359	gi|34392581|dbj|BAC82623.1|pol-like protein [Ciona intestinalis]	BAC82623	5.48151E-15	57	79.7221	114	66
G3BD2ZF04EBDDK	mitochondrial ribosomal protein s2	376	gi|256090197|ref|XP_002581095.1|30S ribosomal protein S2 [Schistosoma mansoni] >gi|360044376|emb|CCD81923.1| putative 30s ribosomal protein S2 (prokaryotic and organellar) [Schistosoma mansoni]	XP_002581095	1.21711E-22	80	65.855	42	34
G3BD2ZF04EENML	phosphoglycerate mutase	468	gi|405960271|gb|EKC26210.1|Putative phosphoglycerate mutase [Crassostrea gigas]	EKC26210	2.45252E-30	86	90.1225	58	50
G3BD2ZF04D21AL	ubiquinol cytochrome c reductase subunit rip1	164	gi|239799432|dbj|BAH70636.1|hypothetical protein [Acyrthosiphon pisum]	BAH70636	1.64917E-13	78	70.0922	52	41
G3BD2ZF04EL5JL	dna replication licensing factor mcm4	338	gi|405975198|gb|EKC39780.1|DNA replication licensing factor mcm4 [Crassostrea gigas]	EKC39780	6.85114E-66	98	220.32	112	110
G3BD2ZF04EG0Y8	hypothetical protein NEMVEDRAFT_v1g19967 [Nematostella vectensis]	234	gi|156304282|ref|XP_001617521.1|hypothetical protein NEMVEDRAFT_v1g19967 [Nematostella vectensis] >gi|156194333|gb|EDO25421.1| predicted protein [Nematostella vectensis]	XP_001617521	1.43658E-6	56	50.0618	73	41
G3BD2ZF04EO1ZP	bystin-like isoform 1	320	gi|195170089|ref|XP_002025846.1|GL18339 [Drosophila persimilis] >gi|194110699|gb|EDW32742.1| GL18339 [Drosophila persimilis]	XP_002025846	1.93283E-8	59	59.3066	61	36
G3BD2ZF04D9RF7	transmembrane protein 214-like	272	gi|405972256|gb|EKC37034.1|hypothetical protein CGI_10014349 [Crassostrea gigas]	EKC37034	4.89021E-28	77	114.005	83	64
G3BD2ZF04ET649	enkurin	290	gi|405973830|gb|EKC38521.1|Enkurin [Crassostrea gigas]	EKC38521	3.26219E-17	93	82.0333	43	40
G3BD2ZF04D0ZI4	pyruvate dehydrogenase beta	300	gi|405960087|gb|EKC26036.1|Pyruvate dehydrogenase E1 component subunit beta, mitochondrial, partial [Crassostrea gigas]	EKC26036	5.14829E-49	88	165.236	99	88
G3BD2ZF04EMBD7	pol-like protein	399	gi|34392581|dbj|BAC82623.1|pol-like protein [Ciona intestinalis]	BAC82623	1.41891E-24	68	108.227	110	75
G3BD2ZF04EQ9GJ	hypothetical protein CGI_10017327 [Crassostrea gigas]	226	gi|405956924|gb|EKC23166.1|hypothetical protein CGI_10017327 [Crassostrea gigas]	EKC23166	1.26182E-15	69	77.0258	75	52
G3BD2ZF04ERRP6	sperm flagellar protein 2	240	gi|156354436|ref|XP_001623400.1|predicted protein [Nematostella vectensis] >gi|156210095|gb|EDO31300.1| predicted protein [Nematostella vectensis]	XP_001623400	1.06759E-7	60	56.9954	74	45
G3BD2ZF04EI570	hypothetical protein CGI_10001439 [Crassostrea gigas]	457	gi|405955891|gb|EKC22817.1|hypothetical protein CGI_10001439 [Crassostrea gigas]	EKC22817	1.63351E-24	57	103.219	138	80
G3BD2ZF04EEMWL	protein o-mannosyl-transferase 2-like	199	gi|405971700|gb|EKC36523.1|Protein O-mannosyl-transferase 2 [Crassostrea gigas]	EKC36523	1.67169E-20	90	92.8189	50	45
G3BD2ZF04D73EL	dolichyl-diphosphooligosaccharide--protein glycosyltransferase subunit 2-like	463	gi|405965244|gb|EKC30639.1|Dolichyl-diphosphooligosaccharide--protein glycosyltransferase subunit 2 [Crassostrea gigas]	EKC30639	1.76546E-37	59	144.436	184	109
G3BD2ZF04ESNP4	rna-directed dna polymerase from mobile element jockey-like	220	gi|390343325|ref|XP_003725849.1|PREDICTED: RNA-directed DNA polymerase from mobile element jockey-like [Strongylocentrotus purpuratus]	XP_003725849	4.28777E-12	66	69.3218	69	46
G3BD2ZF04D6EO0	hypothetical protein CGI_10026009 [Crassostrea gigas]	229	gi|405972245|gb|EKC37024.1|hypothetical protein CGI_10026009 [Crassostrea gigas]	EKC37024	3.89399E-10	74	63.5438	55	41
G3BD2ZF04EHLLK	protein	376	gi|156329403|ref|XP_001619016.1|hypothetical protein NEMVEDRAFT_v1g64082 [Nematostella vectensis] >gi|156201294|gb|EDO26916.1| predicted protein [Nematostella vectensis]	XP_001619016	2.35159E-10	58	63.929	101	59
G3BD2ZF04EVF00	coiled-coil domain-containing protein 147	381	gi|390348547|ref|XP_001198965.2|PREDICTED: uncharacterized protein LOC763091 [Strongylocentrotus purpuratus]	XP_001198965	1.2783E-65	96	218.779	126	122
G3BD2ZF04EV8VP	abnormal spindle-like microcephaly-associated protein homolog	284	gi|405965527|gb|EKC30896.1|Abnormal spindle-like microcephaly-associated-like protein [Crassostrea gigas]	EKC30896	2.02202E-8	85	59.6918	49	42
G3BD2ZF04EBJY5	unnamed protein product [Babesia microti strain RI]	192	gi|399215972|emb|CCF72660.1|unnamed protein product [Babesia microti strain RI]	CCF72660	3.83291E-5	57	48.9062	57	33
G3BD2ZF04EPS31	ttc18 protein	454	gi|405970093|gb|EKC35028.1|Tetratricopeptide repeat protein 18 [Crassostrea gigas]	EKC35028	1.37339E-14	82	78.1814	74	61
G3BD2ZF04EMC01	predicted protein [Nematostella vectensis]	150	gi|156385113|ref|XP_001633476.1|predicted protein [Nematostella vectensis] >gi|156220546|gb|EDO41413.1| predicted protein [Nematostella vectensis]	XP_001633476	2.76957E-5	74	45.8246	47	35
G3BD2ZF04EO1F4	rna-directed dna polymerase from transposon bs	238	gi|405953536|gb|EKC21180.1|Putative RNA-directed DNA polymerase from transposon BS [Crassostrea gigas]	EKC21180	1.79469E-4	54	46.9802	59	32
G3BD2ZF04EDAOE	etoposide-induced protein	309	gi|405970845|gb|EKC35713.1|Etoposide-induced protein 2.4-like protein [Crassostrea gigas]	EKC35713	4.24755E-6	65	52.373	67	44
G3BD2ZF04EI5YW	trna selenocysteine 1-associated protein 1	266	gi|405975383|gb|EKC39949.1|tRNA selenocysteine 1-associated protein 1 [Crassostrea gigas]	EKC39949	1.6396E-23	89	99.7525	56	50
G3BD2ZF04EQCXW	hypothetical protein CGI_10022520 [Crassostrea gigas]	241	gi|405969873|gb|EKC34818.1|hypothetical protein CGI_10022520 [Crassostrea gigas]	EKC34818	2.85575E-4	59	45.8246	49	29
G3BD2ZF04D0V9I	structure specific recognition protein partial	207	gi|405963576|gb|EKC29138.1|FACT complex subunit SSRP1 [Crassostrea gigas]	EKC29138	3.1274E-14	86	75.485	45	39
G3BD2ZF04D406X	nucleolar protein 56	363	gi|405970128|gb|EKC35060.1|Nucleolar protein 56 [Crassostrea gigas]	EKC35060	1.20744E-40	84	145.976	102	86
G3BD2ZF04EQGPI	hypothetical protein CGI_10011338 [Crassostrea gigas]	281	gi|405966763|gb|EKC32005.1|hypothetical protein CGI_10011338 [Crassostrea gigas]	EKC32005	1.7779E-6	83	53.9138	42	35
G3BD2ZF04ERZ4A	hypothetical protein CGI_10005164 [Crassostrea gigas]	496	gi|405970652|gb|EKC35540.1|hypothetical protein CGI_10005164 [Crassostrea gigas]	EKC35540	9.28854E-5	44	49.6766	169	76
G3BD2ZF04EBFRL	Hemicentin-1 [Crassostrea gigas]	404	gi|405970055|gb|EKC34990.1|Hemicentin-1 [Crassostrea gigas]	EKC34990	2.06273E-5	68	51.6026	61	42
G3BD2ZF04EONW7	mmp37-like mitochondrial-like	391	gi|317575767|ref|NP_001187702.1|mitochondrial mmp37-like protein [Ictalurus punctatus] >gi|308323745|gb|ADO29008.1| mitochondrial mmp37-like protein [Ictalurus punctatus]	NP_001187702	1.20408E-27	71	106.686	88	63
G3BD2ZF04D4IOR	f-box only protein 39	350	gi|405950013|gb|EKC18022.1|F-box only protein 39 [Crassostrea gigas]	EKC18022	1.14623E-8	64	59.3066	88	57
G3BD2ZF04D6U21	cytochrome c1	133	gi|324511661|gb|ADY44850.1|Cytochrome c1, heme protein [Ascaris suum]	ADY44850	1.2905E-10	83	62.003	36	30
G3BD2ZF04EG5V6	ctl transporter	271	gi|157138609|ref|XP_001664277.1|ctl transporter [Aedes aegypti] >gi|108880565|gb|EAT44790.1| AAEL003891-PA [Aedes aegypti]	XP_001664277	2.23676E-5	61	50.0618	83	51
G3BD2ZF04D9OKV	ubiquinol-cytochrome c rieske iron-sulfur polypeptide 1	252	gi|72148403|ref|XP_780127.1|PREDICTED: cytochrome b-c1 complex subunit Rieske, mitochondrial-like isoform 1 [Strongylocentrotus purpuratus]	XP_780127	1.81006E-41	86	146.362	83	72
G3BD2ZF04EAE4O	dehydrogenase reductase sdr family member 7-like	277	gi|321474507|gb|EFX85472.1|hypothetical protein DAPPUDRAFT_187647 [Daphnia pulex]	EFX85472	3.95638E-11	75	65.855	48	36
G3BD2ZF04EUUUZ	graves disease carrier	357	gi|213983043|ref|NP_001135682.1|solute carrier family 25 (mitochondrial carrier; Graves disease autoantigen), member 16 [Xenopus (Silurana) tropicalis] >gi|197245894|gb|AAI68609.1| Unknown (protein for MGC:185894) [Xenopus (Silurana) tropicalis]	NP_001135682	1.73619E-11	84	67.781	45	38
G3BD2ZF04ENUF0	tetratricopeptide repeat protein 25	157	gi|405954096|gb|EKC21625.1|Tetratricopeptide repeat protein 25 [Crassostrea gigas]	EKC21625	3.89057E-20	87	90.8929	55	48
G3BD2ZF04EMXJB	hypothetical protein CGI_10012092 [Crassostrea gigas]	336	gi|405963848|gb|EKC29386.1|hypothetical protein CGI_10012092 [Crassostrea gigas]	EKC29386	8.35724E-8	43	55.4546	111	48
G3BD2ZF04D71KW	f-box only protein 39	267	gi|405950012|gb|EKC18021.1|F-box only protein 39 [Crassostrea gigas]	EKC18021	5.00843E-8	65	57.3806	52	34
G3BD2ZF04D26Z9	protein	341	gi|156360662|ref|XP_001625145.1|predicted protein [Nematostella vectensis] >gi|156211963|gb|EDO33045.1| predicted protein [Nematostella vectensis]	XP_001625145	1.40691E-12	64	71.2478	67	43
G3BD2ZF04EGKDA	tyrosyl-trna synthetase	421	gi|126330244|ref|XP_001366601.1|PREDICTED: tyrosyl-tRNA synthetase, cytoplasmic-like [Monodelphis domestica]	XP_001366601	2.6091E-10	87	66.2402	39	34
G3BD2ZF04EGWGS	retinoid x receptor	362	gi|405953743|gb|EKC21345.1|Retinoic acid receptor RXR-alpha [Crassostrea gigas]	EKC21345	2.00864E-19	100	90.8929	38	38
G3BD2ZF04EOQ9O	complement c1q tumor necrosis factor-related protein 4	302	gi|405957209|gb|EKC23437.1|Caprin-2 [Crassostrea gigas]	EKC23437	6.68154E-6	54	49.2914	91	50
G3BD2ZF04D6DE7	nadh dehydrogenase	314	gi|260827659|ref|XP_002608782.1|hypothetical protein BRAFLDRAFT_273832 [Branchiostoma floridae] >gi|229294134|gb|EEN64792.1| hypothetical protein BRAFLDRAFT_273832 [Branchiostoma floridae]	XP_002608782	1.10162E-46	84	165.622	101	85
G3BD2ZF04EU9J4	medium-chain acyl- dehydrogenase	381	gi|298155806|gb|ADI58834.1|medium-chain acyl-CoA dehydrogenase [Chiloscyllium plagiosum]	ADI58834	1.35941E-44	86	155.221	92	80
G3BD2ZF04D4VNZ	DnaJ subfamily member 13	262	gi|405952218|gb|EKC20056.1|DnaJ-like protein subfamily B member 13 [Crassostrea gigas]	EKC20056	5.87623E-51	98	172.555	86	85
G3BD2ZF04D8JF6	nuclear transcription factor y subunit alpha	466	gi|405972605|gb|EKC37366.1|Nuclear transcription factor Y subunit alpha [Crassostrea gigas]	EKC37366	4.06578E-59	88	205.682	127	113
G3BD2ZF04EH2U3	Uncharacterized protein C13orf26-like protein [Crassostrea gigas]	193	gi|405970539|gb|EKC35435.1|Uncharacterized protein C13orf26-like protein [Crassostrea gigas]	EKC35435	1.37812E-16	88	80.4925	51	45
G3BD2ZF04EGG1D	Vitellogenin [Crassostrea gigas]	146	gi|405952560|gb|EKC20356.1|Vitellogenin [Crassostrea gigas]	EKC20356	3.99234E-8	80	56.225	42	34
G3BD2ZF04D7GQR	kiaa1193 protein	342	gi|40789050|dbj|BAA86507.2|KIAA1193 protein [Homo sapiens]	BAA86507	2.83634E-8	44	59.3066	129	58
G3BD2ZF04EC3IQ	hypothetical protein CGI_10015393 [Crassostrea gigas]	496	gi|405969502|gb|EKC34470.1|hypothetical protein CGI_10015393 [Crassostrea gigas]	EKC34470	8.72476E-4	77	46.595	36	28
G3BD2ZF04EVANZ	mitochondrial isoform e	392	gi|405965793|gb|EKC31147.1|Mitochondrial Rho GTPase 1 [Crassostrea gigas]	EKC31147	1.47394E-15	95	81.2629	40	38
G3BD2ZF04EKK5Q	nucleolar gtp-binding protein	468	gi|405951757|gb|EKC19642.1|Nucleolar GTP-binding protein 1 [Crassostrea gigas]	EKC19642	1.7632E-65	95	220.705	112	107
G3BD2ZF04EHGTM	denticleless protein homolog	468	gi|405972734|gb|EKC37484.1|Denticleless-like protein, partial [Crassostrea gigas]	EKC37484	2.99464E-36	81	140.198	102	83
G3BD2ZF04D94LU	nadh dehydrogenase	257	gi|387019633|gb|AFJ51934.1|NADH dehydrogenase (ubiquinone) 1 beta subcomplex subunit 9-like [Crotalus adamanteus]	AFJ51934	3.55693E-7	63	52.7582	63	40
G3BD2ZF04EWXNS	double-stranded rna-specific editase 1	170	gi|405953593|gb|EKC21226.1|Double-stranded RNA-specific editase 1 [Crassostrea gigas]	EKC21226	1.14408E-5	69	50.0618	49	34
G3BD2ZF04ENC9Z	prefoldin subunit 6-like	220	gi|405968521|gb|EKC33585.1|Prefoldin subunit 6 [Crassostrea gigas]	EKC33585	1.56702E-26	86	103.219	72	62
G3BD2ZF04D68AE	sodium-dependent glucose transporter 1	489	gi|260818392|ref|XP_002604367.1|hypothetical protein BRAFLDRAFT_85459 [Branchiostoma floridae] >gi|229289693|gb|EEN60378.1| hypothetical protein BRAFLDRAFT_85459 [Branchiostoma floridae]	XP_002604367	1.16935E-10	62	67.781	91	57
G3BD2ZF04D26HR	serine threonine protein kinase	285	gi|384491948|gb|EIE83144.1|hypothetical protein RO3G_07849 [Rhizopus delemar RA 99-880]	EIE83144	2.77704E-6	82	50.447	34	28
G3BD2ZF04EFWCN	tpa_inf: hdc20041	376	gi|322792601|gb|EFZ16502.1|hypothetical protein SINV_01354 [Solenopsis invicta]	EFZ16502	6.41392E-7	57	52.7582	66	38
G3BD2ZF04EFW4W	hypothetical protein CGI_10028582 [Crassostrea gigas]	240	gi|405965532|gb|EKC30901.1|hypothetical protein CGI_10028582 [Crassostrea gigas]	EKC30901	1.62755E-6	59	52.373	71	42
G3BD2ZF04D8JP5	spermatogenesis-associated protein 18-like protein	182	gi|405969074|gb|EKC34084.1|Spermatogenesis-associated protein 18-like protein [Crassostrea gigas]	EKC34084	4.80189E-8	87	56.9954	41	36
G3BD2ZF04D5VIV	subfamily member 13	188	gi|405952218|gb|EKC20056.1|DnaJ-like protein subfamily B member 13 [Crassostrea gigas]	EKC20056	1.16213E-26	95	107.457	60	57
G3BD2ZF04EWW5G	camp-dependent protein kinase catalytic	238	gi|405970979|gb|EKC35839.1|Serine/threonine-protein kinase SIK2 [Crassostrea gigas]	EKC35839	1.51666E-24	75	103.99	78	59
G3BD2ZF04D78BK	protein	262	gi|156386439|ref|XP_001633920.1|predicted protein [Nematostella vectensis] >gi|156220996|gb|EDO41857.1| predicted protein [Nematostella vectensis]	XP_001633920	7.58273E-7	59	51.6026	54	32
G3BD2ZF04EGKED	kelch-like protein 10	372	gi|405978108|gb|EKC42522.1|Kelch-like protein 10 [Crassostrea gigas]	EKC42522	3.23618E-17	53	58.151	63	34
G3BD2ZF04EUQU6	intraflagellar transport protein 46 homolog	465	gi|390359137|ref|XP_795443.3|PREDICTED: intraflagellar transport protein 46 homolog [Strongylocentrotus purpuratus]	XP_795443	8.59516E-31	87	110.153	71	62
G3BD2ZF04ETW2E	peptidyl-prolyl cis-trans isomerase fkbp4	300	gi|405976947|gb|EKC41424.1|hypothetical protein CGI_10017528 [Crassostrea gigas]	EKC41424	2.31349E-44	85	158.688	99	85
G3BD2ZF04D5SUH	PREDICTED: uncharacterized protein LOC756458 [Strongylocentrotus purpuratus]	381	gi|390333021|ref|XP_001195223.2|PREDICTED: uncharacterized protein LOC756458 [Strongylocentrotus purpuratus]	XP_001195223	3.62477E-8	51	59.3066	81	42
G3BD2ZF04EQNV3	28s ribosomal protein mitochondrial-like	312	gi|158299354|ref|XP_319459.4|AGAP010268-PA [Anopheles gambiae str. PEST] >gi|157014324|gb|EAA14213.4| AGAP010268-PA [Anopheles gambiae str. PEST]	XP_319459	7.06015E-10	55	62.7734	89	49
G3BD2ZF04EMAR6	hypothetical protein CGI_10014441 [Crassostrea gigas]	250	gi|405968485|gb|EKC33552.1|hypothetical protein CGI_10014441 [Crassostrea gigas]	EKC33552	4.35965E-14	80	74.3294	50	40
G3BD2ZF04EDBEV	endonuclease-reverse transcriptase	213	gi|291222266|ref|XP_002731138.1|PREDICTED: predicted protein-like [Saccoglossus kowalevskii]	XP_002731138	8.36129E-7	77	50.447	40	31
G3BD2ZF04ER2G2	btb poz domain-containing protein 16	136	gi|405966086|gb|EKC31407.1|BTB/POZ domain-containing protein 16 [Crassostrea gigas]	EKC31407	4.93509E-15	90	75.0998	44	40
G3BD2ZF04EO5H6	nucleolar protein 11	348	gi|156538006|ref|XP_001608202.1|PREDICTED: nucleolar protein 11-like [Nasonia vitripennis]	XP_001608202	1.81926E-13	53	74.7146	114	61
G3BD2ZF04EIZFW	predicted protein [Nematostella vectensis]	442	gi|156382498|ref|XP_001632590.1|predicted protein [Nematostella vectensis] >gi|156219648|gb|EDO40527.1| predicted protein [Nematostella vectensis]	XP_001632590	6.99914E-6	62	53.1434	79	49
G3BD2ZF04EU48M	coiled-coil-helix-coiled-coil-helix domain containing 1	238	gi|321466181|gb|EFX77178.1|hypothetical protein DAPPUDRAFT_305870 [Daphnia pulex]	EFX77178	4.74878E-4	61	43.5134	67	41
G3BD2ZF04EP4X6	hypothetical protein CGI_10015374 [Crassostrea gigas]	419	gi|405964472|gb|EKC29954.1|hypothetical protein CGI_10015374 [Crassostrea gigas]	EKC29954	1.51766E-14	64	73.9442	94	61
G3BD2ZF04ERJ79	rna-directed dna polymerase from mobile element jockey-like	514	gi|358253398|dbj|GAA52973.1|hypothetical protein CLF_109247 [Clonorchis sinensis]	GAA52973	1.51458E-7	55	40.4318	76	42
G3BD2ZF04EWRNA	predicted protein [Nematostella vectensis]	337	gi|156390926|ref|XP_001635520.1|predicted protein [Nematostella vectensis] >gi|156222615|gb|EDO43457.1| predicted protein [Nematostella vectensis]	XP_001635520	9.38789E-4	54	34.6538	50	27
G3BD2ZF04EG2JF	protein hira	366	gi|301604587|ref|XP_002931950.1|PREDICTED: protein HIRA-like [Xenopus (Silurana) tropicalis]	XP_002931950	3.32831E-18	59	89.3521	122	72
G3BD2ZF04D8W4K	gpi inositol-deacylase	320	gi|405950813|gb|EKC18775.1|GPI inositol-deacylase [Crassostrea gigas]	EKC18775	5.43603E-12	75	70.4774	57	43
G3BD2ZF04D73JO	ribosomal protein l11	152	gi|22758854|gb|AAN05587.1|ribosomal protein L11 [Argopecten irradians]	AAN05587	6.10783E-24	100	96.6709	45	45
G3BD2ZF04EFZU2	rho-type gtpase activating protein	392	gi|405956907|gb|EKC23150.1|StAR-related lipid transfer protein 13 [Crassostrea gigas]	EKC23150	1.62981E-57	83	202.216	127	106
G3BD2ZF04D7JK5	protein	234	gi|260808331|ref|XP_002598961.1|hypothetical protein BRAFLDRAFT_221637 [Branchiostoma floridae] >gi|229284236|gb|EEN54973.1| hypothetical protein BRAFLDRAFT_221637 [Branchiostoma floridae]	XP_002598961	9.97529E-7	59	50.8322	62	37
G3BD2ZF04ERK4Z	cytochrome p450 4v2	372	gi|405966817|gb|EKC32054.1|Cytochrome P450 4V2 [Crassostrea gigas]	EKC32054	7.69856E-25	90	105.916	63	57
G3BD2ZF04EW02X	dipeptidyl peptidase 8	398	gi|405967179|gb|EKC32376.1|Dipeptidyl peptidase 8 [Crassostrea gigas]	EKC32376	4.76955E-5	77	39.6614	36	28
G3BD2ZF04D6N6G	tetratricopeptide repeat protein 18 isoform 1	457	gi|254692940|ref|NP_083974.1|tetratricopeptide repeat domain 18 isoform 3 [Mus musculus]	NP_083974	1.33295E-27	92	76.2554	56	52
G3BD2ZF04D3VW4	chromatin-remodeling complex atpase chain iswi	188	gi|26333481|dbj|BAC30458.1|unnamed protein product [Mus musculus]	BAC30458	2.22535E-20	83	89.7373	59	49
G3BD2ZF04D6CVN	hypothetical protein CGI_10015374 [Crassostrea gigas]	386	gi|405964472|gb|EKC29954.1|hypothetical protein CGI_10015374 [Crassostrea gigas]	EKC29954	6.49977E-4	61	46.2098	60	37
G3BD2ZF04D5VXQ	atp synthase subunit mitochondrial	421	gi|56608659|gb|AAW02963.1|mitochondrial ATP synthase beta subunit [Mesenchytraeus solifugus]	AAW02963	2.02038E-14	94	74.3294	36	34
G3BD2ZF04ENGNR	kiaa0101	423	gi|355762192|gb|EHH61903.1|hypothetical protein EGM_20050 [Macaca fascicularis]	EHH61903	8.86015E-15	72	74.3294	72	52
G3BD2ZF04D6V0J	disintegrin and metalloproteinase domain-containing protein 10	285	gi|405965875|gb|EKC31222.1|hypothetical protein CGI_10003691 [Crassostrea gigas]	EKC31222	1.28931E-11	53	68.5514	88	47
G3BD2ZF04D75C7	tumor protein p53-inducible nuclear protein 1	321	gi|405976637|gb|EKC41137.1|Tumor protein p53-inducible nuclear protein 1 [Crassostrea gigas]	EKC41137	4.37128E-25	86	103.605	73	63
G3BD2ZF04D4BZI	tenascin xb-like	421	gi|291242799|ref|XP_002741293.1|PREDICTED: tenascin XB-like [Saccoglossus kowalevskii]	XP_002741293	2.26138E-4	70	48.521	47	33
G3BD2ZF04EXO6Y	protein	393	gi|294886386|ref|XP_002771693.1|conserved hypothetical protein [Perkinsus marinus ATCC 50983] >gi|239875412|gb|EER03509.1| conserved hypothetical protein [Perkinsus marinus ATCC 50983]	XP_002771693	1.96051E-13	63	72.0182	97	62
G3BD2ZF04ELLAY	mitochondrial citrate synthase precursor	316	gi|321479194|gb|EFX90150.1|hypothetical protein DAPPUDRAFT_299958 [Daphnia pulex]	EFX90150	1.74143E-43	86	156.762	98	85
G3BD2ZF04D3QC1	histone acetyltransferase myst2	340	gi|405958272|gb|EKC24416.1|Histone acetyltransferase MYST2 [Crassostrea gigas]	EKC24416	1.70704E-28	68	117.472	110	75
G3BD2ZF04EUCLU	chromosome 20 open reading frame 26	208	gi|260822491|ref|XP_002606635.1|hypothetical protein BRAFLDRAFT_120096 [Branchiostoma floridae] >gi|229291979|gb|EEN62645.1| hypothetical protein BRAFLDRAFT_120096 [Branchiostoma floridae]	XP_002606635	3.14842E-27	83	112.079	67	56
G3BD2ZF04D2H8O	werner syndrome atp-dependent helicase	234	gi|340382607|ref|XP_003389810.1|PREDICTED: Werner syndrome ATP-dependent helicase homolog, partial [Amphimedon queenslandica]	XP_003389810	2.10555E-11	66	67.781	78	52
G3BD2ZF04D4N2X	predicted protein [Trichoplax adhaerens]	306	gi|195996999|ref|XP_002108368.1|predicted protein [Trichoplax adhaerens] >gi|190589144|gb|EDV29166.1| predicted protein [Trichoplax adhaerens]	XP_002108368	1.44196E-4	59	48.1358	54	32
G3BD2ZF04EWXS9	lrp2-binding protein	402	gi|390336185|ref|XP_797245.3|PREDICTED: LRP2-binding protein-like [Strongylocentrotus purpuratus]	XP_797245	3.17727E-19	81	89.7373	65	53
G3BD2ZF04ETQBC	proton myo-inositol cotransporter	187	gi|344251841|gb|EGW07945.1|Proton myo-inositol cotransporter [Cricetulus griseus]	EGW07945	6.98556E-17	85	78.5666	47	40
G3BD2ZF04EL1O2	rna-directed dna polymerase from transposon bs	366	gi|405966353|gb|EKC31648.1|Putative RNA-directed DNA polymerase from transposon BS [Crassostrea gigas]	EKC31648	6.2343E-6	61	52.373	65	40
G3BD2ZF04ES1BJ	tetratricopeptide repeat protein 12	372	gi|405977167|gb|EKC41630.1|Tetratricopeptide repeat protein 12 [Crassostrea gigas]	EKC41630	4.4497E-6	70	53.1434	48	34
G3BD2ZF04D6QDF	dynein heavy chain axonemal	452	gi|405969117|gb|EKC34123.1|Dynein heavy chain 7, axonemal [Crassostrea gigas]	EKC34123	4.24691E-47	92	160.999	109	101
G3BD2ZF04ELO2N	primary ciliary dyskinesia protein 1-like	362	gi|260823581|ref|XP_002606159.1|hypothetical protein BRAFLDRAFT_92026 [Branchiostoma floridae] >gi|229291498|gb|EEN62169.1| hypothetical protein BRAFLDRAFT_92026 [Branchiostoma floridae]	XP_002606159	3.41947E-22	66	100.523	109	72
G3BD2ZF04EORGB	Contactin-6 [Crassostrea gigas]	419	gi|405969913|gb|EKC34856.1|Contactin-6 [Crassostrea gigas]	EKC34856	2.44515E-9	56	63.1586	82	46
G3BD2ZF04EBU2U	serine threonine-protein phosphatase 2a 65 kda regulatory subunit a alpha isoform	379	gi|405978809|gb|EKC43171.1|Serine/threonine-protein phosphatase 2A 65 kDa regulatory subunit A alpha isoform [Crassostrea gigas]	EKC43171	5.99538E-18	56	88.5817	125	70
G3BD2ZF04EH9IV	hypothetical protein CGI_10012434 [Crassostrea gigas]	280	gi|405971184|gb|EKC36036.1|hypothetical protein CGI_10012434 [Crassostrea gigas]	EKC36036	1.55116E-16	70	82.8037	88	62
G3BD2ZF04EKG3Z	coiled-coil domain-containing protein 65	443	gi|405954657|gb|EKC22038.1|Coiled-coil domain-containing protein 65 [Crassostrea gigas]	EKC22038	2.27023E-47	97	169.859	103	100
G3BD2ZF04EJ2AN	peptidyl-prolyl cis-trans isomerase-like 6-like	392	gi|405958467|gb|EKC24594.1|Peptidyl-prolyl cis-trans isomerase-like 6 [Crassostrea gigas]	EKC24594	3.85972E-51	84	182.956	117	99
G3BD2ZF04EUMXB	probable phospholipid-transporting atpase ia-like	356	gi|326673843|ref|XP_003200012.1|PREDICTED: probable phospholipid-transporting ATPase IA-like [Danio rerio]	XP_003200012	9.19639E-5	62	48.9062	58	36
G3BD2ZF04D46KK	x-ray radiation resistance-associated protein 1	327	gi|405963380|gb|EKC28957.1|X-ray radiation resistance-associated protein 1 [Crassostrea gigas]	EKC28957	1.84867E-21	78	97.8265	96	75
G3BD2ZF04D6FLY	integrase family protein	518	gi|340384620|ref|XP_003390809.1|PREDICTED: hypothetical protein LOC100633866 [Amphimedon queenslandica]	XP_003390809	4.28973E-22	60	70.4774	88	53
G3BD2ZF04EP5T7	abc substrate-binding aliphatic sulfonate	475	gi|152966274|ref|YP_001362058.1|hypothetical protein Krad_2313 [Kineococcus radiotolerans SRS30216] >gi|151360791|gb|ABS03794.1| hypothetical protein Krad_2313 [Kineococcus radiotolerans SRS30216]	YP_001362058	9.99878E-12	75	67.0106	56	42
G3BD2ZF04D58GQ	pol-like protein	428	gi|34392586|dbj|BAC82626.1|pol-like protein [Ciona intestinalis]	BAC82626	6.53879E-10	60	65.4698	111	67
G3BD2ZF04ED1L0	chromosome-associated kinesin kif4a	302	gi|405970337|gb|EKC35251.1|Chromosome-associated kinesin KIF4A [Crassostrea gigas]	EKC35251	2.21649E-9	89	62.7734	38	34
G3BD2ZF04EMX6B	pol-like protein	366	gi|34392581|dbj|BAC82623.1|pol-like protein [Ciona intestinalis]	BAC82623	2.29812E-16	64	62.3882	74	48
G3BD2ZF04ELAYA	hypothetical protein KGM_00794 [Danaus plexippus]	430	gi|357616504|gb|EHJ70231.1|hypothetical protein KGM_00794 [Danaus plexippus]	EHJ70231	8.56014E-4	79	44.669	44	35
G3BD2ZF04ELZQM	dna ligase 1	399	gi|311257832|ref|XP_003127315.1|PREDICTED: DNA ligase 1 [Sus scrofa]	XP_003127315	1.08833E-16	92	85.1149	42	39
G3BD2ZF04EVM99	atrial natriuretic peptide receptor a	186	gi|405958266|gb|EKC24411.1|Atrial natriuretic peptide receptor A [Crassostrea gigas]	EKC24411	1.21116E-6	75	53.1434	37	28
G3BD2ZF04D1EWH	malate dehydrogenase	132	gi|392578350|gb|EIW71478.1|hypothetical protein TREMEDRAFT_42859 [Tremella mesenterica DSM 1558]	EIW71478	1.39571E-5	67	48.521	43	29
G3BD2ZF04EORWG	iq and ubiquitin-like domain-containing protein	307	gi|405963851|gb|EKC29389.1|IQ and ubiquitin-like domain-containing protein [Crassostrea gigas]	EKC29389	5.73236E-62	99	211.075	102	101
G3BD2ZF04D8NT0	unnamed protein product [Canis lupus familiaris]	393	gi|2981631|dbj|BAA25253.1|unnamed protein product [Canis lupus familiaris]	BAA25253	7.06176E-10	53	59.3066	90	48
G3BD2ZF04EVTHI	hydroxysteroid dehydrogenase-like protein 2	317	gi|405963114|gb|EKC28714.1|Hydroxysteroid dehydrogenase-like protein 2 [Crassostrea gigas]	EKC28714	6.11465E-10	56	63.5438	90	51
G3BD2ZF04EW4WY	hypothetical protein CGI_10012434 [Crassostrea gigas]	242	gi|405971184|gb|EKC36036.1|hypothetical protein CGI_10012434 [Crassostrea gigas]	EKC36036	1.81927E-12	61	70.8626	77	47
G3BD2ZF04D1UWY	acetyl- carboxylase 2	444	gi|403281895|ref|XP_003932407.1|PREDICTED: acetyl-CoA carboxylase 2 [Saimiri boliviensis boliviensis]	XP_003932407	6.54879E-22	96	101.293	50	48
G3BD2ZF04EJKN8	rhabdoid tumor deletion region protein 1	419	gi|291233425|ref|XP_002736657.1|PREDICTED: rhabdoid tumor deletion region protein 1-like [Saccoglossus kowalevskii]	XP_002736657	2.57107E-25	75	87.4261	65	49
G3BD2ZF04D81V4	predicted protein [Nematostella vectensis]	273	gi|156396990|ref|XP_001637675.1|predicted protein [Nematostella vectensis] >gi|156224789|gb|EDO45612.1| predicted protein [Nematostella vectensis]	XP_001637675	1.83934E-5	48	47.7506	86	42
G3BD2ZF04ES7IT	hypothetical protein NEMVEDRAFT_v1g222280 [Nematostella vectensis]	210	gi|156344432|ref|XP_001621183.1|hypothetical protein NEMVEDRAFT_v1g222280 [Nematostella vectensis] >gi|156206881|gb|EDO29083.1| predicted protein [Nematostella vectensis]	XP_001621183	5.47096E-7	59	54.6842	76	45
G3BD2ZF04D6CDP	inhibitor of apoptosis	369	gi|405969765|gb|EKC34718.1|Baculoviral IAP repeat-containing protein 7-B [Crassostrea gigas]	EKC34718	9.14191E-20	80	92.0485	60	48
G3BD2ZF04EE8FP	pre-mrna-processing-splicing factor 8	195	gi|209156780|pdb|3ENB|AChain A, Crystal Structure Of Prp8 Core Domain Iv >gi|209156781|pdb|3ENB|B Chain B, Crystal Structure Of Prp8 Core Domain Iv	3ENB_A	6.42146E-36	98	129.798	65	64
G3BD2ZF04EWQZ5	tetratricopeptide repeat protein 25	200	gi|405954096|gb|EKC21625.1|Tetratricopeptide repeat protein 25 [Crassostrea gigas]	EKC21625	1.48519E-23	86	100.908	66	57
G3BD2ZF04EPRMF	Uncharacterized protein C2orf81-like protein [Crassostrea gigas]	269	gi|405956992|gb|EKC23231.1|Uncharacterized protein C2orf81-like protein [Crassostrea gigas]	EKC23231	6.69042E-5	80	48.521	36	29
G3BD2ZF04ELBHW	reverse transcriptase	442	gi|221129400|ref|XP_002166183.1|PREDICTED: similar to RNA-directed DNA polymerase, partial [Hydra magnipapillata]	XP_002166183	7.82388E-13	71	49.2914	45	32
G3BD2ZF04EKZ1F	coiled-coil domain-containing protein 87	370	gi|405966057|gb|EKC31382.1|Coiled-coil domain-containing protein 87 [Crassostrea gigas]	EKC31382	3.15224E-25	69	109.383	128	89
G3BD2ZF04D7SHR	dna-directed rna polymerase iii subunit rpc6	272	gi|405973850|gb|EKC38540.1|DNA-directed RNA polymerase III subunit RPC6 [Crassostrea gigas]	EKC38540	8.03855E-33	86	125.176	92	80
G3BD2ZF04D1POP	glycogen phosphorylase	130	gi|405964801|gb|EKC30247.1|Glycogen phosphorylase, muscle form [Crassostrea gigas]	EKC30247	7.72998E-16	90	78.5666	41	37
G3BD2ZF04ETY1V	cytidine partial	454	gi|405952956|gb|EKC20701.1|Cytidine deaminase, partial [Crassostrea gigas]	EKC20701	2.1706E-6	76	51.6026	39	30
G3BD2ZF04D41LW	this orf showed homology with the gene for reverse transcriptase of various retrotransposons ( rte-1 of caenorhabditis fasta score 175)	382	gi|307108766|gb|EFN57005.1|hypothetical protein CHLNCDRAFT_143663, partial [Chlorella variabilis]	EFN57005	4.82022E-10	51	62.7734	94	48
G3BD2ZF04EE2U4	netrin receptor unc5b precursor	457	gi|405964157|gb|EKC29674.1|Netrin receptor UNC5C [Crassostrea gigas]	EKC29674	9.87945E-12	86	71.2478	38	33
G3BD2ZF04EAJ2B	Uncharacterized protein C12orf55 [Crassostrea gigas]	410	gi|405958780|gb|EKC24872.1|Uncharacterized protein C12orf55 [Crassostrea gigas]	EKC24872	1.18546E-15	79	82.8037	83	66
G3BD2ZF04EVF5Z	Uncharacterized protein C2orf63-like protein [Crassostrea gigas]	403	gi|405958344|gb|EKC24480.1|Uncharacterized protein C2orf63-like protein [Crassostrea gigas]	EKC24480	4.86082E-36	74	139.428	117	87
G3BD2ZF04D56LW	histone h2a type 1-a	153	gi|195507977|ref|XP_002087253.1|GE15142 [Drosophila yakuba] >gi|194186973|gb|EDX00557.1| GE15142 [Drosophila yakuba]	XP_002087253	2.29266E-22	100	91.6633	45	45
G3BD2ZF04EOY56	jmjc domain-containing protein 8	272	gi|405955330|gb|EKC22486.1|JmjC domain-containing protein 8 [Crassostrea gigas]	EKC22486	6.10905E-12	87	69.3218	40	35
G3BD2ZF04EFS6P	outer dense fiber protein 3	134	gi|198434473|ref|XP_002131939.1|PREDICTED: similar to predicted protein [Ciona intestinalis]	XP_002131939	4.62692E-10	81	59.6918	38	31
G3BD2ZF04D5UTS	spt transcription factor family member	363	gi|155966356|gb|ABU41130.1|putative SPT transcription factor family member [Lepeophtheirus salmonis]	ABU41130	9.25353E-5	59	48.521	74	44
G3BD2ZF04EO338	blastula protease 10	391	gi|405968273|gb|EKC33355.1|Blastula protease 10 [Crassostrea gigas]	EKC33355	2.97539E-20	79	95.9005	63	50
G3BD2ZF04EVT3Y	rna-directed dna polymerase from transposon bs	252	gi|405958415|gb|EKC24545.1|Putative RNA-directed DNA polymerase from transposon BS [Crassostrea gigas]	EKC24545	6.08441E-13	63	69.707	84	53
G3BD2ZF04ECWGZ	upf0704 protein c6orf165 homolog	442	gi|405971497|gb|EKC36332.1|hypothetical protein CGI_10027229 [Crassostrea gigas]	EKC36332	1.04619E-18	79	85.8853	58	46
G3BD2ZF04EQ729	isoform a	436	gi|260811321|ref|XP_002600371.1|hypothetical protein BRAFLDRAFT_66605 [Branchiostoma floridae] >gi|229285657|gb|EEN56383.1| hypothetical protein BRAFLDRAFT_66605 [Branchiostoma floridae]	XP_002600371	9.53894E-9	74	59.3066	63	47
G3BD2ZF04D3JR9	hypothetical protein CGI_10020064 [Crassostrea gigas]	249	gi|405974846|gb|EKC39459.1|hypothetical protein CGI_10020064 [Crassostrea gigas]	EKC39459	5.16774E-17	63	79.7221	84	53
G3BD2ZF04D4FBS	retrovirus-related pol polyprotein from type-1 retrotransposable element r2	411	gi|198434589|ref|XP_002127101.1|PREDICTED: similar to predicted protein [Ciona intestinalis]	XP_002127101	2.50814E-40	71	147.517	117	84
G3BD2ZF04ENZB1	60s ribosomal protein l18	275	gi|405978788|gb|EKC43150.1|60S ribosomal protein L18, partial [Crassostrea gigas]	EKC43150	6.20197E-15	87	75.0998	47	41
G3BD2ZF04EMCV8	hypothetical protein CGI_10010223 [Crassostrea gigas]	437	gi|405959997|gb|EKC25958.1|hypothetical protein CGI_10010223 [Crassostrea gigas]	EKC25958	1.95824E-6	77	54.299	48	37
G3BD2ZF04D1L3L	tetratricopeptide repeat protein 25-like	414	gi|405954096|gb|EKC21625.1|Tetratricopeptide repeat protein 25 [Crassostrea gigas]	EKC21625	4.68463E-61	94	206.838	112	106
G3BD2ZF04EWR29	coiled-coil domain containing 135	378	gi|405951107|gb|EKC19048.1|hypothetical protein CGI_10009921 [Crassostrea gigas]	EKC19048	1.14431E-50	84	180.644	114	96
G3BD2ZF04EEUEH	metaxin 1	301	gi|149048083|gb|EDM00659.1|similar to Metaxin 1, isoform 2, isoform CRA_a [Rattus norvegicus]	EDM00659	3.99584E-11	86	64.6994	38	33
G3BD2ZF04EPXMO	t-box 20	359	gi|405974091|gb|EKC38761.1|T-box transcription factor TBX20 [Crassostrea gigas]	EKC38761	5.61832E-19	83	88.5817	59	49
G3BD2ZF04EJEVN	predicted protein [Nematostella vectensis]	182	gi|156367077|ref|XP_001627246.1|predicted protein [Nematostella vectensis] >gi|156214150|gb|EDO35146.1| predicted protein [Nematostella vectensis]	XP_001627246	1.52769E-6	66	50.447	54	36
G3BD2ZF04D6UVD	nucleoside diphosphate-linked moiety x motif mitochondrial-like	419	gi|405950976|gb|EKC18927.1|Nucleoside diphosphate-linked moiety X motif 19, mitochondrial [Crassostrea gigas]	EKC18927	6.18227E-34	67	108.997	108	73
G3BD2ZF04EEE5U	ntp pyrophosphohydrolase	488	gi|72158613|ref|XP_780826.1|PREDICTED: peroxisomal coenzyme A diphosphatase NUDT7-like [Strongylocentrotus purpuratus]	XP_780826	2.76848E-27	67	112.464	112	76
G3BD2ZF04EVZQY	upf0638 protein b-like	293	gi|405951312|gb|EKC19236.1|UPF0638 protein B [Crassostrea gigas]	EKC19236	2.19005E-41	81	150.599	108	88
G3BD2ZF04ERO07	gamma-aminobutyric acid receptor subunit gamma-2	370	gi|405966851|gb|EKC32086.1|Gamma-aminobutyric acid receptor subunit gamma-2 [Crassostrea gigas]	EKC32086	1.1148E-54	84	182.956	119	101
G3BD2ZF04EOCA0	PREDICTED: hypothetical protein LOC100578972 [Apis mellifera]	326	gi|328786087|ref|XP_003250706.1|PREDICTED: hypothetical protein LOC100578972 [Apis mellifera]	XP_003250706	2.07684E-4	62	46.9802	54	34
G3BD2ZF04EO42U	protein	328	gi|156376605|ref|XP_001630450.1|predicted protein [Nematostella vectensis] >gi|156217471|gb|EDO38387.1| predicted protein [Nematostella vectensis]	XP_001630450	8.34148E-5	59	46.9802	52	31
G3BD2ZF04EUTLX	hypothetical protein CGI_10002394 [Crassostrea gigas]	421	gi|405974510|gb|EKC39149.1|hypothetical protein CGI_10002394 [Crassostrea gigas]	EKC39149	3.93089E-19	59	87.8113	103	61
G3BD2ZF04ENE1B	wall-associated receptor kinase 5	375	gi|405969323|gb|EKC34299.1|Wall-associated receptor kinase 5 [Crassostrea gigas]	EKC34299	3.78619E-19	56	88.9669	116	66
G3BD2ZF04EB7KX	clavaminate synthase-like protein	501	gi|405976920|gb|EKC41398.1|Lysine-specific demethylase 2B [Crassostrea gigas]	EKC41398	2.39544E-17	97	88.5817	41	40
G3BD2ZF04EQQEG	protein	283	gi|390347739|ref|XP_789340.3|PREDICTED: uncharacterized protein LOC584387 [Strongylocentrotus purpuratus]	XP_789340	3.37952E-9	49	60.077	110	54
G3BD2ZF04D5SCB	novel protein dna polymerases	392	gi|390367890|ref|XP_003731350.1|PREDICTED: uncharacterized protein LOC764707 [Strongylocentrotus purpuratus]	XP_003731350	5.57276E-18	54	62.7734	81	44
G3BD2ZF04ETFTM	dynein heavy chain axonemal	480	gi|405950869|gb|EKC18828.1|Dynein heavy chain 3, axonemal [Crassostrea gigas]	EKC18828	8.16018E-83	89	277.715	159	142
G3BD2ZF04EFG8E	fascin 2	208	gi|405970286|gb|EKC35202.1|Protein singed [Crassostrea gigas]	EKC35202	8.02034E-18	73	84.7297	68	50
G3BD2ZF04D3YPO	hypothetical protein CGI_10014605 [Crassostrea gigas]	434	gi|405963743|gb|EKC29296.1|hypothetical protein CGI_10014605 [Crassostrea gigas]	EKC29296	1.14354E-33	86	124.79	80	69
G3BD2ZF04EAVNJ	tex14 protein	398	gi|405957485|gb|EKC23692.1|Golgi-specific brefeldin A-resistance guanine nucleotide exchange factor 1 [Crassostrea gigas]	EKC23692	3.31741E-15	80	81.2629	56	45
G3BD2ZF04D23RX	kelch-like protein 10	490	gi|405978108|gb|EKC42522.1|Kelch-like protein 10 [Crassostrea gigas]	EKC42522	4.40714E-39	85	147.902	92	79
G3BD2ZF04ES21S	rna-directed dna polymerase from mobile element jockey-like	453	gi|390368710|ref|XP_003731510.1|PREDICTED: RNA-directed DNA polymerase from mobile element jockey-like [Strongylocentrotus purpuratus]	XP_003731510	7.53061E-9	68	51.6026	45	31
G3BD2ZF04EGJ8M	dmbt1-like partial	361	gi|301792691|ref|XP_002931312.1|PREDICTED: putative DMBT1-like protein-like, partial [Ailuropoda melanoleuca]	XP_002931312	7.44766E-6	54	42.743	50	27
G3BD2ZF04EPJ1C	GJ18920 [Drosophila virilis]	344	gi|195393120|ref|XP_002055202.1|GJ18920 [Drosophila virilis] >gi|194149712|gb|EDW65403.1| GJ18920 [Drosophila virilis]	XP_002055202	9.51714E-5	68	48.521	51	35
G3BD2ZF04EHUYC	hypothetical protein CGI_10016979 [Crassostrea gigas]	443	gi|405963447|gb|EKC29017.1|hypothetical protein CGI_10016979 [Crassostrea gigas]	EKC29017	9.9846E-6	61	52.373	71	44
G3BD2ZF04EINRH	hypothetical protein CGI_10025397 [Crassostrea gigas]	421	gi|405975259|gb|EKC39840.1|hypothetical protein CGI_10025397 [Crassostrea gigas]	EKC39840	5.82512E-12	66	71.633	109	73
G3BD2ZF04EB1ZY	fructose-bisphosphate partial	348	gi|29468327|gb|AAO85503.1|aldolase [Pecten maximus]	AAO85503	1.43398E-33	100	124.02	58	58
G3BD2ZF04EPO1E	transcription factor sox-8	485	gi|405973279|gb|EKC38002.1|Transcription factor Sox-8 [Crassostrea gigas]	EKC38002	4.86679E-7	51	56.9954	79	41
G3BD2ZF04EVAZ7	thrombospondin type 3 repeat-containing domain protein	314	gi|239924281|gb|ACS35074.1|thrombospondin-1b [Oreochromis niloticus]	ACS35074	1.12665E-8	69	60.8474	69	48
G3BD2ZF04EKABA	riken cdna 1700040l02	399	gi|405972154|gb|EKC36940.1|hypothetical protein CGI_10023087 [Crassostrea gigas]	EKC36940	5.71426E-60	83	196.823	132	110
G3BD2ZF04D72BW	chromobox protein 3	299	gi|405977264|gb|EKC41723.1|Chromobox-like protein 5 [Crassostrea gigas]	EKC41723	5.85494E-20	93	88.9669	45	42
G3BD2ZF04ERZ7J	ubiquitin carboxyl-terminal hydrolase 14	289	gi|405971385|gb|EKC36224.1|Ubiquitin carboxyl-terminal hydrolase 14 [Crassostrea gigas]	EKC36224	2.70757E-30	76	120.168	98	75
G3BD2ZF04EI6OG	hypothetical protein BRAFLDRAFT_118911 [Branchiostoma floridae]	411	gi|260795180|ref|XP_002592584.1|hypothetical protein BRAFLDRAFT_118911 [Branchiostoma floridae] >gi|229277805|gb|EEN48595.1| hypothetical protein BRAFLDRAFT_118911 [Branchiostoma floridae]	XP_002592584	2.50222E-13	60	75.8702	64	39
G3BD2ZF04EW1FV	pol-like protein	383	gi|221115927|ref|XP_002160589.1|PREDICTED: similar to pol-like protein [Hydra magnipapillata]	XP_002160589	1.26795E-30	70	124.02	122	86
G3BD2ZF04EAWZK	upf0704 protein c6orf165 homolog	488	gi|405971497|gb|EKC36332.1|hypothetical protein CGI_10027229 [Crassostrea gigas]	EKC36332	5.97115E-47	77	110.153	85	66
G3BD2ZF04ENM6W	monocarboxylate transporter 14-like	347	gi|405973033|gb|EKC37770.1|Monocarboxylate transporter 12 [Crassostrea gigas]	EKC37770	2.66768E-9	72	62.7734	79	57
G3BD2ZF04EDVA4	dynein heavy chain axonemal	438	gi|405969117|gb|EKC34123.1|Dynein heavy chain 7, axonemal [Crassostrea gigas]	EKC34123	2.27862E-63	87	221.09	130	114
G3BD2ZF04EXH74	protein set-like	408	gi|405959180|gb|EKC25241.1|Protein SET [Crassostrea gigas]	EKC25241	2.98058E-39	81	144.436	92	75
G3BD2ZF04EJ1ES	atpase family aaa domain-containing protein 2	431	gi|363731117|ref|XP_418453.3|PREDICTED: ATPase family AAA domain-containing protein 2 [Gallus gallus]	XP_418453	2.59867E-4	62	48.1358	56	35
G3BD2ZF04D80NM	tripartite motif-containing protein 2	345	gi|405960269|gb|EKC26208.1|hypothetical protein CGI_10011762 [Crassostrea gigas]	EKC26208	1.6957E-11	72	66.6254	55	40
G3BD2ZF04EOIM5	toll-like receptor 2 type-2	270	gi|388540083|gb|AFK64753.1|toll-like receptor 3, partial [Pinctada martensi]	AFK64753	5.17236E-28	76	108.997	89	68
G3BD2ZF04EWRQ6	transcription elongation factor b polypeptide 2-like	327	gi|405976181|gb|EKC40697.1|Transcription elongation factor B polypeptide 2 [Crassostrea gigas]	EKC40697	1.1667E-27	85	107.457	69	59
G3BD2ZF04EO59V	hypothetical protein BRAFLDRAFT_90891 [Branchiostoma floridae]	420	gi|260790250|ref|XP_002590156.1|hypothetical protein BRAFLDRAFT_90891 [Branchiostoma floridae] >gi|229275345|gb|EEN46167.1| hypothetical protein BRAFLDRAFT_90891 [Branchiostoma floridae]	XP_002590156	2.90636E-5	76	48.521	43	33
G3BD2ZF04ETTH8	thap domain-containing protein 9	319	gi|405968106|gb|EKC33206.1|THAP domain-containing protein 9 [Crassostrea gigas]	EKC33206	1.361E-11	78	68.5514	55	43
G3BD2ZF04EMJ6S	zinc transporter zip1	449	gi|405966866|gb|EKC32098.1|Zinc transporter ZIP1 [Crassostrea gigas]	EKC32098	2.49132E-17	88	84.7297	50	44
G3BD2ZF04EKTEH	ankyrin repeat and sam domain-containing protein 3	469	gi|405970473|gb|EKC35372.1|Ankyrin repeat and SAM domain-containing protein 3 [Crassostrea gigas]	EKC35372	3.62005E-7	73	57.3806	46	34
G3BD2ZF04EDPQK	protein	398	gi|156377894|ref|XP_001630880.1|predicted protein [Nematostella vectensis] >gi|156217910|gb|EDO38817.1| predicted protein [Nematostella vectensis]	XP_001630880	1.54548E-12	60	68.9366	73	44
G3BD2ZF04EVYQK	rna-directed dna polymerase from mobile element jockey-like	264	gi|390354828|ref|XP_003728416.1|PREDICTED: RNA-directed DNA polymerase from mobile element jockey-like [Strongylocentrotus purpuratus]	XP_003728416	1.00349E-11	71	53.1434	39	28
G3BD2ZF04EM358	predicted protein [Laccaria bicolor S238N-H82]	349	gi|170096190|ref|XP_001879315.1|predicted protein [Laccaria bicolor S238N-H82] >gi|164645683|gb|EDR09930.1| predicted protein [Laccaria bicolor S238N-H82]	XP_001879315	9.5549E-6	49	50.447	67	33
G3BD2ZF04EI6D6	mediator of rna polymerase ii transcription subunit 23	387	gi|355701779|gb|AES01790.1|mediator complex subunit 23 [Mustela putorius furo]	AES01790	4.08412E-7	75	53.1434	36	27
G3BD2ZF04EONMM	hypothetical protein EAG_00665 [Camponotus floridanus]	373	gi|307165969|gb|EFN60290.1|hypothetical protein EAG_00665 [Camponotus floridanus]	EFN60290	3.28772E-5	51	47.3654	80	41
G3BD2ZF04ENM3I	collagen alpha-6 chain	244	gi|395540213|ref|XP_003772052.1|PREDICTED: collagen alpha-6(VI) chain [Sarcophilus harrisii]	XP_003772052	1.82411E-8	66	50.8322	48	32
G3BD2ZF04EWPVW	vacuolar protein sorting-associated protein 13c	440	gi|405959882|gb|EKC25863.1|hypothetical protein CGI_10005440 [Crassostrea gigas]	EKC25863	1.03772E-10	69	66.6254	53	37
G3BD2ZF04D26PY	vacuolar protein sorting-associated protein 13c	381	gi|405953103|gb|EKC20825.1|hypothetical protein CGI_10005299 [Crassostrea gigas]	EKC20825	3.3828E-14	84	59.3066	38	32
G3BD2ZF04EX09V	f-box only protein 47	374	gi|405952380|gb|EKC20199.1|F-box only protein 47 [Crassostrea gigas]	EKC20199	5.05901E-56	86	190.66	122	106
G3BD2ZF04D5S73	novel protein dna polymerases	390	gi|115663028|ref|XP_799265.2|PREDICTED: uncharacterized protein LOC594742 [Strongylocentrotus purpuratus]	XP_799265	2.59849E-13	57	74.7146	136	78
G3BD2ZF04EOHLT	pol-like protein	251	gi|125901787|gb|ABN58714.1|pol-like protein [Biomphalaria glabrata]	ABN58714	3.25794E-9	60	61.6178	82	50
G3BD2ZF04D84RC	hypothetical protein CGI_10020924 [Crassostrea gigas]	400	gi|405957005|gb|EKC23244.1|hypothetical protein CGI_10020924 [Crassostrea gigas]	EKC23244	1.62779E-44	86	160.999	102	88
G3BD2ZF04EFG64	camp-dependent protein kinase r2	467	gi|405972424|gb|EKC37194.1|cAMP-dependent protein kinase type II regulatory subunit [Crassostrea gigas]	EKC37194	6.94227E-19	90	90.1225	52	47
G3BD2ZF04D4JYQ	hypothetical protein BRAFLDRAFT_67435 [Branchiostoma floridae]	391	gi|260841568|ref|XP_002613984.1|hypothetical protein BRAFLDRAFT_67435 [Branchiostoma floridae] >gi|229299374|gb|EEN69993.1| hypothetical protein BRAFLDRAFT_67435 [Branchiostoma floridae]	XP_002613984	1.24147E-5	82	51.9878	35	29
G3BD2ZF04EUXO2	mam domain-containing glycosylphosphatidylinositol anchor protein 2	449	gi|405969234|gb|EKC34217.1|Plasminogen [Crassostrea gigas]	EKC34217	5.4995E-12	58	72.0182	108	63
G3BD2ZF04D7A6B	tetratricopeptide repeat protein 23	458	gi|405950643|gb|EKC18617.1|Tetratricopeptide repeat protein 23 [Crassostrea gigas]	EKC18617	3.86378E-10	80	65.855	71	57
G3BD2ZF04D69JF	dynein-1-beta heavy flagellar inner arm i1 complex	502	gi|405954293|gb|EKC21776.1|Dynein-1-beta heavy chain, flagellar inner arm I1 complex [Crassostrea gigas]	EKC21776	1.47687E-6	80	41.5874	41	33
G3BD2ZF04EVQW0	chromosome 9 open reading frame 135 ortholog	316	gi|405975946|gb|EKC40474.1|hypothetical protein CGI_10013510 [Crassostrea gigas]	EKC40474	4.54054E-26	88	105.531	62	55
G3BD2ZF04ETZJC	macrophage scavenger receptor type i subunit	195	gi|260814634|ref|XP_002602019.1|hypothetical protein BRAFLDRAFT_82606 [Branchiostoma floridae] >gi|229287324|gb|EEN58031.1| hypothetical protein BRAFLDRAFT_82606 [Branchiostoma floridae]	XP_002602019	3.60501E-8	80	55.0694	35	28
G3BD2ZF04EMG3Q	wd repeat-containing protein 63	374	gi|405968838|gb|EKC33867.1|WD repeat-containing protein 63 [Crassostrea gigas]	EKC33867	1.95123E-47	83	172.555	110	92
G3BD2ZF04D8NMT	leucine-rich repeat and iq domain-containing protein 3	397	gi|405972860|gb|EKC37607.1|Leucine-rich repeat and IQ domain-containing protein 3 [Crassostrea gigas]	EKC37607	3.58688E-13	83	74.3294	65	54
G3BD2ZF04D1B53	pol-like protein	424	gi|125901787|gb|ABN58714.1|pol-like protein [Biomphalaria glabrata]	ABN58714	2.70817E-7	45	47.3654	99	45
G3BD2ZF04EPINY	e3 ubiquitin-protein ligase huwe1	484	gi|390339744|ref|XP_003725079.1|PREDICTED: E3 ubiquitin-protein ligase HUWE1 isoform 1 [Strongylocentrotus purpuratus]	XP_003725079	4.06719E-67	94	223.787	119	112
G3BD2ZF04ESRTA	tpr-like protein	321	gi|405957662|gb|EKC23859.1|hypothetical protein CGI_10008868 [Crassostrea gigas]	EKC23859	1.78053E-29	68	121.324	106	73
G3BD2ZF04D4Q63	c2 domain-containing protein 3	387	gi|405961879|gb|EKC27618.1|C2 domain-containing protein 3 [Crassostrea gigas]	EKC27618	6.75627E-7	72	56.225	48	35
G3BD2ZF04D3HND	adenylate kinase domain-containing protein 1-like	433	gi|405973079|gb|EKC37811.1|hypothetical protein CGI_10017632 [Crassostrea gigas]	EKC37811	1.06574E-18	78	69.3218	52	41
G3BD2ZF04EP8U6	high mobility group protein dsp1	248	gi|358255365|dbj|GAA57072.1|high mobility group protein B1, partial [Clonorchis sinensis]	GAA57072	1.04591E-25	80	108.612	77	62
G3BD2ZF04EBCVK	dna ligase 1	340	gi|221124954|ref|XP_002160108.1|PREDICTED: similar to ligase I [Hydra magnipapillata]	XP_002160108	7.6323E-40	96	119.783	61	59
G3BD2ZF04ELDH7	tubulin beta-2b chain-like isoform 1	367	gi|395830408|ref|XP_003788322.1|PREDICTED: tubulin beta-2B chain-like isoform 1 [Otolemur garnettii]	XP_003788322	2.60882E-6	64	53.5286	42	27
G3BD2ZF04EFPZ5	peptidylprolyl fkbp-type	388	gi|103486898|ref|YP_616459.1|peptidylprolyl isomerase, FKBP-type [Sphingopyxis alaskensis RB2256] >gi|98976975|gb|ABF53126.1| peptidylprolyl isomerase, FKBP-type [Sphingopyxis alaskensis RB2256]	YP_616459	4.17451E-4	52	46.2098	61	32
G3BD2ZF04D4Z1R	isoform cra_a	343	gi|405976674|gb|EKC41172.1|Acidic mammalian chitinase [Crassostrea gigas]	EKC41172	8.65378E-41	90	142.124	84	76
G3BD2ZF04EJ5MJ	beta-ketoacyl synthase	308	gi|405966036|gb|EKC31361.1|Polyketide synthase pksL [Crassostrea gigas]	EKC31361	3.76282E-24	80	96.6709	70	56
G3BD2ZF04EGFAY	testis-specific serine threonine-protein kinase 4-like	199	gi|405961383|gb|EKC27194.1|Sperm motility kinase X [Crassostrea gigas]	EKC27194	1.1181E-12	68	69.707	61	42
G3BD2ZF04EIHZZ	wd repeat-containing protein 96-like	390	gi|405954463|gb|EKC21897.1|WD repeat-containing protein C10orf79 [Crassostrea gigas]	EKC21897	5.22354E-14	84	77.411	109	92
G3BD2ZF04EIELO	protein phosphatase 1 regulatory subunit 7-like	316	gi|281340997|gb|EFB16581.1|hypothetical protein PANDA_012295 [Ailuropoda melanoleuca]	EFB16581	6.22189E-40	82	143.665	105	87
G3BD2ZF04EOZT2	pol-like protein	536	gi|405970652|gb|EKC35540.1|hypothetical protein CGI_10005164 [Crassostrea gigas]	EKC35540	8.21575E-13	69	74.3294	79	55
G3BD2ZF04D712G	dual specificity tyrosine-phosphorylation-regulated kinase 2 isoform 2	384	gi|405974844|gb|EKC39457.1|Dual specificity tyrosine-phosphorylation-regulated kinase 2 [Crassostrea gigas]	EKC39457	1.12831E-80	97	257.684	127	124
G3BD2ZF04ERJFF	hypothetical protein CGI_10010386 [Crassostrea gigas]	350	gi|405959582|gb|EKC25602.1|hypothetical protein CGI_10010386 [Crassostrea gigas]	EKC25602	1.64226E-6	52	54.299	122	64
G3BD2ZF04EHN8Z	intraflagellar transport 81 homolog	449	gi|405951751|gb|EKC19637.1|Intraflagellar transport protein 81-like protein [Crassostrea gigas]	EKC19637	2.30702E-16	83	84.3445	67	56
G3BD2ZF04EM5BV	isoform b	479	gi|194760631|ref|XP_001962542.1|GF15514 [Drosophila ananassae] >gi|190616239|gb|EDV31763.1| GF15514 [Drosophila ananassae]	XP_001962542	1.32215E-7	65	58.151	66	43
G3BD2ZF04EFLLA	laminin subunit alpha-2	476	gi|405978558|gb|EKC42938.1|Laminin subunit alpha-2 [Crassostrea gigas]	EKC42938	8.66092E-8	68	59.3066	58	40
G3BD2ZF04EE85Y	protein	460	gi|260823856|ref|XP_002606884.1|hypothetical protein BRAFLDRAFT_126352 [Branchiostoma floridae] >gi|229292229|gb|EEN62894.1| hypothetical protein BRAFLDRAFT_126352 [Branchiostoma floridae]	XP_002606884	5.37347E-25	68	107.071	86	59
G3BD2ZF04EMY44	xylulose kinase	483	gi|405953485|gb|EKC21139.1|Xylulose kinase [Crassostrea gigas]	EKC21139	1.79914E-6	79	55.4546	34	27
G3BD2ZF04ER28J	werner syndrome atp-dependent helicase	297	gi|405961626|gb|EKC27395.1|Werner syndrome ATP-dependent helicase [Crassostrea gigas]	EKC27395	2.10037E-11	74	66.6254	51	38
G3BD2ZF04D8P60	pctp-like protein	498	gi|405963613|gb|EKC29175.1|PCTP-like protein [Crassostrea gigas]	EKC29175	3.13228E-9	72	62.003	50	36
G3BD2ZF04ER2H4	PREDICTED: membralin [Sarcophilus harrisii]	407	gi|395513353|ref|XP_003760891.1|PREDICTED: membralin [Sarcophilus harrisii]	XP_003760891	3.33095E-7	70	56.9954	41	29
G3BD2ZF04D2T3G	coiled-coil domain-containing protein 41	354	gi|405965279|gb|EKC30665.1|Coiled-coil domain-containing protein 41 [Crassostrea gigas]	EKC30665	4.39853E-21	79	79.7221	69	55
G3BD2ZF04D725Q	hypothetical protein CGI_10028433 [Crassostrea gigas]	334	gi|405977228|gb|EKC41687.1|hypothetical protein CGI_10028433 [Crassostrea gigas]	EKC41687	6.79987E-11	74	65.855	55	41
G3BD2ZF04EJ94W	type iii iodothyronine deiodinase	277	gi|355683954|gb|AER97245.1|Type III iodothyronine deiodinase [Mustela putorius furo]	AER97245	9.42646E-9	79	57.3806	39	31
G3BD2ZF04ECKI7	pol-like protein	462	gi|221101359|ref|XP_002169156.1|PREDICTED: similar to pol-like protein [Hydra magnipapillata]	XP_002169156	4.43306E-8	66	43.5134	45	30
G3BD2ZF04D4C68	reactive oxygen species modulator 1-like isoform 1	332	gi|110760982|ref|XP_001120967.1|PREDICTED: reactive oxygen species modulator 1-like isoform 1 [Apis mellifera] >gi|328786831|ref|XP_003250844.1| PREDICTED: reactive oxygen species modulator 1-like isoform 2 [Apis mellifera] >gi|328786833|ref|XP_003250845.1| PREDICTED: reactive oxygen species modulator 1-like isoform 3 [Apis mellifera] >gi|380015593|ref|XP_003691784.1| PREDICTED: reactive oxygen s…	XP_001120967	3.25547E-6	62	49.6766	48	30
G3BD2ZF04EGN23	kinesin-like protein kif9 isoform 1	422	gi|390331529|ref|XP_784937.3|PREDICTED: kinesin-like protein KIF9-like [Strongylocentrotus purpuratus]	XP_784937	2.85512E-33	65	133.65	140	92
G3BD2ZF04D190I	serine threonine-protein phosphatase 4 regulatory subunit 3	395	gi|405959275|gb|EKC25328.1|Serine/threonine-protein phosphatase 4 regulatory subunit 3 [Crassostrea gigas]	EKC25328	3.3571E-11	81	68.9366	48	39
G3BD2ZF04EEH9D	thromboxane-a synthase	412	gi|260785221|ref|XP_002587661.1|hypothetical protein BRAFLDRAFT_231806 [Branchiostoma floridae] >gi|229272811|gb|EEN43672.1| hypothetical protein BRAFLDRAFT_231806 [Branchiostoma floridae]	XP_002587661	1.42727E-11	59	69.3218	91	54
G3BD2ZF04D7MKW	rna-directed dna polymerase from mobile element jockey-like	401	gi|405953007|gb|EKC20746.1|hypothetical protein CGI_10005504, partial [Crassostrea gigas]	EKC20746	2.41888E-12	59	68.9366	86	51
G3BD2ZF04D5AD3	helicase ski2w	356	gi|405972024|gb|EKC36821.1|Helicase SKI2W [Crassostrea gigas]	EKC36821	2.8786E-45	81	167.162	117	95
G3BD2ZF04ECJ27	histone	409	gi|89269109|emb|CAJ81662.1|H3 histone [Xenopus (Silurana) tropicalis]	CAJ81662	2.92342E-57	100	185.267	91	91
G3BD2ZF04EXYGV	protein polybromo-1	402	gi|405958952|gb|EKC25031.1|Protein polybromo-1 [Crassostrea gigas]	EKC25031	2.11986E-14	80	78.9518	47	38
G3BD2ZF04EFD3B	tektin 2	448	gi|260793583|ref|XP_002591791.1|hypothetical protein BRAFLDRAFT_123537 [Branchiostoma floridae] >gi|229277001|gb|EEN47802.1| hypothetical protein BRAFLDRAFT_123537 [Branchiostoma floridae]	XP_002591791	1.05671E-14	88	59.6918	36	32
G3BD2ZF04EPVSX	sodium leak channel non-selective	336	gi|340723232|ref|XP_003399996.1|PREDICTED: sodium leak channel non-selective protein-like [Bombus terrestris]	XP_003399996	2.21296E-8	61	60.4622	55	34
G3BD2ZF04EMDPK	cytosolic carboxypeptidase-like protein 5	366	gi|405970997|gb|EKC35857.1|Cytosolic carboxypeptidase-like protein 5 [Crassostrea gigas]	EKC35857	2.28805E-8	72	60.4622	47	34
G3BD2ZF04ELC88	nadh dehydrogenase subunit 1	380	gi|6093553|sp|Q96186.1|NU1M_PECMARecName: Full=NADH-ubiquinone oxidoreductase chain 1; AltName: Full=NADH dehydrogenase subunit 1 >gi|1580768|emb|CAA63369.1| NADH dehydrogenase [Pecten maximus]	Q96186	1.97017E-57	90	191.815	126	114
G3BD2ZF04EGWL8	myeloid leukemia factor 2-like	402	gi|345314404|ref|XP_001508057.2|PREDICTED: myeloid leukemia factor 1-like isoform 1 [Ornithorhynchus anatinus]	XP_001508057	2.49294E-21	67	91.2781	108	73
G3BD2ZF04EBB9O	hypothetical protein CGI_10014187 [Crassostrea gigas]	408	gi|405969259|gb|EKC34241.1|hypothetical protein CGI_10014187 [Crassostrea gigas]	EKC34241	5.90457E-11	59	67.3958	76	45
G3BD2ZF04EJJLO	ef-hand calcium-binding domain-containing protein 5	390	gi|291232146|ref|XP_002736006.1|PREDICTED: hypothetical protein [Saccoglossus kowalevskii]	XP_002736006	1.38269E-42	84	116.701	75	63
G3BD2ZF04EMN9B	upf2 regulator of nonsense transcripts homolog	340	gi|405967282|gb|EKC32462.1|Regulator of nonsense transcripts 2 [Crassostrea gigas]	EKC32462	9.50041E-21	80	89.7373	60	48
G3BD2ZF04EDD78	wd repeat-containing protein 49-like	382	gi|405965706|gb|EKC31065.1|Macrophage mannose receptor 1 [Crassostrea gigas]	EKC31065	1.66921E-55	85	197.593	121	103
G3BD2ZF04ECXGL	tripartite motif-containing protein 2	442	gi|405970482|gb|EKC35381.1|Tripartite motif-containing protein 2 [Crassostrea gigas]	EKC35381	1.29006E-27	63	114.39	116	74
G3BD2ZF04D8P3H	ubiquitin domain-containing protein ubfd1	319	gi|405974992|gb|EKC39595.1|Ubiquitin domain-containing protein UBFD1 [Crassostrea gigas]	EKC39595	1.31454E-34	98	127.487	66	65
G3BD2ZF04D47IW	neurogenic locus notch protein	342	gi|405973393|gb|EKC38111.1|Neurogenic locus Notch protein [Crassostrea gigas]	EKC38111	6.39667E-21	63	97.4413	98	62
G3BD2ZF04D22Y9	hypothetical protein CGI_10016511 [Crassostrea gigas]	488	gi|405960050|gb|EKC26002.1|hypothetical protein CGI_10016511 [Crassostrea gigas]	EKC26002	4.77473E-21	85	96.6709	75	64
G3BD2ZF04ELI7L	radial spoke head 10 homolog b	404	gi|405966883|gb|EKC32115.1|Radial spoke head 10-like protein B2 [Crassostrea gigas]	EKC32115	2.44205E-44	87	164.466	117	102
G3BD2ZF04ED9K4	c-type lectin 4	341	gi|241913782|gb|ACS72239.1|C-type lectin 4 [Argopecten irradians]	ACS72239	4.8112E-5	58	47.7506	51	30
G3BD2ZF04EB909	hypothetical protein CGI_10008733 [Crassostrea gigas]	328	gi|405957124|gb|EKC23357.1|hypothetical protein CGI_10008733 [Crassostrea gigas]	EKC23357	4.99764E-26	78	106.686	83	65
G3BD2ZF04EWAEV	tetratricopeptide repeat protein 4	396	gi|405961095|gb|EKC26949.1|Tetratricopeptide repeat protein 4 [Crassostrea gigas]	EKC26949	5.52537E-12	87	70.0922	39	34
G3BD2ZF04EI4VC	dna ligase 1	365	gi|405967039|gb|EKC32253.1|DNA ligase 1 [Crassostrea gigas]	EKC32253	4.62953E-47	90	167.933	95	86
G3BD2ZF04EWE2N	dimethylglycine dehydrogenase-like	180	gi|405962100|gb|EKC27804.1|Monomeric sarcosine oxidase [Crassostrea gigas]	EKC27804	7.86152E-10	84	61.6178	38	32
G3BD2ZF04D1LHS	udp-glucuronate decarboxylase	370	gi|167526910|ref|XP_001747788.1|hypothetical protein [Monosiga brevicollis MX1] >gi|163773892|gb|EDQ87528.1| predicted protein [Monosiga brevicollis MX1]	XP_001747788	3.11826E-6	77	53.5286	35	27
G3BD2ZF04D99ME	bifunctional coenzyme a synthase-like	304	gi|405960330|gb|EKC26261.1|Bifunctional coenzyme A synthase [Crassostrea gigas]	EKC26261	4.93017E-33	80	128.257	89	72
G3BD2ZF04ERYDS	tfiih basal transcription factor complex helicase subunit	372	gi|347365666|gb|AEO89688.1|ercc2 [Danio rerio]	AEO89688	1.83635E-11	90	69.3218	41	37
G3BD2ZF04D3JDZ	receptor type guanylyl cyclase	465	gi|405967990|gb|EKC33099.1|Atrial natriuretic peptide receptor A [Crassostrea gigas]	EKC33099	7.78079E-45	80	166.777	126	102
G3BD2ZF04ENNVH	rna-directed dna polymerase from transposon bs	426	gi|405968947|gb|EKC33970.1|Putative RNA-directed DNA polymerase from transposon BS [Crassostrea gigas]	EKC33970	2.88459E-21	60	96.2857	118	71
G3BD2ZF04D91LG	ankyrin repeat domain-containing protein 17	321	gi|405957797|gb|EKC23980.1|Ankyrin repeat domain-containing protein 17 [Crassostrea gigas]	EKC23980	1.36857E-10	87	66.6254	40	35
G3BD2ZF04ERSI8	enhancer of rudimentary homolog	363	gi|348573123|ref|XP_003472341.1|PREDICTED: enhancer of rudimentary homolog [Cavia porcellus]	XP_003472341	3.40134E-9	58	59.6918	62	36
G3BD2ZF04D3A3K	protein	335	gi|156398769|ref|XP_001638360.1|predicted protein [Nematostella vectensis] >gi|156225480|gb|EDO46297.1| predicted protein [Nematostella vectensis]	XP_001638360	1.13172E-15	39	77.411	108	43
G3BD2ZF04D3846	double-strand-break repair protein rad21 homolog	413	gi|405962528|gb|EKC28194.1|Double-strand-break repair protein rad21-like protein [Crassostrea gigas]	EKC28194	6.31375E-29	72	119.783	122	88
G3BD2ZF04D29SU	vacuole membrane	318	gi|405963530|gb|EKC29094.1|Transmembrane protein 49 [Crassostrea gigas]	EKC29094	1.43784E-10	85	65.0846	42	36
G3BD2ZF04D9RGK	predicted protein [Nematostella vectensis]	249	gi|156392723|ref|XP_001636197.1|predicted protein [Nematostella vectensis] >gi|156223298|gb|EDO44134.1| predicted protein [Nematostella vectensis]	XP_001636197	2.1298E-5	56	49.2914	57	32
G3BD2ZF04EIULK	upf0732 protein v1g81173-like	392	gi|115923430|ref|XP_799698.2|PREDICTED: UPF0732 protein v1g81173-like [Strongylocentrotus purpuratus]	XP_799698	3.29189E-6	68	45.8246	44	30
G3BD2ZF04D2RFM	GK22069 [Drosophila willistoni]	336	gi|195436485|ref|XP_002066198.1|GK22069 [Drosophila willistoni] >gi|194162283|gb|EDW77184.1| GK22069 [Drosophila willistoni]	XP_002066198	1.53772E-8	66	43.5134	42	28
G3BD2ZF04ESNEH	sperm associated antigen 17	372	gi|405960049|gb|EKC26001.1|Sperm-associated antigen 17 [Crassostrea gigas]	EKC26001	2.84743E-28	80	119.013	80	64
G3BD2ZF04ECZUN	predicted protein [Nematostella vectensis]	333	gi|156615292|ref|XP_001647513.1|predicted protein [Nematostella vectensis] >gi|156214746|gb|EDO35724.1| predicted protein [Nematostella vectensis]	XP_001647513	3.25852E-6	53	52.373	89	48
G3BD2ZF04D85SA	wd repeat-containing protein 16	440	gi|405967052|gb|EKC32266.1|WD repeat-containing protein 16 [Crassostrea gigas]	EKC32266	8.26542E-19	76	53.5286	42	32
G3BD2ZF04EJM3M	type i inositol- -trisphosphate 5-phosphatase	412	gi|405978479|gb|EKC42859.1|Type I inositol-1,4,5-trisphosphate 5-phosphatase [Crassostrea gigas]	EKC42859	2.88731E-17	72	86.6557	87	63
G3BD2ZF04EMR0N	deoxycytidylate deaminase	469	gi|405950806|gb|EKC18769.1|Deoxycytidylate deaminase [Crassostrea gigas]	EKC18769	1.32565E-31	91	120.939	73	67
G3BD2ZF04D5685	dcc-interacting protein 13-alpha	439	gi|405974303|gb|EKC38959.1|DCC-interacting protein 13-alpha [Crassostrea gigas]	EKC38959	6.65442E-8	66	59.3066	60	40
G3BD2ZF04EJZAZ	sperm-associated antigen 16 protein	381	gi|405950110|gb|EKC18115.1|Sperm-associated antigen 16 protein [Crassostrea gigas]	EKC18115	3.82196E-74	92	242.276	126	117
G3BD2ZF04ED4PL	sfrs protein kinase 2	314	gi|321478559|gb|EFX89516.1|hypothetical protein DAPPUDRAFT_303260 [Daphnia pulex]	EFX89516	7.75612E-41	84	126.331	76	64
G3BD2ZF04D2EU0	hypothetical protein CGI_10022520 [Crassostrea gigas]	491	gi|405969873|gb|EKC34818.1|hypothetical protein CGI_10022520 [Crassostrea gigas]	EKC34818	1.636E-6	60	54.6842	74	45
G3BD2ZF04D5AJW	leucine-rich repeat and iq domain-containing protein 3	427	gi|405972860|gb|EKC37607.1|Leucine-rich repeat and IQ domain-containing protein 3 [Crassostrea gigas]	EKC37607	6.51905E-36	84	137.887	92	78
G3BD2ZF04EJHM4	ubiquitin-conjugating enzyme e2 c isoform 2	398	gi|32967283|ref|NP_861515.1|ubiquitin-conjugating enzyme E2 C isoform 2 [Homo sapiens] >gi|114682254|ref|XP_001156756.1| PREDICTED: ubiquitin-conjugating enzyme E2 C-like isoform 2 [Pan troglodytes] >gi|119596211|gb|EAW75805.1| ubiquitin-conjugating enzyme E2C, isoform CRA_b [Homo sapiens]	NP_861515	7.39116E-6	65	50.447	40	26
G3BD2ZF04ESJ7J	coiled-coil domain-containing protein 37	374	gi|405972517|gb|EKC37281.1|Coiled-coil domain-containing protein 37 [Crassostrea gigas]	EKC37281	6.70218E-46	93	164.851	102	95
G3BD2ZF04EJ8JB	phosphoglycerate mutase 1 family	363	gi|405964732|gb|EKC30181.1|2,3-bisphosphoglycerate-dependent phosphoglycerate mutase [Crassostrea gigas]	EKC30181	4.16297E-54	87	176.792	104	91
G3BD2ZF04ETB5N	spectrin beta chain	312	gi|405961963|gb|EKC27690.1|Spectrin beta chain [Crassostrea gigas]	EKC27690	6.48918E-12	79	70.4774	48	38
G3BD2ZF04ETWAX	family with sequence similarity member b	428	gi|198423369|ref|XP_002128712.1|PREDICTED: similar to FAM72A protein [Ciona intestinalis]	XP_002128712	2.53834E-21	61	93.2041	94	58
G3BD2ZF04ELQF8	wd repeat-containing protein 65-like	341	gi|405970751|gb|EKC35627.1|WD repeat-containing protein 65 [Crassostrea gigas]	EKC35627	6.56392E-21	68	96.6709	90	62
G3BD2ZF04EWKII	tektin 2	300	gi|405950079|gb|EKC18085.1|Tektin-2 [Crassostrea gigas]	EKC18085	3.86503E-24	82	102.449	67	55
G3BD2ZF04EUMLE	mgc154331 protein	367	gi|405952997|gb|EKC20737.1|Uncharacterized protein C2orf62-like protein [Crassostrea gigas]	EKC20737	3.93122E-26	57	108.997	138	79
G3BD2ZF04ELDO2	5-hydroxytryptamine receptor 1-like	499	gi|405971328|gb|EKC36171.1|Histamine H2 receptor [Crassostrea gigas]	EKC36171	1.63399E-15	74	80.4925	63	47
G3BD2ZF04EL5ME	brain-specific angiogenesis inhibitor 2	365	gi|405964944|gb|EKC30382.1|Brain-specific angiogenesis inhibitor 2 [Crassostrea gigas]	EKC30382	1.08869E-5	52	52.373	73	38
G3BD2ZF04EUGN1	RuvB-like protein 2	467	gi|405962568|gb|EKC28232.1|RuvB-like 2 [Crassostrea gigas]	EKC28232	3.25969E-63	88	211.46	155	137
G3BD2ZF04EK15D	coiled-coil domain containing 147	289	gi|198420385|ref|XP_002129786.1|PREDICTED: similar to coiled-coil domain containing 147 [Ciona intestinalis]	XP_002129786	3.16167E-26	98	110.923	57	56
G3BD2ZF04D7N5P	hypothetical protein CGI_10010524 [Crassostrea gigas]	427	gi|405959115|gb|EKC25180.1|hypothetical protein CGI_10010524 [Crassostrea gigas]	EKC25180	1.81653E-6	60	46.595	55	33
G3BD2ZF04EAISB	sodium channel and clathrin linker 1	320	gi|405964031|gb|EKC29554.1|Sodium channel and clathrin linker 1 [Crassostrea gigas]	EKC29554	4.08184E-25	72	107.842	106	77
Nsub_SSH_M_0965.ab1	cytochrome p450 10	633	gi|405978598|gb|EKC42976.1|Cytochrome P450 10 [Crassostrea gigas]	EKC42976	6.22449E-21	76	97.0561	73	56
Nsub_SSH_M_1061.ab1	microtubule-associated protein 4	485	gi|75908436|ref|YP_322732.1|hypothetical protein [Anabaena variabilis ATCC 29413] >gi|75702161|gb|ABA21837.1| conserved hypothetical protein [Anabaena variabilis ATCC 29413]	YP_322732	3.78796E-10	59	66.6254	125	74
Nsub_SSH_M_1068.ab1	protein	663	gi|221133188|ref|XP_002158220.1|PREDICTED: hypothetical protein [Hydra magnipapillata]	XP_002158220	3.05646E-15	65	78.5666	94	62
Nsub_SSH_M_1088.ab1	protein kiaa1881	521	gi|307190833|gb|EFN74683.1|Protein KIAA1881 [Camponotus floridanus]	EFN74683	6.52506E-4	55	46.9802	156	86
Nsub_SSH_M_1104.ab1	wd repeat-containing protein 16	548	gi|260821605|ref|XP_002606123.1|hypothetical protein BRAFLDRAFT_125119 [Branchiostoma floridae] >gi|229291461|gb|EEN62133.1| hypothetical protein BRAFLDRAFT_125119 [Branchiostoma floridae]	XP_002606123	1.65483E-62	75	213.772	165	125
Nsub_SSH_M_1166.ab1	hypothetical protein CGI_10022520 [Crassostrea gigas]	229	gi|405969873|gb|EKC34818.1|hypothetical protein CGI_10022520 [Crassostrea gigas]	EKC34818	1.02967E-11	59	66.6254	76	45
Nsub_SSH_M_1172.ab1	zinc mynd domain containing 11	303	gi|405971734|gb|EKC36551.1|Zinc finger MYND domain-containing protein 11 [Crassostrea gigas]	EKC36551	1.23383E-29	87	120.168	74	65
Nsub_SSH_M_1180.ab1	high-affinity lysophosphatidic acid receptor	383	gi|72015117|ref|XP_782049.1|PREDICTED: high-affinity lysophosphatidic acid receptor-like [Strongylocentrotus purpuratus]	XP_782049	1.78984E-23	62	101.679	128	80
Nsub_SSH_M_1187.ab1	rna-directed dna polymerase from mobile element jockey-like	449	gi|2636683|gb|AAC06264.1|pol [Schistosoma mansoni]	AAC06264	1.08053E-7	60	55.4546	69	42
Nsub_SSH_M_1193.ab1	kelch-like protein 10	613	gi|307193313|gb|EFN76175.1|Kelch-like protein 10 [Harpegnathos saltator]	EFN76175	2.72024E-32	73	124.405	97	71
Nsub_SSH_M_1202.ab1	dna repair protein rad51 homolog 3	452	gi|405959794|gb|EKC25786.1|Leucine-zipper-like transcriptional regulator 1 [Crassostrea gigas]	EKC25786	1.05845E-62	82	218.779	155	128
Nsub_SSH_M_1284.ab1	deleted in malignant brain tumors 1 protein	689	gi|405966262|gb|EKC31569.1|Deleted in malignant brain tumors 1 protein [Crassostrea gigas]	EKC31569	5.79618E-5	57	51.9878	69	40

## Sheet: inactive_gonad_library
Sequence name	Sequence desc.	Sequence length	Hit desc.	Hit ACC	E-Value	Similarity	Score	Alignment length	Positives
isotig00031	axonemal dynein light chain p33	1189	gi|126697474|gb|ABO26694.1|axonemal dynein light chain p33 [Haliotis discus discus]	ABO26694	4.7481E-56	94	195.282	121	114
isotig00032	kruppel-like factor	1145	gi|156601166|gb|ABU86742.1|Kruppel-like factor [Haliotis diversicolor]	ABU86742	5.04485E-16	100	82.0333	40	40
isotig00033	60s ribosomal protein l23a-like	873	gi|22758866|gb|AAN05592.1|ribosomal protein L23a [Argopecten irradians]	AAN05592	8.64748E-55	95	185.652	99	95
isotig00034	40s ribosomal protein s10	755	gi|22758896|gb|AAN05607.1|ribosomal protein L7a [Argopecten irradians]	AAN05607	1.34374E-17	100	87.4261	59	59
isotig00035	cre-gst-6 protein	601	gi|193878319|gb|ACF25904.1|GST3 [Chlamys farreri]	ACF25904	8.26599E-88	95	268.085	160	152
isotig00036	60s ribosomal protein l7a	448	gi|22758896|gb|AAN05607.1|ribosomal protein L7a [Argopecten irradians]	AAN05607	3.01827E-20	98	92.4337	63	62
isotig00046	muscle-specific actin-like	784	gi|104532042|gb|ABF72904.1|muscle-specific actin-like [Belgica antarctica]	ABF72904	1.24785E-40	100	147.132	70	70
isotig00047	beta tubulin partial	716	gi|148682709|gb|EDL14656.1|mCG49614, isoform CRA_a [Mus musculus]	EDL14656	1.6791E-23	78	101.679	66	52
isotig00077	cytoplasmic actin	1250	gi|32816054|gb|AAP88387.1|actin [Chlamys farreri]	AAP88387	0	99	636.336	307	305
isotig00078	cytoplasmic actin	1091	gi|32816054|gb|AAP88387.1|actin [Chlamys farreri]	AAP88387	0	99	634.024	307	304
isotig00079	actin	860	gi|26522944|dbj|BAC44869.1|actin [Favites chinensis]	BAC44869	1.28668E-166	99	475.707	228	227
isotig00081	elongation factor 1 alpha	697	gi|320577007|gb|ADW54017.1|elongation factor-1 alpha [Boloria pales]	ADW54017	8.60638E-61	98	199.519	99	98
isotig00082	elongation factor 1 alpha	532	gi|320577007|gb|ADW54017.1|elongation factor-1 alpha [Boloria pales]	ADW54017	2.30885E-61	98	198.749	97	96
isotig00086	thioester-containing protein	411	gi|281833718|gb|ADA77517.1|thioester-containing protein-F [Chlamys farreri]	ADA77517	4.94577E-42	75	158.688	136	103
isotig00087	thioester-containing protein	415	gi|281833715|gb|ADA77514.1|thioester-containing protein-C [Chlamys farreri]	ADA77514	1.8007E-37	89	98.5969	58	52
isotig00088	thioester-containing protein	408	gi|281833718|gb|ADA77517.1|thioester-containing protein-F [Chlamys farreri]	ADA77517	5.87526E-38	90	147.132	84	76
isotig00092	ferritin partial	1000	gi|55832795|gb|AAV66906.1|ferritin CFC, partial [Chlamys farreri]	AAV66906	3.89762E-35	96	135.191	66	64
isotig00093	ferritin partial	859	gi|55832795|gb|AAV66906.1|ferritin CFC, partial [Chlamys farreri]	AAV66906	1.36719E-35	96	135.191	66	64
isotig00133	heat shock protein 70kda	746	gi|405954949|gb|EKC22243.1|Heat shock protein 68 [Crassostrea gigas]	EKC22243	9.7296E-152	97	448.358	248	242
isotig00134	heat shock protein 70kda	746	gi|202072071|gb|ACH95805.1|heat shock protein 70 [Crassostrea hongkongensis]	ACH95805	1.59351E-150	97	445.277	248	242
isotig00139	ferritin-like protein	835	gi|285028842|gb|ADC34696.1|ferritin [Tegillarca granosa]	ADC34696	6.5801E-8	86	59.3066	38	33
isotig00140	aldh2	527	gi|8131883|gb|AAF73122.1|AF148508_1aldehyde dehydrogenase [Placopecten magellanicus] >gi|9957079|gb|AAG09204.1|AF175578_1 omega-crystallin [Placopecten magellanicus]	AAF73122	3.29056E-32	88	129.028	72	64
isotig00151	galectin 2	802	gi|241913786|gb|ACS72241.1|galectin 2 [Argopecten irradians]	ACS72241	1.25326E-16	100	87.8113	41	41
isotig00152	galectin 2	433	gi|241913786|gb|ACS72241.1|galectin 2 [Argopecten irradians]	ACS72241	5.05012E-19	100	91.6633	43	43
isotig00155	cytochrome c oxidase subunit ii	725	gi|254033636|ref|YP_003058259.1|cytochrome c oxidase subunit II [Argopecten irradians irradians] >gi|111182336|gb|ABH07604.1| cytochrome c oxidase subunit 2 [Argopecten irradians irradians]	YP_003058259	8.19927E-58	95	193.741	99	95
isotig00156	beta tubulin	486	gi|254033636|ref|YP_003058259.1|cytochrome c oxidase subunit II [Argopecten irradians irradians] >gi|111182336|gb|ABH07604.1| cytochrome c oxidase subunit 2 [Argopecten irradians irradians]	YP_003058259	1.23839E-59	95	195.282	99	95
isotig00167	lectin galactoside-binding soluble 4	719	gi|241913786|gb|ACS72241.1|galectin 2 [Argopecten irradians]	ACS72241	9.37746E-90	99	286.189	136	135
isotig00169	mannose-6-phosphate receptor binding protein 1	601	gi|405954235|gb|EKC21733.1|Adipophilin [Crassostrea gigas]	EKC21733	1.10805E-26	76	114.005	101	77
isotig00170	mannose-6-phosphate receptor binding protein 1	518	gi|405954235|gb|EKC21733.1|Adipophilin [Crassostrea gigas]	EKC21733	5.64718E-26	76	110.923	100	76
isotig00179	isoform c	583	gi|405970811|gb|EKC35682.1|Sushi repeat-containing protein SRPX2 [Crassostrea gigas]	EKC35682	3.95067E-45	64	167.162	153	98
isotig00180	notch homolog 2	469	gi|405970811|gb|EKC35682.1|Sushi repeat-containing protein SRPX2 [Crassostrea gigas]	EKC35682	1.15632E-17	69	88.5817	68	47
isotig00187	ferritin partial	573	gi|55832791|gb|AAV66904.1|ferritin CFA [Chlamys farreri]	AAV66904	1.03477E-34	91	129.798	71	65
isotig00188	ubiquitin c	423	gi|342326368|gb|AEL23099.1|ubiquitin [Cherax quadricarinatus]	AEL23099	5.7176E-46	100	155.221	77	77
isotig00196	zona pellucida sperm-binding protein 2	476	gi|405976899|gb|EKC41377.1|Zona pellucida sperm-binding protein 2 [Crassostrea gigas]	EKC41377	8.17258E-4	60	46.595	46	28
isotig00213	ribosomal protein s12	467	gi|405977575|gb|EKC42018.1|40S ribosomal protein S12 [Crassostrea gigas]	EKC42018	2.01853E-34	97	127.487	68	66
isotig00214	ribosomal protein s12	390	gi|241913776|gb|ACS72284.1|ribosomal protein S12 [Pinctada maxima]	ACS72284	2.50728E-77	96	235.728	127	122
isotig00237	protein	450	gi|156342849|ref|XP_001620952.1|hypothetical protein NEMVEDRAFT_v1g222522 [Nematostella vectensis] >gi|156206453|gb|EDO28852.1| predicted protein [Nematostella vectensis]	XP_001620952	5.28642E-16	48	80.4925	96	47
isotig00238	protein	331	gi|384185097|ref|YP_005570993.1|collagen adhesion protein [Bacillus thuringiensis serovar chinensis CT-43] >gi|326938806|gb|AEA14702.1| collagen adhesion protein [Bacillus thuringiensis serovar chinensis CT-43]	YP_005570993	6.26662E-10	47	64.6994	82	39
isotig00239	heat shock protein 70kda	398	gi|7688162|emb|CAB89802.1|heat shock protein 70 [Crassostrea virginica]	CAB89802	1.79789E-70	94	233.032	124	117
isotig00240	heat shock protein 70	371	gi|7688162|emb|CAB89802.1|heat shock protein 70 [Crassostrea virginica]	CAB89802	1.81566E-69	94	229.95	123	116
isotig00243	protein	367	gi|156404438|ref|XP_001640414.1|predicted protein [Nematostella vectensis] >gi|156227548|gb|EDO48351.1| predicted protein [Nematostella vectensis]	XP_001640414	2.40138E-10	67	63.5438	58	39
isotig00250	unnamed protein product [Macaca fascicularis]	231	gi|90076064|dbj|BAE87712.1|unnamed protein product [Macaca fascicularis]	BAE87712	1.23154E-5	80	48.9062	36	29
isotig00260	elongation factor-2	284	gi|13111518|gb|AAK12356.1|AF240831_1elongation factor-2 [Tanystylum orbiculare]	AAK12356	7.85652E-33	85	129.028	69	59
isotig00273	thioester-containing protein	1383	gi|281833714|gb|ADA77513.1|thioester-containing protein-B [Chlamys farreri]	ADA77513	2.30397E-139	99	445.662	218	217
isotig00278	collagen alpha-1 chain	1169	gi|405975455|gb|EKC40019.1|hypothetical protein CGI_10013488 [Crassostrea gigas]	EKC40019	1.14646E-29	70	122.094	126	89
isotig00281	nucleoside diphosphate kinase	1037	gi|124265190|gb|ABM98102.1|nucleoside diphosphate kinase [Chlamys farreri]	ABM98102	8.96273E-69	94	223.016	120	113
isotig00285	tumor necrosis factor receptor precursor	918	gi|75750773|gb|ABA26843.1|tumor necrosis factor receptor precursor [Chlamys farreri]	ABA26843	1.88926E-9	69	65.0846	68	47
isotig00286	x-box-binding protein 1	906	gi|405969030|gb|EKC34044.1|X-box-binding protein 1 [Crassostrea gigas]	EKC34044	3.06223E-14	48	62.7734	155	75
isotig00290	ribosomal protein s2	859	gi|22203717|gb|AAM94271.1|ribosomal protein S2 [Chlamys farreri]	AAM94271	1.89274E-51	98	179.489	90	89
isotig00292	ccaat enhancer binding protein	836	gi|405957885|gb|EKC24063.1|CCAAT/enhancer-binding protein delta [Crassostrea gigas]	EKC24063	8.98471E-32	84	129.028	98	83
isotig00296	collagen alpha-2 chain-like	814	gi|405951824|gb|EKC19703.1|Collagen alpha-2(I) chain [Crassostrea gigas]	EKC19703	4.42184E-25	63	114.39	123	78
isotig00297	ribosomal protein l7a	810	gi|22758896|gb|AAN05607.1|ribosomal protein L7a [Argopecten irradians]	AAN05607	3.56625E-19	97	92.4337	48	47
isotig00298	cat eye syndrome critical region protein 5	806	gi|405972099|gb|EKC36886.1|Cat eye syndrome critical region protein 5 [Crassostrea gigas]	EKC36886	1.31206E-97	85	303.523	210	179
isotig00301	apoptosis inhibitor iap	784	gi|405971607|gb|EKC36433.1|Baculoviral IAP repeat-containing protein 7-B [Crassostrea gigas]	EKC36433	7.4363E-20	46	95.1301	174	81
isotig00305	asparaginyl-trna cytoplasmic	768	gi|307178011|gb|EFN66872.1|Asparaginyl-tRNA synthetase, cytoplasmic [Camponotus floridanus]	EFN66872	2.51867E-18	97	93.9745	40	39
isotig00307	hypothetical protein CGI_10021104 [Crassostrea gigas]	767	gi|405969579|gb|EKC34541.1|hypothetical protein CGI_10021104 [Crassostrea gigas]	EKC34541	1.04525E-20	51	95.5153	187	97
isotig00316	asparaginyl-trna cytoplasmic	749	gi|405953092|gb|EKC20816.1|Asparaginyl-tRNA synthetase, cytoplasmic [Crassostrea gigas]	EKC20816	1.94223E-82	90	267.7	150	136
isotig00319	alpha- partial	747	gi|90569223|gb|ABD94500.1|tubulin alpha [Sus scrofa]	ABD94500	3.15843E-124	99	361.303	174	173
isotig00323	golgi reassembly-stacking	742	gi|294877038|ref|XP_002767876.1|conserved hypothetical protein [Perkinsus marinus ATCC 50983] >gi|239869825|gb|EER00594.1| conserved hypothetical protein [Perkinsus marinus ATCC 50983]	XP_002767876	1.35373E-9	53	64.3142	69	37
isotig00328	cephalotocin receptor 1	738	gi|405974153|gb|EKC38821.1|Cephalotocin receptor 1 [Crassostrea gigas]	EKC38821	1.22733E-4	42	51.2174	236	101
isotig00331	actin	735	gi|167683058|gb|ABZ91671.1|actin [Plectreurys tristis]	ABZ91671	1.07353E-165	99	469.929	228	227
isotig00339	protein yellow	726	gi|405959661|gb|EKC25673.1|Protein yellow [Crassostrea gigas]	EKC25673	3.56026E-28	53	122.094	199	107
isotig00342	ribosomal rna large subunit methyltransferase j	715	gi|390355818|ref|XP_798674.2|PREDICTED: uncharacterized protein LOC594132 [Strongylocentrotus purpuratus]	XP_798674	4.00954E-14	70	77.7962	72	51
isotig00351	collagen alpha-1 chain	709	gi|405975735|gb|EKC40283.1|Collagen alpha-5(VI) chain [Crassostrea gigas]	EKC40283	2.00575E-31	55	132.494	187	103
isotig00363	fibrillar collagen	693	gi|4519617|dbj|BAA75668.1|collagen pro alpha-chain [Haliotis discus]	BAA75668	9.07135E-19	49	94.7449	190	94
isotig00369	thioester-containing protein	684	gi|281833716|gb|ADA77515.1|thioester-containing protein-D [Chlamys farreri]	ADA77515	1.27861E-137	94	430.639	226	214
isotig00370	type alpha partial	683	gi|210063401|gb|ACJ06529.1|collagen type II alpha 1 [Ovis aries]	ACJ06529	1.71235E-15	71	78.5666	59	42
isotig00371	hemagglutinin amebocyte aggregation factor	683	gi|14041722|emb|CAC38786.1|dermatopontin [Suberites domuncula]	CAC38786	4.05942E-13	51	73.1738	88	45
isotig00374	beta tubulin	678	gi|343455255|gb|AEM36067.1|beta-tubulin [Mytilus edulis]	AEM36067	1.64121E-57	100	190.274	89	89
isotig00375	arginine kinase	675	gi|405958789|gb|EKC24881.1|Arginine kinase [Crassostrea gigas]	EKC24881	5.28478E-44	79	160.999	121	96
isotig00377	beta b3	664	gi|149483255|ref|XP_001509294.1|PREDICTED: beta-crystallin B2-like isoform 1 [Ornithorhynchus anatinus]	XP_001509294	8.60298E-6	64	52.7582	54	35
isotig00385	calm_blaem ame: full=calmodulin short=	661	gi|390342288|ref|XP_003725634.1|PREDICTED: uncharacterized protein LOC100892540 [Strongylocentrotus purpuratus]	XP_003725634	1.17574E-14	53	78.1814	129	69
isotig00387	inhibitor of apoptosis	663	gi|405946675|gb|EKC17690.1|Putative inhibitor of apoptosis [Crassostrea gigas]	EKC17690	4.904E-22	56	100.523	162	92
isotig00388	sialic acid binding lectin	665	gi|289719541|gb|ADD17343.1|C1q domain-containing protein 1 [Argopecten irradians]	ADD17343	1.72487E-105	95	312.768	167	160
isotig00390	cytochrome family subfamily polypeptide 7	663	gi|405977774|gb|EKC42208.1|Cytochrome P450 3A24 [Crassostrea gigas]	EKC42208	1.46858E-35	68	88.9669	94	64
isotig00392	astacin family metalloendopeptidase farm-1	657	gi|291234954|ref|XP_002737414.1|PREDICTED: zinc metalloproteinase, putative-like, partial [Saccoglossus kowalevskii]	XP_002737414	5.74678E-17	59	87.0409	83	49
isotig00398	syndecan binding protein	655	gi|405971276|gb|EKC36122.1|Syntenin-1 [Crassostrea gigas]	EKC36122	1.31628E-112	90	334.724	193	175
isotig00400	dynein light chain cytoplasmic	650	gi|405970739|gb|EKC35615.1|Dynein light chain 2, cytoplasmic [Crassostrea gigas]	EKC35615	6.41208E-57	94	187.578	95	90
isotig00405	fat tumor suppressor homolog 1	649	gi|402592929|gb|EJW86856.1|hypothetical protein WUBG_02233 [Wuchereria bancrofti]	EJW86856	4.29163E-16	54	86.2705	164	90
isotig00408	metalloreductase steap4	648	gi|405958108|gb|EKC24268.1|Metalloreductase STEAP2 [Crassostrea gigas]	EKC24268	2.10912E-94	84	295.434	213	181
isotig00414	thioester-containing protein	644	gi|281833719|gb|ADA77518.1|thioester-containing protein-G [Chlamys farreri]	ADA77518	2.72463E-89	85	286.96	183	157
isotig00416	qm-like protein	641	gi|225698210|gb|ACO07302.1|qm-like protein [Crassostrea ariakensis]	ACO07302	7.84621E-130	93	375.941	198	186
isotig00417	ankyrin repeat	642	gi|270012972|gb|EFA09420.1|hypothetical protein TcasGA2_TC005222 [Tribolium castaneum]	EFA09420	2.77311E-40	59	157.532	198	118
isotig00418	sushi repeat-containing protein srpx2	642	gi|405963063|gb|EKC28669.1|Sushi repeat-containing protein SRPX2 [Crassostrea gigas]	EKC28669	7.26294E-22	59	103.605	114	68
isotig00420	ribosomal protein l7	638	gi|22758864|gb|AAN05591.1|ribosomal protein L7 [Argopecten irradians]	AAN05591	3.85327E-70	96	224.942	116	112
isotig00423	calponin transgelin	639	gi|242011377|ref|XP_002426427.1|myophilin, putative [Pediculus humanus corporis] >gi|212510532|gb|EEB13689.1| myophilin, putative [Pediculus humanus corporis]	XP_002426427	8.07347E-38	69	139.813	137	95
isotig00427	alpha- partial	637	gi|345104754|gb|AEN71147.1|alpha-tubulin, partial [Nodipecten subnodosus]	AEN71147	4.7149E-70	100	219.935	105	105
isotig00429	deleted in malignant brain tumors 1	634	gi|302852327|ref|XP_002957684.1|hypothetical protein VOLCADRAFT_68493 [Volvox carteri f. nagariensis] >gi|300256978|gb|EFJ41233.1| hypothetical protein VOLCADRAFT_68493 [Volvox carteri f. nagariensis]	XP_002957684	1.12933E-19	62	95.9005	96	60
isotig00431	cytochrome p450 2k1-like	626	gi|405964318|gb|EKC29816.1|Cytochrome P450 2C8 [Crassostrea gigas]	EKC29816	1.96855E-35	67	83.5741	95	64
isotig00433	selenium binding protein 1	629	gi|61197416|gb|AAX39709.1|selenium-binding protein [Chlamys farreri]	AAX39709	1.91216E-133	93	394.43	209	196
isotig00438	astacin family metalloendopeptidase farm-1	627	gi|405977606|gb|EKC42048.1|Astacin [Crassostrea gigas]	EKC42048	3.85585E-42	68	158.303	148	101
isotig00439	ornithine decarboxylase antizyme	627	gi|405967037|gb|EKC32251.1|Ornithine decarboxylase antizyme 1 [Crassostrea gigas]	EKC32251	2.48483E-67	72	215.698	186	135
isotig00450	60s ribosomal protein l17	617	gi|158187864|gb|ABW23221.1|ribosomal protein rpl17 [Eurythoe complanata]	ABW23221	1.82291E-58	93	192.2	104	97
isotig00455	s-adenosylhomocysteine hydrolase	614	gi|405974443|gb|EKC39086.1|Adenosylhomocysteinase A [Crassostrea gigas]	EKC39086	2.86166E-38	97	146.362	72	70
isotig00460	ubiquitin c	618	gi|226484007|emb|CAX79672.1|ubiquitin C [Schistosoma japonicum]	CAX79672	4.08727E-35	90	113.62	66	60
isotig00462	leukocyte receptor cluster member 9	610	gi|405969136|gb|EKC34134.1|Ceruloplasmin [Crassostrea gigas]	EKC34134	4.67214E-27	63	118.242	186	118
isotig00468	calmodulin	608	gi|294860886|gb|ADF45339.1|calmodulin-2 [Chlamys farreri]	ADF45339	7.96583E-91	93	273.863	151	141
isotig00475	glutamate synthase	606	gi|405969003|gb|EKC34018.1|Glutamate synthase [NADH], amyloplastic [Crassostrea gigas]	EKC34018	1.75372E-19	71	96.2857	90	64
isotig00479	krueppel-like factor 5	608	gi|405946392|gb|EKC17625.1|Krueppel-like factor 5 [Crassostrea gigas]	EKC17625	2.66232E-24	59	107.457	161	96
isotig00490	actin	600	gi|53829574|gb|AAU94666.1|actin [Discodermia sp. ETS-2004]	AAU94666	1.25875E-49	58	172.17	215	126
isotig00492	mannose-6-phosphate receptor binding protein 1	598	gi|405954235|gb|EKC21733.1|Adipophilin [Crassostrea gigas]	EKC21733	9.8519E-54	74	188.348	205	153
isotig00505	tandem-repeat galectin	591	gi|295136551|gb|ADF80416.1|galectin [Ostrea edulis]	ADF80416	5.46025E-44	62	159.458	187	116
isotig00514	ninjurin 1	582	gi|321479348|gb|EFX90304.1|hypothetical protein DAPPUDRAFT_94254 [Daphnia pulex]	EFX90304	1.00804E-12	63	71.633	98	62
isotig00520	translationally controlled tumor protein	585	gi|294860882|gb|ADF45337.1|translationally controlled tumor protein [Chlamys farreri]	ADF45337	6.22474E-10	66	63.5438	62	41
isotig00524	ribosomal protein sa	584	gi|340052079|emb|CCC42233.1|40S ribosomal protein SA [Pecten maximus]	CCC42233	2.20947E-108	92	319.701	188	173
isotig00528	phosphoserine aminotransferase	577	gi|126697426|gb|ABO26670.1|phosphoserine aminotransferase 1 isoform 1 [Haliotis discus discus]	ABO26670	2.87672E-81	87	256.529	159	139
isotig00532	cat eye syndrome critical region protein 5-like	579	gi|405972099|gb|EKC36886.1|Cat eye syndrome critical region protein 5 [Crassostrea gigas]	EKC36886	2.44706E-21	84	98.5969	64	54
isotig00541	cyclophilin a	573	gi|38146753|gb|AAR11779.1|cyclophilin A [Chlamys farreri]	AAR11779	3.00862E-92	94	277.33	164	155
isotig00543	laccase 1	573	gi|405958937|gb|EKC25017.1|L-ascorbate oxidase [Crassostrea gigas]	EKC25017	1.19162E-49	64	182.57	185	120
isotig00547	receptor-type tyrosine-protein phosphatase kappa	570	gi|156356250|ref|XP_001623841.1|predicted protein [Nematostella vectensis] >gi|156210575|gb|EDO31741.1| predicted protein [Nematostella vectensis]	XP_001623841	3.60812E-12	48	72.7886	190	93
isotig00551	ribosomal protein l11	572	gi|28630287|gb|AAN73370.1|ribosomal protein L11 [Petromyzon marinus]	AAN73370	9.49452E-24	84	101.679	69	58
isotig00553	sushi domain-containing protein 2	569	gi|405977956|gb|EKC42377.1|hypothetical protein CGI_10005750 [Crassostrea gigas]	EKC42377	1.98192E-10	47	68.1662	159	75
isotig00581	nuclear receptor subfamily 0 group b member 1	559	gi|405960973|gb|EKC26839.1|Nuclear receptor subfamily 0 group B member 1 [Crassostrea gigas]	EKC26839	1.7179E-47	89	127.872	77	69
isotig00582	wash complex subunit ccdc53	553	gi|405970922|gb|EKC35785.1|Coiled-coil domain-containing protein 53 [Crassostrea gigas]	EKC35785	1.42638E-27	94	90.8929	54	51
isotig00596	inhibitor of apoptosis	554	gi|405969767|gb|EKC34720.1|Putative inhibitor of apoptosis [Crassostrea gigas]	EKC34720	1.50254E-34	57	133.65	172	99
isotig00604	s-adenosylhomocysteine hydrolase	551	gi|405974443|gb|EKC39086.1|Adenosylhomocysteinase A [Crassostrea gigas]	EKC39086	1.70051E-108	93	328.176	176	165
isotig00615	ribosomal protein l35a	547	gi|163637108|gb|ABY27370.1|ribosomal protein L35A [Crassostrea gigas]	ABY27370	3.16173E-25	82	103.219	62	51
isotig00623	fascin 2	543	gi|405961655|gb|EKC27420.1|Fascin [Crassostrea gigas]	EKC27420	1.22951E-47	68	171.785	163	112
isotig00624	glycogen synthase kinase	543	gi|405950055|gb|EKC18062.1|hypothetical protein CGI_10015284 [Crassostrea gigas]	EKC18062	1.83931E-10	50	64.6994	169	86
isotig00626	cathepsin l	540	gi|288548566|gb|ADC52431.1|cathepsin L2 cysteine protease [Pinctada fucata]	ADC52431	4.81782E-82	82	256.914	181	149
isotig00635	cytochrome p450 3a24-like	538	gi|48976101|ref|NP_001001751.1|cytochrome P450 A 37 [Gallus gallus] >gi|6522679|emb|CAB62060.1| Cytochrome P450 [Gallus gallus]	NP_001001751	7.80109E-24	64	105.916	143	92
isotig00638	glyceraldehyde-3-phosphate dehydrogenase	526	gi|291227036|ref|XP_002733494.1|PREDICTED: glyceraldehyde 3-phosphate dehydrogenase-like [Saccoglossus kowalevskii]	XP_002733494	4.23247E-29	95	119.013	64	61
isotig00640	tubulin beta chain variant 1	534	gi|162138821|dbj|BAF95186.1|beta-tubulin [Pinctada fucata]	BAF95186	7.42787E-84	100	255.758	120	120
isotig00642	HSP40 [Pinctada martensi]	530	gi|371753855|gb|AEX55298.1|HSP40 [Pinctada martensi]	AEX55298	5.50585E-6	60	52.7582	58	35
isotig00652	60s ribosomal protein l22	534	gi|237862650|gb|ACR24950.1|ribosomal protein L22 [Lepidochitona cinerea]	ACR24950	1.16273E-18	85	86.6557	56	48
isotig00657	40s ribosomal protein s30	528	gi|22758876|gb|AAN05597.1|ribosomal protein S30 [Argopecten irradians]	AAN05597	1.82347E-36	100	133.265	80	80
isotig00664	dual specificity protein phosphatase 7	522	gi|405973059|gb|EKC37794.1|Dual specificity protein phosphatase 7 [Crassostrea gigas]	EKC37794	3.49057E-25	82	107.842	75	62
isotig00665	protein mab-21-like 3	524	gi|291242079|ref|XP_002740936.1|PREDICTED: mab-21-like protein 2-like [Saccoglossus kowalevskii]	XP_002740936	2.3379E-20	52	94.7449	176	92
isotig00668	myosin heavy chain	524	gi|7416981|gb|AAF62393.1|AF183909_3catchin [Argopecten irradians]	AAF62393	5.23975E-50	99	182.185	104	103
isotig00682	prolyl-trna synthetase associated region	522	gi|118592113|ref|ZP_01549507.1|hypothetical protein SIAM614_25592 [Stappia aggregata IAM 12614] >gi|118435409|gb|EAV42056.1| hypothetical protein SIAM614_25592 [Labrenzia aggregata IAM 12614]	ZP_01549507	4.0781E-24	59	102.064	120	71
isotig00687	lactase-phlorizin hydrolase-like	521	gi|405977496|gb|EKC41941.1|Lactase-phlorizin hydrolase [Crassostrea gigas]	EKC41941	9.37011E-18	85	88.9669	54	46
isotig00691	inositol-3-phosphate synthase 1-b-like	517	gi|390354855|ref|XP_780760.3|PREDICTED: inositol-3-phosphate synthase 1-A-like isoform 2 [Strongylocentrotus purpuratus] >gi|390354857|ref|XP_003728424.1| PREDICTED: inositol-3-phosphate synthase 1-A-like isoform 1 [Strongylocentrotus purpuratus]	XP_780760	4.75455E-100	92	310.071	170	158
isotig00694	asparaginyl-trna cytoplasmic	519	gi|405953092|gb|EKC20816.1|Asparaginyl-tRNA synthetase, cytoplasmic [Crassostrea gigas]	EKC20816	1.59624E-89	90	282.722	172	155
isotig00695	probable ribosome biogenesis protein rlp24-like	519	gi|329565704|gb|AEB92228.1|ribosomal protein L24 [Chlamys farreri]	AEB92228	3.90882E-58	94	190.274	103	97
isotig00702	calponin homolog	519	gi|405975242|gb|EKC39823.1|Calponin-2 [Crassostrea gigas]	EKC39823	1.69641E-52	75	149.443	119	90
isotig00705	innexin unc-9	517	gi|405961911|gb|EKC27644.1|Innexin unc-9 [Crassostrea gigas]	EKC27644	1.15364E-44	86	161.77	134	116
isotig00710	bcl2 adenovirus e1b 19 kda protein-interacting protein 3	510	gi|405970640|gb|EKC35529.1|BCL2/adenovirus E1B 19 kDa protein-interacting protein 3 [Crassostrea gigas]	EKC35529	1.14099E-29	72	113.62	104	75
isotig00712	elongation factor 1 alpha	515	gi|46909341|gb|AAT06188.1|elongation factor 1 alpha, partial [Modiolus americanus]	AAT06188	1.2595E-105	94	319.701	171	161
isotig00714	protein phosphatase regulatory subunit 3d-like	516	gi|405957616|gb|EKC23815.1|hypothetical protein CGI_10020195 [Crassostrea gigas]	EKC23815	6.13304E-88	85	273.092	171	147
isotig00719	peroxiredoxin 6	514	gi|126697314|gb|ABO26614.1|peroxiredoxin 6 [Haliotis discus discus]	ABO26614	1.46229E-71	77	225.713	171	133
isotig00723	x-box binding protein 1	512	gi|405961945|gb|EKC27673.1|X-box-binding protein 1 [Crassostrea gigas]	EKC27673	8.2046E-38	73	143.665	128	94
isotig00732	profilin	512	gi|124106306|sp|P18321.2|PROF_CLYJARecName: Full=Profilin	P18321	1.74346E-79	88	243.432	140	124
isotig00733	lactase-phlorizin hydrolase-like	511	gi|405977496|gb|EKC41941.1|Lactase-phlorizin hydrolase [Crassostrea gigas]	EKC41941	3.78657E-78	81	254.218	169	137
isotig00741	40s ribosomal protein s23-like	510	gi|61619986|gb|AAX47435.1|40S ribosomal protein S23 [Crassostrea gigas]	AAX47435	1.78941E-48	97	164.081	83	81
isotig00747	asparagine--trna cytoplasmic-like	497	gi|260822036|ref|XP_002606409.1|hypothetical protein BRAFLDRAFT_118529 [Branchiostoma floridae] >gi|229291750|gb|EEN62419.1| hypothetical protein BRAFLDRAFT_118529 [Branchiostoma floridae]	XP_002606409	1.30405E-20	86	83.5741	102	88
isotig00748	hypothetical protein CGI_10016665 [Crassostrea gigas]	500	gi|405957942|gb|EKC24118.1|hypothetical protein CGI_10016665 [Crassostrea gigas]	EKC24118	5.7194E-25	65	92.8189	123	80
isotig00753	orexin receptor type 2	509	gi|405978729|gb|EKC43093.1|Neuropeptide S receptor [Crassostrea gigas]	EKC43093	8.34409E-31	59	122.865	153	91
isotig00755	clathrin light chain a isoform a	506	gi|405975921|gb|EKC40452.1|Clathrin light chain A [Crassostrea gigas]	EKC40452	1.15172E-17	76	63.929	46	35
isotig00760	low quality protein: protein	506	gi|167630398|ref|YP_001680897.1|hypothetical protein [Heliobacterium modesticaldum Ice1] >gi|167593138|gb|ABZ84886.1| hypothetical protein HM1_3126 [Heliobacterium modesticaldum Ice1]	YP_001680897	3.42338E-16	68	79.337	69	47
isotig00763	baculoviral iap repeat-containing protein 3	505	gi|405976682|gb|EKC41180.1|Apoptosis 2 inhibitor [Crassostrea gigas]	EKC41180	6.91951E-19	62	89.7373	103	64
isotig00771	hemagglutinin amebocyte aggregation factor	504	gi|14041722|emb|CAC38786.1|dermatopontin [Suberites domuncula]	CAC38786	3.57566E-11	58	66.6254	100	58
isotig00773	thromboxane-a synthase	496	gi|45387645|ref|NP_991172.1|thromboxane-A synthase [Danio rerio] >gi|37681955|gb|AAQ97855.1| thromboxane A synthase 1 [Danio rerio] >gi|92098267|gb|AAI15234.1| Thromboxane A synthase 1 (platelet, cytochrome P450, family 5, subfamily A) [Danio rerio]	NP_991172	8.62373E-32	68	127.487	127	87
isotig00784	ribosomal protein s20	497	gi|22203726|gb|AAM94275.1|ribosomal protein S20 [Chlamys farreri]	AAM94275	5.55802E-54	98	146.747	75	74
isotig00786	elongation factor-2 kinase	501	gi|405963369|gb|EKC28948.1|hypothetical protein CGI_10012792 [Crassostrea gigas]	EKC28948	1.15117E-96	87	293.893	165	145
isotig00789	neuralized-like protein 1a	500	gi|405961433|gb|EKC27237.1|Neuralized-like protein 1A [Crassostrea gigas]	EKC27237	1.44408E-34	81	134.035	102	83
isotig00794	alanyl-trna synthetase domain containing 1	500	gi|405973364|gb|EKC38083.1|Alanyl-tRNA synthetase domain-containing protein 1 [Crassostrea gigas]	EKC38083	1.52441E-23	87	103.99	66	58
isotig00800	20 kda calcium-binding protein (antigen sm20)	499	gi|6451670|dbj|BAA86915.1|troponin C-long [Mizuhopecten yessoensis]	BAA86915	3.46383E-68	95	214.927	153	146
isotig00808	hypothetical protein CGI_10014414 [Crassostrea gigas]	497	gi|405966960|gb|EKC32180.1|hypothetical protein CGI_10014414 [Crassostrea gigas]	EKC32180	7.65265E-14	64	74.3294	117	76
isotig00809	translation elongation factor 1 alpha	499	gi|71835899|gb|AAZ42325.1|translation elongation factor 1-alpha [Caenorhabditis remanei]	AAZ42325	6.85127E-31	87	119.013	79	69
isotig00810	translocon-associated protein subunit delta	498	gi|405977006|gb|EKC41479.1|Translocon-associated protein subunit delta [Crassostrea gigas]	EKC41479	2.76516E-62	80	200.29	156	126
isotig00817	fibrillin 1-like	497	gi|405976955|gb|EKC41432.1|Zonadhesin [Crassostrea gigas]	EKC41432	9.34089E-27	59	116.316	167	100
isotig00818	midline fasciclin	497	gi|325296986|ref|NP_001191507.1|fasciclin-like protein precursor [Aplysia californica] >gi|20799320|gb|AAM28437.1|AF454399_1 fasciclin-like protein [Aplysia californica]	NP_001191507	5.16329E-28	57	118.627	159	91
isotig00821	fibrillin 1-like	497	gi|405976955|gb|EKC41432.1|Zonadhesin [Crassostrea gigas]	EKC41432	9.34089E-27	59	116.316	167	100
isotig00841	cytochrome p450 2b19	490	gi|405957506|gb|EKC23711.1|Cytochrome P450 2F2 [Crassostrea gigas]	EKC23711	1.49306E-23	74	104.375	89	66
isotig00848	t-cell acute lymphocytic leukemia 1	484	gi|405954115|gb|EKC21640.1|T-cell acute lymphocytic leukemia protein 1 [Crassostrea gigas]	EKC21640	5.2974E-35	73	131.339	118	87
isotig00851	growth arrest and dna-damage-inducible protein gadd45 alpha	488	gi|405966349|gb|EKC31645.1|Growth arrest and DNA-damage-inducible protein GADD45 alpha [Crassostrea gigas]	EKC31645	2.48769E-19	55	88.9669	134	74
isotig00852	hypothetical protein CGI_10017316 [Crassostrea gigas]	492	gi|405962302|gb|EKC27994.1|hypothetical protein CGI_10017316 [Crassostrea gigas]	EKC27994	2.61119E-22	53	102.449	165	88
isotig00863	ring u-box domain-containing protein	489	gi|405961433|gb|EKC27237.1|Neuralized-like protein 1A [Crassostrea gigas]	EKC27237	8.60114E-54	83	184.882	121	101
isotig00865	gastrulation-specific protein g12	480	gi|339236347|ref|XP_003379728.1|putative gastrulation-specific protein G12 [Trichinella spiralis] >gi|316977555|gb|EFV60640.1| putative gastrulation-specific protein G12 [Trichinella spiralis]	XP_003379728	4.50368E-7	67	55.0694	46	31
isotig00884	non-neuronal cytoplasmic intermediate filament protein	482	gi|405950795|gb|EKC18758.1|Non-neuronal cytoplasmic intermediate filament protein [Crassostrea gigas]	EKC18758	2.1174E-9	49	63.929	121	60
isotig00887	heat shock protein 70-s3	485	gi|118572211|gb|ABL06944.1|heat shock protein 70, partial [Sarcophaga crassipalpis]	ABL06944	1.09567E-8	77	58.151	45	35
isotig00899	selenium binding protein 1	479	gi|61197416|gb|AAX39709.1|selenium-binding protein [Chlamys farreri]	AAX39709	1.62867E-88	93	277.33	145	135
isotig00903	unknown protein 11 [Haliotis diversicolor]	482	gi|166406805|gb|ABY87366.1|unknown protein 11 [Haliotis diversicolor]	ABY87366	1.43337E-18	56	87.0409	140	79
isotig00917	alpha partial	480	gi|405950777|gb|EKC18741.1|Neutral and basic amino acid transport protein rBAT [Crassostrea gigas]	EKC18741	6.21164E-28	62	113.62	132	83
isotig00923	hypothetical protein CGI_10000712 [Crassostrea gigas]	478	gi|405956480|gb|EKC23060.1|hypothetical protein CGI_10000712 [Crassostrea gigas]	EKC23060	8.8236E-7	53	54.299	93	50
isotig00934	hephaestin-like 1	476	gi|363729231|ref|XP_417192.3|PREDICTED: hephaestin-like 1 [Gallus gallus]	XP_417192	1.38345E-17	71	88.9669	70	50
isotig00936	enoyl- mitochondrial precursor	473	gi|260814281|ref|XP_002601844.1|hypothetical protein BRAFLDRAFT_121149 [Branchiostoma floridae] >gi|229287146|gb|EEN57856.1| hypothetical protein BRAFLDRAFT_121149 [Branchiostoma floridae]	XP_002601844	3.4208E-30	82	120.553	81	67
isotig00937	isocitrate dehydrogenase	461	gi|48476117|gb|AAT44354.1|isocitrate dehydrogenase [Crassostrea gigas]	AAT44354	1.18231E-29	86	102.064	59	51
isotig00942	ribosomal protein l10ae	470	gi|324105237|gb|ADY18381.1|ribosomal protein rpl10a [Glycera tridactyla]	ADY18381	1.71936E-32	88	121.324	70	62
isotig00952	neuralized-like protein 1a	474	gi|405961433|gb|EKC27237.1|Neuralized-like protein 1A [Crassostrea gigas]	EKC27237	9.25217E-35	77	134.42	104	81
isotig00983	heat shock protein 70	473	gi|76780606|emb|CAH04106.1|heat shock protein 70 [Mytilus galloprovincialis]	CAH04106	2.84306E-41	82	154.451	118	97
isotig00985	lactase-phlorizin hydrolase	472	gi|405977496|gb|EKC41941.1|Lactase-phlorizin hydrolase [Crassostrea gigas]	EKC41941	1.54792E-54	73	191.045	160	118
isotig00986	protein cnppd1	470	gi|405975248|gb|EKC39829.1|Uncharacterized protein C2orf24-like protein [Crassostrea gigas]	EKC39829	8.60899E-46	76	165.236	128	98
isotig01006	PREDICTED: hypothetical protein, partial [Hydra magnipapillata]	469	gi|221123374|ref|XP_002166971.1|PREDICTED: hypothetical protein, partial [Hydra magnipapillata]	XP_002166971	1.70931E-4	58	48.9062	55	32
isotig01009	ribosomal protein l8	468	gi|405947664|gb|EKC17881.1|60S ribosomal protein L8 [Crassostrea gigas]	EKC17881	5.66281E-30	98	114.005	55	54
isotig01023	kelch-like protein 29	468	gi|405945264|gb|EKC17247.1|Kelch-like protein 24 [Crassostrea gigas]	EKC17247	4.86007E-21	57	97.4413	147	85
isotig01025	40s ribosomal protein s16	468	gi|405958969|gb|EKC25047.1|40S ribosomal protein S16 [Crassostrea gigas]	EKC25047	9.88587E-82	95	248.825	150	143
isotig01033	hypothetical protein CGI_10004519 [Crassostrea gigas]	463	gi|405965118|gb|EKC30533.1|hypothetical protein CGI_10004519 [Crassostrea gigas]	EKC30533	5.2286E-31	71	120.939	96	69
isotig01035	cartilage matrix protein	465	gi|355701318|gb|AES01644.1|matrilin 1, cartilage matrix protein [Mustela putorius furo]	AES01644	3.25917E-25	57	104.375	133	77
isotig01037	erythrocyte membrane protein band -like 1	463	gi|405975706|gb|EKC40255.1|Band 4.1-like protein 3 [Crassostrea gigas]	EKC40255	2.99804E-45	78	169.088	123	96
isotig01043	hypothetical protein CGI_10024185 [Crassostrea gigas]	466	gi|405971419|gb|EKC36258.1|hypothetical protein CGI_10024185 [Crassostrea gigas]	EKC36258	4.26983E-6	62	50.447	66	41
isotig01046	beta tubulin 3	466	gi|14124960|gb|AAH08006.1|TUBB2C protein, partial [Homo sapiens]	AAH08006	3.68236E-73	91	229.565	124	114
isotig01061	ribosomal protein partial	461	gi|229891605|sp|A3RLT6.1|RSSA_PINFURecName: Full=40S ribosomal protein SA >gi|126362082|gb|ABO10190.1| 67kD laminin receptor precursor [Pinctada fucata]	A3RLT6	1.4863E-72	96	230.335	128	124
isotig01065	transcription factor 21	463	gi|405975371|gb|EKC39937.1|Transcription factor 21 [Crassostrea gigas]	EKC39937	3.94757E-15	75	77.0258	58	44
isotig01067	cephalotocin receptor 1	463	gi|405974153|gb|EKC38821.1|Cephalotocin receptor 1 [Crassostrea gigas]	EKC38821	5.19964E-20	86	93.5893	59	51
isotig01077	malate cytoplasmic-like	460	gi|197631777|gb|ACH70612.1|malate dehydrogenase 1 [Salmo salar]	ACH70612	4.1787E-7	77	56.225	48	37
isotig01086	beta tubulin 3	455	gi|86559792|gb|ABD04191.1|beta-tubulin [Anthopleura elegantissima]	ABD04191	2.14199E-80	91	249.21	133	122
isotig01087	t-complex protein 1 subunit gamma	453	gi|76154176|gb|AAX25672.2|SJCHGC05011 protein [Schistosoma japonicum]	AAX25672	1.5261E-6	85	53.5286	34	29
isotig01089	oncoprotein-induced transcript 3	461	gi|405976899|gb|EKC41377.1|Zona pellucida sperm-binding protein 2 [Crassostrea gigas]	EKC41377	3.53235E-16	45	81.6481	161	73
isotig01106	thioester-containing protein	459	gi|281833719|gb|ADA77518.1|thioester-containing protein-G [Chlamys farreri]	ADA77518	7.74528E-74	89	243.817	152	136
isotig01115	chaperonin containing subunit 6a (zeta 1)	458	gi|405953549|gb|EKC21190.1|T-complex protein 1 subunit zeta [Crassostrea gigas]	EKC21190	5.29825E-87	91	274.633	152	139
isotig01122	heat shock protein 70 partial	455	gi|116245285|ref|XP_001230285.1|AGAP012891-PA [Anopheles gambiae str. PEST] >gi|116133494|gb|EAU78060.1| AGAP012891-PA [Anopheles gambiae str. PEST]	XP_001230285	3.75903E-68	91	214.542	120	110
isotig01123	collagen alpha-6 chain	457	gi|405961288|gb|EKC27115.1|Collagen alpha-6(VI) chain [Crassostrea gigas]	EKC27115	1.49836E-32	64	128.642	142	91
isotig01125	non-neuronal cytoplasmic intermediate filament protein	451	gi|405950795|gb|EKC18758.1|Non-neuronal cytoplasmic intermediate filament protein [Crassostrea gigas]	EKC18758	8.80346E-6	79	52.7582	39	31
isotig01126	hypothetical protein CGI_10013436 [Crassostrea gigas]	453	gi|405966835|gb|EKC32070.1|hypothetical protein CGI_10013436 [Crassostrea gigas]	EKC32070	1.43731E-16	83	83.1889	85	71
isotig01128	ribosomal protein s11	456	gi|241913786|gb|ACS72241.1|galectin 2 [Argopecten irradians]	ACS72241	3.98285E-55	99	191.43	104	103
isotig01131	tropomyosin	456	gi|11177141|dbj|BAB17858.1|tropomyosin [Mizuhopecten yessoensis]	BAB17858	3.10597E-47	98	164.851	84	83
isotig01141	hypothetical protein CGI_10014470 [Crassostrea gigas]	454	gi|405966815|gb|EKC32052.1|hypothetical protein CGI_10014470 [Crassostrea gigas]	EKC32052	1.30981E-16	64	85.8853	89	57
isotig01142	cysteine-rich protein 1	448	gi|198426757|ref|XP_002131797.1|PREDICTED: similar to LOC100125153 protein [Ciona intestinalis]	XP_002131797	1.04737E-18	92	84.3445	68	63
isotig01143	60s ribosomal protein l14	453	gi|22758900|gb|AAN05609.1|ribosomal protein L14 [Argopecten irradians]	AAN05609	5.49906E-83	98	251.906	146	144
isotig01145	hemagglutinin amebocyte aggregation factor	454	gi|63003148|dbj|BAD97851.1|Dermatopontin2 [Lymnaea stagnalis]	BAD97851	9.11455E-5	57	47.3654	42	24
isotig01147	sam pointed domain-containing ets transcription factor	455	gi|405957924|gb|EKC24101.1|SAM pointed domain-containing Ets transcription factor [Crassostrea gigas]	EKC24101	3.6312E-44	93	159.458	86	80
isotig01150	cytosolic phospholipase a2	452	gi|405966112|gb|EKC31432.1|Cytosolic phospholipase A2 [Crassostrea gigas]	EKC31432	6.19734E-41	90	154.066	82	74
isotig01153	40s ribosomal protein s8-like	454	gi|22758872|gb|AAN05595.1|ribosomal protein S8 [Argopecten irradians]	AAN05595	7.07845E-84	98	256.144	128	126
isotig01162	paramyosin	453	gi|318609972|dbj|BAJ61596.1|paramyosin [Haliotis discus discus]	BAJ61596	1.0536E-43	88	162.925	150	133
isotig01166	ribosomal protein s3a	452	gi|405965438|gb|EKC30814.1|40S ribosomal protein S3a [Crassostrea gigas]	EKC30814	6.82646E-85	99	260.381	143	142
isotig01167	isoform d	453	gi|390179021|ref|XP_003736784.1|GA16002, isoform D [Drosophila pseudoobscura pseudoobscura] >gi|388859681|gb|EIM52857.1| GA16002, isoform D [Drosophila pseudoobscura pseudoobscura]	XP_003736784	4.69699E-11	62	68.9366	62	39
isotig01168	calpain-7-like protein	450	gi|405972360|gb|EKC37133.1|Calpain-7-like protein [Crassostrea gigas]	EKC37133	2.95687E-35	76	140.198	123	94
isotig01170	hypothetical protein CGI_10005523 [Crassostrea gigas]	453	gi|405972950|gb|EKC37693.1|hypothetical protein CGI_10005523 [Crassostrea gigas]	EKC37693	8.38411E-9	59	61.6178	99	59
isotig01180	matrix metalloproteinase	451	gi|68137220|gb|AAY85550.1|matrix metalloproteinase [Chlamys farreri]	AAY85550	1.00943E-59	89	203.371	118	106
isotig01189	p8 nuclear protein	442	gi|405957122|gb|EKC23355.1|hypothetical protein CGI_10008727 [Crassostrea gigas]	EKC23355	4.51534E-15	74	74.7146	59	44
isotig01197	annexin a4	450	gi|91090918|ref|XP_974058.1|PREDICTED: similar to annexin B13a [Tribolium castaneum]	XP_974058	2.88352E-27	65	100.138	106	69
isotig01198	ribosomal protein s19	450	gi|47117237|sp|Q8ITC3.1|RS19_AEQIRRecName: Full=40S ribosomal protein S19 >gi|22758852|gb|AAN05586.1| ribosomal protein S19 [Argopecten irradians]	Q8ITC3	7.97712E-98	98	289.271	144	142
isotig01201	nad mitochondrial	450	gi|405975835|gb|EKC40377.1|NAD(P) transhydrogenase, mitochondrial [Crassostrea gigas]	EKC40377	2.83793E-72	89	244.973	145	130
isotig01208	eukaryotic initiation factor 4a-ii	450	gi|65736550|dbj|BAD98517.1|hypotheical protein [Nasutitermes takasagoensis]	BAD98517	1.45757E-33	97	125.176	80	78
isotig01212	40s ribosomal protein s3a	448	gi|237862672|gb|ACR24961.1|ribosomal protein S3a [Lepidochitona cinerea]	ACR24961	7.43383E-68	96	213.001	114	110
isotig01218	aldehyde dehydrogenase mitochondrial	448	gi|8131883|gb|AAF73122.1|AF148508_1aldehyde dehydrogenase [Placopecten magellanicus] >gi|9957079|gb|AAG09204.1|AF175578_1 omega-crystallin [Placopecten magellanicus]	AAF73122	2.10902E-54	91	188.348	123	112
isotig01219	signal recognition particle 72 kda protein	446	gi|405978594|gb|EKC42972.1|Signal recognition particle 72 kDa protein [Crassostrea gigas]	EKC42972	8.67374E-62	84	211.075	147	124
isotig01232	Calponin-2 [Crassostrea gigas]	444	gi|405975242|gb|EKC39823.1|Calponin-2 [Crassostrea gigas]	EKC39823	4.62539E-6	82	53.1434	34	28
isotig01233	inhibitor of apoptosis	439	gi|405946675|gb|EKC17690.1|Putative inhibitor of apoptosis [Crassostrea gigas]	EKC17690	2.48194E-30	71	120.553	84	60
isotig01236	hypothetical protein CGI_10026962 [Crassostrea gigas]	443	gi|405975389|gb|EKC39955.1|hypothetical protein CGI_10026962 [Crassostrea gigas]	EKC39955	4.65002E-14	61	75.0998	95	58
isotig01243	60 kda heat shock mitochondrial	444	gi|148677951|gb|EDL09898.1|mCG1033306 [Mus musculus]	EDL09898	2.7093E-58	90	189.119	115	104
isotig01268	exosome component 5	440	gi|405978848|gb|EKC43209.1|Exosome complex exonuclease RRP46 [Crassostrea gigas]	EKC43209	5.20496E-48	86	164.466	130	112
isotig01274	cortactin-binding protein 2	440	gi|405968320|gb|EKC33401.1|Cortactin-binding protein 2 [Crassostrea gigas]	EKC33401	2.60889E-6	60	54.6842	123	74
isotig01285	nadh dehydrogenase subunit 4	433	gi|153123685|ref|YP_001382296.1|NADH dehydrogenase subunit 4 [Argopecten irradians] >gi|254033640|ref|YP_003058263.1| NADH dehydrogenase subunit 4 [Argopecten irradians irradians] >gi|111182340|gb|ABH07608.1| NADH dehydrogenase subunit 4 [Argopecten irradians irradians] >gi|151564693|gb|ABS17679.1| NADH dehydrogenase subunit 4 [Argopecten irradians]	YP_001382296	3.79126E-42	82	154.451	118	97
isotig01308	abp-like protein	435	gi|405968528|gb|EKC33592.1|hypothetical protein CGI_10017744 [Crassostrea gigas]	EKC33592	1.31255E-52	78	174.481	138	108
isotig01310	asparagine synthetase	436	gi|291225664|ref|XP_002732808.1|PREDICTED: asparagiNyl tRNA Synthetase family member (nrs-2)-like [Saccoglossus kowalevskii]	XP_002732808	9.2558E-38	87	143.665	105	92
isotig01316	innexin unc-9	433	gi|405960509|gb|EKC26430.1|Innexin unc-9 [Crassostrea gigas]	EKC26430	5.77595E-42	83	157.532	114	95
isotig01323	myosin heavy chain	436	gi|7416981|gb|AAF62393.1|AF183909_3catchin [Argopecten irradians]	AAF62393	1.22992E-86	100	282.722	145	145
isotig01325	novel protein	435	gi|260835796|ref|XP_002612893.1|hypothetical protein BRAFLDRAFT_227771 [Branchiostoma floridae] >gi|229298275|gb|EEN68902.1| hypothetical protein BRAFLDRAFT_227771 [Branchiostoma floridae]	XP_002612893	4.21315E-19	53	92.4337	132	71
isotig01326	28s ribosomal protein mitochondrial precursor	434	gi|256075719|ref|XP_002574164.1|hypothetical protein [Schistosoma mansoni] >gi|353232431|emb|CCD79786.1| hypothetical protein Smp_027240 [Schistosoma mansoni]	XP_002574164	1.15736E-28	75	112.079	86	65
isotig01327	cyclic amp receptor-like protein a	430	gi|405972548|gb|EKC37311.1|hypothetical protein CGI_10004316 [Crassostrea gigas]	EKC37311	1.32459E-34	65	130.183	114	75
isotig01328	heat shock protein 70 partial	435	gi|402913127|ref|XP_003919076.1|PREDICTED: heat shock cognate 71 kDa protein-like [Papio anubis]	XP_003919076	5.1072E-63	89	201.445	112	100
isotig01330	heat shock protein 70	434	gi|66766198|dbj|BAD99027.1|heat shock protein 70 [Mytilus galloprovincialis]	BAD99027	1.19356E-50	86	180.259	128	111
isotig01335	matrix metalloproteinase	435	gi|68137220|gb|AAY85550.1|matrix metalloproteinase [Chlamys farreri]	AAY85550	6.64702E-22	72	99.7525	90	65
isotig01336	low-density lipoprotein receptor-related protein 1b-like	427	gi|241092097|ref|XP_002409356.1|hemolectin, putative [Ixodes scapularis] >gi|215492710|gb|EEC02351.1| hemolectin, putative [Ixodes scapularis]	XP_002409356	2.18261E-7	53	58.151	93	50
isotig01348	hypothetical conserved protein	433	gi|405954449|gb|EKC21888.1|hypothetical protein CGI_10003132 [Crassostrea gigas]	EKC21888	3.54411E-23	67	101.293	129	87
isotig01357	cephalotocin receptor 1	425	gi|405974153|gb|EKC38821.1|Cephalotocin receptor 1 [Crassostrea gigas]	EKC38821	4.08829E-12	53	71.2478	142	76
isotig01359	guanine nucleotide-binding protein subunit beta-2-like 1	432	gi|405973892|gb|EKC38581.1|Guanine nucleotide-binding protein subunit beta-2-like 1 [Crassostrea gigas]	EKC38581	1.61498E-64	97	209.92	103	100
isotig01364	caffeoyl- o-methyltransferase	420	gi|61806472|ref|NP_001013468.1|uncharacterized protein LOC541322 [Danio rerio] >gi|60649639|gb|AAH90471.1| Zgc:113054 [Danio rerio]	NP_001013468	9.95745E-22	68	98.9821	116	79
isotig01366	low quality protein: neurogenic locus notch homolog protein 1-like	428	gi|405962703|gb|EKC28354.1|Collagen alpha-1(XII) chain [Crassostrea gigas]	EKC28354	1.06421E-11	50	69.707	115	58
isotig01382	sam domain-containing protein	429	gi|405975400|gb|EKC39966.1|hypothetical protein CGI_10026975 [Crassostrea gigas]	EKC39966	1.18392E-60	79	203.756	143	113
isotig01390	calponin transgelin	428	gi|158302242|ref|XP_321834.4|AGAP001313-PA [Anopheles gambiae str. PEST] >gi|157012856|gb|EAA01312.4| AGAP001313-PA [Anopheles gambiae str. PEST]	XP_321834	3.18338E-8	62	57.3806	61	38
isotig01391	bchain kinetic and structural studies of thermostabilized mutants of hca	425	gi|405966618|gb|EKC31880.1|Carbonic anhydrase 2 [Crassostrea gigas]	EKC31880	1.25408E-42	68	153.295	130	89
isotig01403	60 kda ss-a ro ribonucleoprotein	427	gi|301619450|ref|XP_002939107.1|PREDICTED: 60 kDa SS-A/Ro ribonucleoprotein-like [Xenopus (Silurana) tropicalis]	XP_002939107	8.6426E-5	71	49.2914	42	30
isotig01410	platelet endothelial aggregation receptor 1	425	gi|405951649|gb|EKC19544.1|Receptor-type tyrosine-protein phosphatase S [Crassostrea gigas]	EKC19544	2.27916E-9	55	63.929	109	60
isotig01414	signal cub and egf-like domain-containing protein 2	423	gi|405968587|gb|EKC33647.1|Signal peptide, CUB and EGF-like domain-containing protein 2 [Crassostrea gigas]	EKC33647	7.34552E-5	65	48.521	40	26
isotig01416	guanine nucleotide-binding protein subunit beta-2-like 1	425	gi|115501910|emb|CAL48986.1|Receptor of Activated Kinase C 1 [Mya arenaria]	CAL48986	1.85055E-46	91	163.31	89	81
isotig01430	eukaryotic translation initiation factor 1 variant 1	422	gi|391335488|ref|XP_003742123.1|PREDICTED: protein translation factor SUI1 homolog [Metaseiulus occidentalis]	XP_003742123	2.34575E-42	79	146.362	105	83
isotig01433	translocon-associated protein subunit gamma	414	gi|405972248|gb|EKC37027.1|Translocon-associated protein subunit gamma [Crassostrea gigas]	EKC37027	1.89204E-23	92	96.2857	56	52
isotig01440	hypothetical protein CGI_10023299 [Crassostrea gigas]	422	gi|405968719|gb|EKC33765.1|hypothetical protein CGI_10023299 [Crassostrea gigas]	EKC33765	2.46024E-9	51	60.4622	90	46
isotig01460	tryptophanyl-trna cytoplasmic-like	421	gi|405954717|gb|EKC22079.1|Tryptophanyl-tRNA synthetase, cytoplasmic [Crassostrea gigas]	EKC22079	2.14996E-74	90	238.039	140	127
isotig01466	heat shock protein 70	420	gi|405964548|gb|EKC30019.1|Heat shock protein 70 B2 [Crassostrea gigas]	EKC30019	1.03019E-51	86	182.956	122	105
isotig01468	thiopurine s-methyltransferase	420	gi|62858403|ref|NP_001016410.1|thiopurine S-methyltransferase [Xenopus (Silurana) tropicalis] >gi|169642598|gb|AAI60409.1| hypothetical protein LOC549164 [Xenopus (Silurana) tropicalis] >gi|187469828|gb|AAI67118.1| hypothetical protein LOC549164 [Xenopus (Silurana) tropicalis] >gi|213625524|gb|AAI70791.1| hypothetical protein LOC549164 [Xenopus (Silurana) tropicalis] >gi|213627400|gb|AAI71262.1| …	NP_001016410	1.09458E-10	54	64.6994	81	44
isotig01473	actin partial	418	gi|42560362|gb|AAS20336.1|actin [Cyrenoida floridana]	AAS20336	5.23058E-91	99	273.478	139	138
isotig01486	chaperonin containing subunit 7	405	gi|405959600|gb|EKC25615.1|T-complex protein 1 subunit eta [Crassostrea gigas]	EKC25615	1.47565E-34	71	133.265	120	86
isotig01487	dual specificity protein phosphatase 7	418	gi|405973059|gb|EKC37794.1|Dual specificity protein phosphatase 7 [Crassostrea gigas]	EKC37794	2.97461E-70	94	224.942	121	114
isotig01493	gamma-aminobutyric acid receptor associated protein	416	gi|332348472|gb|AEE60804.1|gamma-aminobutyric acid receptor associated protein [Eriocheir sinensis]	AEE60804	1.91282E-54	98	177.178	89	88
isotig01503	carbonyl reductase	415	gi|405974400|gb|EKC39045.1|Carbonyl reductase [NADPH] 1 [Crassostrea gigas]	EKC39045	5.09703E-58	80	191.815	137	110
isotig01512	heat shock 70kda protein 1 8	414	gi|16118492|gb|AAL14448.1|AF397035_1heat shock protein Hsc70t [Mus musculus]	AAL14448	5.02731E-13	94	72.0182	37	35
isotig01518	thrombospondin type 1 repeat containing protein	413	gi|146189535|emb|CAM91769.1|hypothetical protein [Platynereis dumerilii]	CAM91769	2.74685E-5	46	48.1358	73	34
isotig01519	liver carboxylesterase 2-like	414	gi|291390274|ref|XP_002711688.1|PREDICTED: Liver carboxylesterase 2-like [Oryctolagus cuniculus]	XP_002711688	1.84102E-8	61	60.077	68	42
isotig01534	thymus-specific serine protease	406	gi|405945266|gb|EKC17248.1|Thymus-specific serine protease [Crassostrea gigas]	EKC17248	1.39727E-18	58	67.0106	70	41
isotig01547	basic leucine zipper and w2 domain-containing protein 1	407	gi|405963632|gb|EKC29192.1|Basic leucine zipper and W2 domain-containing protein 1 [Crassostrea gigas]	EKC29192	2.22977E-46	78	167.162	135	106
isotig01548	protein dd3-3-like isoform 1	409	gi|405955976|gb|EKC22856.1|hypothetical protein CGI_10001365 [Crassostrea gigas]	EKC22856	2.74425E-40	82	148.288	138	114
isotig01553	transcription factor ap-1	408	gi|325977003|gb|ADZ48236.1|AP-1 protein [Ruditapes philippinarum]	ADZ48236	7.703E-21	73	93.9745	101	74
isotig01555	major vault protein	408	gi|158263227|gb|ABW24370.1|major vault protein [Riftia pachyptila]	ABW24370	1.20678E-28	85	110.538	76	65
isotig01559	multiple egf-like-domains 6	408	gi|260792804|ref|XP_002591404.1|hypothetical protein BRAFLDRAFT_69967 [Branchiostoma floridae] >gi|229276609|gb|EEN47415.1| hypothetical protein BRAFLDRAFT_69967 [Branchiostoma floridae]	XP_002591404	3.04125E-24	58	105.531	138	81
isotig01571	cd27 antigen	398	gi|75750773|gb|ABA26843.1|tumor necrosis factor receptor precursor [Chlamys farreri]	ABA26843	9.50349E-44	79	157.147	105	83
isotig01577	intermediate filament protein	406	gi|405963175|gb|EKC28772.1|60 kDa neurofilament protein [Crassostrea gigas]	EKC28772	5.83047E-63	91	215.698	134	122
isotig01580	acyl-coenzyme a binding protein	404	gi|318102074|ref|NP_001187742.1|acyl-CoA-binding protein [Ictalurus punctatus] >gi|308323853|gb|ADO29062.1| acyl-CoA-binding protein [Ictalurus punctatus]	NP_001187742	9.35845E-18	84	82.0333	51	43
isotig01581	protein lethal essential for life-like	401	gi|168459045|gb|ACA23998.1|Hsp22 [Argopecten irradians]	ACA23998	2.00596E-53	95	177.178	110	105
isotig01584	ubiquitin conjugating enzyme	404	gi|213409788|ref|XP_002175664.1|ubiquitin-conjugating enzyme E2 [Schizosaccharomyces japonicus yFS275] >gi|212003711|gb|EEB09371.1| ubiquitin-conjugating enzyme E2 [Schizosaccharomyces japonicus yFS275]	XP_002175664	4.12312E-36	85	105.531	63	54
isotig01606	h-2 class ii histocompatibility i-a beta chain-like	405	gi|354497127|ref|XP_003510673.1|PREDICTED: h-2 class II histocompatibility antigen, I-A beta chain-like [Cricetulus griseus]	XP_003510673	8.72875E-10	47	64.3142	104	49
isotig01608	neutral and basic amino acid transport protein rbat	403	gi|405965044|gb|EKC30472.1|Neutral and basic amino acid transport protein rBAT [Crassostrea gigas]	EKC30472	1.63105E-24	80	107.071	98	79
isotig01612	ribosomal protein l31	403	gi|159145652|gb|ABW90363.1|putative ribosomal protein L31 [Sipunculus nudus]	ABW90363	4.69998E-41	81	142.895	103	84
isotig01629	viral iap-associated factor homolog	402	gi|225709874|gb|ACO10783.1|Viral IAP-associated factor homolog [Caligus rogercresseyi]	ACO10783	2.79531E-35	76	131.724	130	99
isotig01631	6-hydroxy-d-nicotine oxidase	399	gi|405977292|gb|EKC41751.1|6-hydroxy-D-nicotine oxidase [Crassostrea gigas]	EKC41751	2.16346E-12	53	72.0182	124	66
isotig01645	dbh-like monooxygenase protein 1-like protein	389	gi|310706686|gb|ADP08787.1|dopamine beta hydroxylase [Chlamys farreri]	ADP08787	6.72927E-57	94	196.052	129	122
isotig01652	bag family molecular chaperone regulator 3	399	gi|405978223|gb|EKC42633.1|BAG family molecular chaperone regulator 4 [Crassostrea gigas]	EKC42633	3.52279E-9	88	62.3882	35	31
isotig01653	bag family molecular chaperone regulator 4-like	398	gi|405978223|gb|EKC42633.1|BAG family molecular chaperone regulator 4 [Crassostrea gigas]	EKC42633	1.36049E-13	85	75.0998	57	49
isotig01654	ribosomal protein l3	397	gi|22203712|gb|AAM94270.1|ribosomal protein L3 [Chlamys farreri]	AAM94270	4.77986E-58	98	186.808	93	92
isotig01655	galectin 2	398	gi|241913786|gb|ACS72241.1|galectin 2 [Argopecten irradians]	ACS72241	1.67649E-83	97	265.388	132	129
isotig01660	hypothetical protein CGI_10009650 [Crassostrea gigas]	397	gi|405951168|gb|EKC19105.1|hypothetical protein CGI_10009650 [Crassostrea gigas]	EKC19105	5.62528E-8	60	58.151	82	50
isotig01666	heat shock protein 70	396	gi|297746591|emb|CBM42052.1|heat shock protein-70kDa [Tevnia jerichonana]	CBM42052	4.33576E-5	88	50.447	45	40
isotig01669	collagen alpha-6 chain	395	gi|405972571|gb|EKC37333.1|Cartilage matrix protein [Crassostrea gigas]	EKC37333	5.30301E-23	66	102.449	131	87
isotig01672	Severin [Crassostrea gigas]	396	gi|405954086|gb|EKC21617.1|Severin [Crassostrea gigas]	EKC21617	4.0527E-7	82	55.8398	34	28
isotig01697	atp-binding cassette sub-family a member 2-like	393	gi|405976142|gb|EKC40661.1|ATP-binding cassette sub-family A member 5 [Crassostrea gigas]	EKC40661	1.81101E-40	75	154.451	129	97
isotig01699	iq motif and ankyrin repeat domain-containing protein loc642574-like	394	gi|313225847|emb|CBY07321.1|unnamed protein product [Oikopleura dioica]	CBY07321	2.78716E-8	58	57.3806	118	69
isotig01703	tubulin beta-2c chain	391	gi|223647034|gb|ACN10275.1|Tubulin beta-2C chain [Salmo salar] >gi|223649208|gb|ACN11362.1| Tubulin beta-2C chain [Salmo salar] >gi|223672899|gb|ACN12631.1| Tubulin beta-2C chain [Salmo salar]	ACN10275	8.94682E-59	96	173.326	86	83
isotig01714	krueppel-like factor 5	393	gi|405967919|gb|EKC33035.1|hypothetical protein CGI_10014845 [Crassostrea gigas]	EKC33035	6.35232E-16	72	78.1814	76	55
isotig01725	cg11044 cg11044-pa	389	gi|241598513|ref|XP_002404752.1|hypothetical protein IscW_ISCW008390 [Ixodes scapularis] >gi|215500472|gb|EEC09966.1| hypothetical protein IscW_ISCW008390 [Ixodes scapularis]	XP_002404752	3.15669E-17	71	81.6481	74	53
isotig01726	leukocyte receptor cluster member 9	389	gi|301618325|ref|XP_002938563.1|PREDICTED: hypothetical protein LOC100495860 [Xenopus (Silurana) tropicalis]	XP_002938563	2.78367E-17	52	85.1149	133	70
isotig01731	transcription factor btf3 homolog 4	391	gi|405970995|gb|EKC35855.1|Transcription factor BTF3-like protein 4 [Crassostrea gigas]	EKC35855	6.40233E-36	81	131.339	105	86
isotig01742	ganglioside gm2 activator	389	gi|405969180|gb|EKC34170.1|Ganglioside GM2 activator [Crassostrea gigas]	EKC34170	5.68003E-7	50	53.9138	110	55
isotig01745	tryptophanyl-trna cytoplasmic-like	390	gi|340376975|ref|XP_003387006.1|PREDICTED: tryptophanyl-tRNA synthetase, cytoplasmic-like [Amphimedon queenslandica]	XP_003387006	2.05187E-12	86	70.4774	66	57
isotig01748	transforming growth factor-beta-induced protein ig-h3 precursor	389	gi|405957709|gb|EKC23900.1|Transforming growth factor-beta-induced protein ig-h3 [Crassostrea gigas]	EKC23900	4.63581E-35	72	137.117	124	90
isotig01757	hematopoietic prostaglandin d synthase	385	gi|193878321|gb|ACF25905.1|GST4 [Chlamys farreri]	ACF25905	3.14543E-52	88	174.096	104	92
isotig01774	rna-binding protein pno1	385	gi|405963708|gb|EKC29264.1|RNA-binding protein PNO1 [Crassostrea gigas]	EKC29264	1.31772E-52	94	176.407	112	106
isotig01779	myosin heavy chain	387	gi|236789|gb|AAB19995.1|myosin heavy chain=rod region [Aequipecten irradians=scallops, Peptide Partial, 1104 aa]	AAB19995	4.24243E-44	100	163.696	128	128
isotig01792	hypothetical protein CGI_10019227 [Crassostrea gigas]	377	gi|405966043|gb|EKC31368.1|hypothetical protein CGI_10019227 [Crassostrea gigas]	EKC31368	6.29811E-8	61	58.151	75	46
isotig01795	tubulin polymerization-promoting protein family member 3	386	gi|198417666|ref|XP_002124388.1|PREDICTED: similar to Tubulin polymerization-promoting protein family member 3 [Ciona intestinalis]	XP_002124388	2.86837E-18	80	84.7297	60	48
isotig01797	aldh2	386	gi|8131883|gb|AAF73122.1|AF148508_1aldehyde dehydrogenase [Placopecten magellanicus] >gi|9957079|gb|AAG09204.1|AF175578_1 omega-crystallin [Placopecten magellanicus]	AAF73122	1.27858E-77	96	248.054	128	123
isotig01818	calmodulin 3b (phosphorylase delta)	382	gi|344269363|ref|XP_003406522.1|PREDICTED: hypothetical protein LOC100657612 [Loxodonta africana]	XP_003406522	1.8214E-36	100	98.9821	47	47
isotig01823	lpxtg-domain-containing protein cell wall anchor domain	381	gi|170072123|ref|XP_001870098.1|conserved hypothetical protein [Culex quinquefasciatus] >gi|167868259|gb|EDS31642.1| conserved hypothetical protein [Culex quinquefasciatus]	XP_001870098	4.31083E-19	66	62.7734	50	33
isotig01825	beta-tubulin	383	gi|397492349|ref|XP_003817086.1|PREDICTED: sodium-dependent phosphate transport protein 2C [Pan paniscus]	XP_003817086	3.11815E-51	98	141.354	84	83
isotig01826	follistatin	382	gi|384096623|gb|AFH66806.1|follistatin [Bubalus bubalis]	AFH66806	3.02049E-6	56	53.1434	80	45
isotig01843	collagen alpha-1 chain-like	381	gi|405958707|gb|EKC24808.1|Collagen alpha-2(I) chain [Crassostrea gigas]	EKC24808	2.14482E-27	71	116.316	101	72
isotig01852	lim protein	373	gi|82408372|gb|ABB73031.1|LIM protein [Mytilus edulis]	ABB73031	2.67854E-34	87	114.39	70	61
isotig01857	serine protease inhibitor dipetalogastin	378	gi|81170953|gb|ABB58756.1|serine protease inhibitor-1L [Argopecten irradians]	ABB58756	1.57472E-19	66	89.3521	84	56
isotig01873	heat shock protein 70	371	gi|77023189|gb|ABA61046.1|cytosolic heat shock protein 70 [Mytilus galloprovincialis]	ABA61046	4.91199E-51	94	171.785	110	104
isotig01879	probable thiopurine s-methyltransferase	377	gi|405960433|gb|EKC26358.1|Putative thiopurine S-methyltransferase [Crassostrea gigas]	EKC26358	1.43866E-12	76	69.707	46	35
isotig01883	gelsolin-like protein 2-like	375	gi|41349563|emb|CAF21863.1|gelsolin [Suberites ficus]	CAF21863	1.51422E-52	86	179.489	105	91
isotig01891	ceruloplasmin precursor	374	gi|395528038|ref|XP_003766140.1|PREDICTED: ceruloplasmin-like [Sarcophilus harrisii]	XP_003766140	1.00269E-10	55	67.3958	89	49
isotig01900	elongation factor 1 gamma	370	gi|358336196|dbj|GAA38919.2|elongation factor 1-gamma, partial [Clonorchis sinensis]	GAA38919	3.51415E-23	73	92.8189	68	50
isotig01917	ribosyldihydronicotinamide dehydrogenase	370	gi|23304937|emb|CAC28139.2|NAD(P)H dehydrogenase (quinone) [Platichthys flesus]	CAC28139	1.21863E-12	65	68.5514	60	39
isotig01926	major vault protein	366	gi|405974681|gb|EKC39307.1|Major vault protein [Crassostrea gigas]	EKC39307	1.86192E-64	95	219.164	120	114
isotig01931	cathepsin d	366	gi|218944225|gb|ACL13150.1|cathepsin D [Chlamys farreri]	ACL13150	7.9475E-24	94	102.449	52	49
isotig01935	cd63 antigen-like	371	gi|405950889|gb|EKC18846.1|CD63 antigen [Crassostrea gigas]	EKC18846	2.19018E-22	74	97.0561	114	85
isotig01940	hsp90aa1 protein	370	gi|153793258|gb|ABS50431.1|heat shock protein 90 [Argopecten irradians]	ABS50431	4.36917E-78	100	254.603	123	123
isotig01944	60s ribosomal protein l9	370	gi|22758894|gb|AAN05606.1|ribosomal protein L9 [Argopecten irradians]	AAN05606	6.16169E-75	97	231.491	119	116
isotig01951	40s ribosomal protein s27a	370	gi|46811235|gb|AAT01911.1|40S ribosomal protein S27A [Pseudopleuronectes americanus]	AAT01911	3.77011E-9	53	58.9214	91	49
isotig01963	cdc42p	369	gi|405975345|gb|EKC39915.1|Cdc42-like protein [Crassostrea gigas]	EKC39915	2.26849E-51	89	171.785	106	95
isotig01983	PREDICTED: uncharacterized protein LOC100892644 [Strongylocentrotus purpuratus]	363	gi|390359934|ref|XP_003729594.1|PREDICTED: uncharacterized protein LOC100892644 [Strongylocentrotus purpuratus]	XP_003729594	4.79473E-6	52	52.373	104	55
isotig02047	low quality protein: zonadhesin	359	gi|405976955|gb|EKC41432.1|Zonadhesin [Crassostrea gigas]	EKC41432	1.13672E-14	61	79.337	99	61
isotig02048	myosin regulatory light chain	356	gi|1389849|gb|AAB02931.1|myosin regulatory light chain [Placopecten magellanicus]	AAB02931	9.07364E-54	98	176.407	88	87
isotig02053	hemocyte protein-glutamine gamma-glutamyltransferase-like	359	gi|332022852|gb|EGI63125.1|Hemocyte protein-glutamine gamma-glutamyltransferase [Acromyrmex echinatior]	EGI63125	9.03632E-11	53	67.3958	114	61
isotig02055	beta- partial	350	gi|2443344|dbj|BAA22381.1|beta-tubulin [Halocynthia roretzi]	BAA22381	1.03502E-58	98	183.341	87	86
isotig02064	low quality protein: hephaestin-like	358	gi|359062694|ref|XP_002685053.2|PREDICTED: ceruloplasmin [Bos taurus]	XP_002685053	5.11173E-12	57	71.2478	101	58
isotig02066	dual specificity protein phosphatase 10	358	gi|405970117|gb|EKC35049.1|Dual specificity protein phosphatase 10 [Crassostrea gigas]	EKC35049	2.63453E-59	86	197.593	118	102
isotig02069	beta partial	357	gi|324546171|gb|ADY49709.1|Tubulin beta-1 chain, partial [Ascaris suum]	ADY49709	1.60226E-40	100	140.969	65	65
isotig02089	thiopurine s-methyltransferase	356	gi|405960433|gb|EKC26358.1|Putative thiopurine S-methyltransferase [Crassostrea gigas]	EKC26358	2.28932E-20	70	90.5077	81	57
isotig02094	60s ribosomal protein l22-like	354	gi|380022347|ref|XP_003695011.1|PREDICTED: 60S ribosomal protein L22-like [Apis florea]	XP_003695011	8.24914E-10	87	60.8474	40	35
isotig02101	ribosomal protein l36	355	gi|405975566|gb|EKC40124.1|60S ribosomal protein L36 [Crassostrea gigas]	EKC40124	1.24679E-40	84	140.969	92	78
isotig02104	collagen alpha-1 chain	355	gi|405968438|gb|EKC33510.1|E3 ubiquitin-protein ligase CHFR, partial [Crassostrea gigas]	EKC33510	5.18521E-10	67	65.0846	74	50
isotig02105	hypothetical protein CGI_10013773 [Crassostrea gigas]	352	gi|405970901|gb|EKC35765.1|hypothetical protein CGI_10013773 [Crassostrea gigas]	EKC35765	1.78176E-13	63	72.4034	82	52
isotig02125	interferon-induced protein 44-like protein	349	gi|405967547|gb|EKC32695.1|Interferon-induced protein 44-like protein [Crassostrea gigas]	EKC32695	1.43034E-9	82	63.1586	46	38
isotig02127	methyltransferase type 11	350	gi|291229085|ref|XP_002734506.1|PREDICTED: predicted protein-like [Saccoglossus kowalevskii]	XP_002734506	7.86096E-22	66	96.2857	102	68
isotig02131	beta-galactosidase-1-like protein 2	347	gi|405953814|gb|EKC21402.1|Beta-galactosidase-1-like protein 2 [Crassostrea gigas]	EKC21402	3.95838E-37	68	139.043	115	79
isotig02148	protein	347	gi|156371627|ref|XP_001628864.1|predicted protein [Nematostella vectensis] >gi|156215851|gb|EDO36801.1| predicted protein [Nematostella vectensis]	XP_001628864	1.67907E-7	59	50.0618	62	37
isotig02153	caffeoyl- o-methyltransferase	348	gi|405953767|gb|EKC21363.1|O-methyltransferase mdmC [Crassostrea gigas]	EKC21363	3.64829E-26	65	108.227	116	76
isotig02174	extracellular domains-containing protein cg31004-like	345	gi|260786240|ref|XP_002588166.1|hypothetical protein BRAFLDRAFT_68804 [Branchiostoma floridae] >gi|229273325|gb|EEN44177.1| hypothetical protein BRAFLDRAFT_68804 [Branchiostoma floridae]	XP_002588166	1.88135E-13	69	75.0998	73	51
isotig02176	y chain e2~ubiquitin-hect	346	gi|283807117|pdb|3JVZ|XChain X, E2~ubiquitin-Hect >gi|283807118|pdb|3JVZ|Y Chain Y, E2~ubiquitin-Hect >gi|283807123|pdb|3JW0|X Chain X, E2~ubiquitin-Hect >gi|283807124|pdb|3JW0|Y Chain Y, E2~ubiquitin-Hect >gi|400977356|pdb|4AUQ|C Chain C, Structure Of Birc7-Ubch5b-Ub Complex. >gi|400977359|pdb|4AUQ|F Chain F, Structure Of Birc7-Ubch5b-Ub Complex.	3JVZ_X	6.1913E-44	98	148.288	75	74
isotig02180	isoform b	345	gi|405975065|gb|EKC39661.1|hypothetical protein CGI_10025118 [Crassostrea gigas]	EKC39661	6.3812E-42	82	150.984	98	81
isotig02181	ribosomal protein l28	345	gi|59895928|gb|AAX11340.1|ribosomal protein L28 [Haliotis asinina]	AAX11340	1.6806E-39	90	138.658	90	81
isotig02189	c gal-specific lectin	343	gi|374079276|gb|AEY80387.1|GalNAc/Gal-specific lectin [Crenomytilus grayanus]	AEY80387	2.80797E-40	72	141.354	111	80
isotig02197	placenta-specific gene 8 protein	343	gi|405976492|gb|EKC40997.1|Kinesin-2 [Crassostrea gigas]	EKC40997	8.03821E-17	58	83.9593	90	53
isotig02224	transmembrane protein 205-like	333	gi|166406785|gb|ABY87356.1|hypothetical protein [Haliotis diversicolor]	ABY87356	1.68557E-20	64	91.2781	105	68
isotig02238	thrombospondin related anonymous protein	339	gi|326781599|gb|AEA06554.1|thrombospondin related anonymous protein [Plasmodium falciparum]	AEA06554	3.22615E-6	60	51.2174	58	35
isotig02249	hypothetical protein CGI_10008425 [Crassostrea gigas]	338	gi|405976751|gb|EKC41245.1|hypothetical protein CGI_10008425 [Crassostrea gigas]	EKC41245	7.48616E-9	57	58.5362	78	45
isotig02252	excitatory amino acid transporter 2	337	gi|405974729|gb|EKC39353.1|Excitatory amino acid transporter 1 [Crassostrea gigas]	EKC39353	3.98422E-22	80	98.5969	72	58
isotig02253	myosin vi	338	gi|67043515|gb|AAY63881.1|myosin VI [Chlamys farreri]	AAY63881	6.6872E-65	93	220.32	114	107
isotig02262	branched-chain-amino-acid cytosolic	335	gi|327283043|ref|XP_003226251.1|PREDICTED: branched-chain-amino-acid aminotransferase, mitochondrial-like [Anolis carolinensis]	XP_003226251	5.69779E-50	83	172.94	111	93
isotig02268	sam pointed domain containing ets transcription factor	336	gi|242020933|ref|XP_002430905.1|conserved hypothetical protein [Pediculus humanus corporis] >gi|212516116|gb|EEB18167.1| conserved hypothetical protein [Pediculus humanus corporis]	XP_002430905	2.11213E-17	63	85.8853	91	58
isotig02273	achain structural basis of the 70-kilodalton heat shock cognate protein atp hydrolytic structure of the active site with adp or atp bound to wild type and mutant atpase fragment	333	gi|402913127|ref|XP_003919076.1|PREDICTED: heat shock cognate 71 kDa protein-like [Papio anubis]	XP_003919076	1.22498E-63	90	201.445	111	100
isotig02274	heat shock protein 70	334	gi|30266145|gb|AAO44919.1|Hsp70 [Gallus gallus] >gi|30266147|gb|AAO44920.1| Hsp70 [Gallus gallus] >gi|30266149|gb|AAO44921.1| Hsp70 [Gallus gallus]	AAO44919	2.40335E-64	91	201.445	107	98
isotig02278	60s ribosomal protein l7a	334	gi|22758896|gb|AAN05607.1|ribosomal protein L7a [Argopecten irradians]	AAN05607	3.20441E-42	97	149.058	72	70
isotig02292	peptide methionine sulfoxide reductase	325	gi|312143496|ref|YP_003994942.1|methionine-R-sulfoxide reductase [Halanaerobium hydrogeniformans] >gi|311904147|gb|ADQ14588.1| methionine-R-sulfoxide reductase [Halanaerobium hydrogeniformans]	YP_003994942	1.75125E-13	65	54.6842	61	40
isotig02310	elongation factor 1 beta	327	gi|389611107|dbj|BAM19164.1|elongation factor 1 beta [Papilio polytes]	BAM19164	3.63949E-17	90	82.0333	52	47
isotig02312	beta 2c	328	gi|395844458|ref|XP_003794978.1|PREDICTED: sodium-dependent phosphate transport protein 2C [Otolemur garnettii]	XP_003794978	1.1169E-53	100	163.31	73	73
isotig02317	gelsolin [Hirudo medicinalis]	325	gi|190343823|gb|ACE75734.1|gelsolin [Hirudo medicinalis]	ACE75734	3.99923E-6	63	50.8322	52	33
isotig02327	Tetraspanin-33 [Crassostrea gigas]	327	gi|405963329|gb|EKC28912.1|Tetraspanin-33 [Crassostrea gigas]	EKC28912	5.83913E-12	89	68.5514	55	49
isotig02338	galactosamine (n-acetyl)-6-sulfate sulfatase-like	326	gi|405964468|gb|EKC29950.1|Arylsulfatase B [Crassostrea gigas]	EKC29950	4.97985E-15	82	78.5666	51	42
isotig02346	kazal-type serine protease inhibitor domain-containing protein 1	325	gi|405967259|gb|EKC32441.1|Kazal-type serine protease inhibitor domain-containing protein 1 [Crassostrea gigas]	EKC32441	2.61843E-4	58	46.595	43	25
isotig02351	thymosin beta-12	324	gi|45387591|ref|NP_991144.1|thymosin beta [Danio rerio] >gi|20140411|sp|Q9W7M8.3|TYB_DANRE RecName: Full=Thymosin beta >gi|5326587|gb|AAD42010.1|AF006831_1 beta-thymosin [Danio rerio] >gi|92097978|gb|AAI15157.1| Thymosin, beta [Danio rerio] >gi|166796339|gb|AAI59221.1| Thymosin, beta [Danio rerio]	NP_991144	1.00328E-7	97	53.5286	41	40
isotig02367	matrix metalloproteinase	320	gi|405975214|gb|EKC39795.1|Matrix metalloproteinase-19 [Crassostrea gigas]	EKC39795	1.01924E-18	83	88.5817	53	44
isotig02379	krueppel-like factor 11	322	gi|326916500|ref|XP_003204545.1|PREDICTED: Krueppel-like factor 11-like [Meleagris gallopavo]	XP_003204545	2.20088E-20	83	93.5893	54	45
isotig02383	innexin unc-9	321	gi|405961911|gb|EKC27644.1|Innexin unc-9 [Crassostrea gigas]	EKC27644	7.77657E-52	87	177.948	106	93
isotig02394	baculoviral iap repeat-containing protein 3	318	gi|405961841|gb|EKC27585.1|Baculoviral IAP repeat-containing protein 7 [Crassostrea gigas]	EKC27585	5.96723E-22	80	98.5969	63	51
isotig02396	hypothetical protein CGI_10005238 [Crassostrea gigas]	321	gi|405953119|gb|EKC20839.1|hypothetical protein CGI_10005238 [Crassostrea gigas]	EKC20839	6.22192E-18	94	61.2326	35	33
isotig02404	protein	313	gi|61815774|gb|AAX56337.1|astacin-like protein [Pinctada fucata]	AAX56337	8.604E-44	85	159.458	103	88
isotig02411	thioester-containing protein	318	gi|281833713|gb|ADA77512.1|thioester-containing protein-A [Chlamys farreri]	ADA77512	3.07754E-34	94	135.191	68	64
isotig02417	hemagglutinin amebocyte aggregation factor	314	gi|405972106|gb|EKC36893.1|Hemagglutinin/amebocyte aggregation factor [Crassostrea gigas]	EKC36893	7.56597E-6	66	50.0618	48	32
isotig02423	low quality protein: mucin-5b-like	317	gi|301769487|ref|XP_002920172.1|PREDICTED: LOW QUALITY PROTEIN: mucin-5B-like [Ailuropoda melanoleuca]	XP_002920172	3.81242E-4	53	47.3654	79	42
isotig02427	low-density lipoprotein receptor-related protein 1b	316	gi|405951139|gb|EKC19078.1|Low-density lipoprotein receptor-related protein 1B [Crassostrea gigas]	EKC19078	2.11167E-5	58	50.8322	70	41
isotig02454	heat shock factor-binding protein 1	312	gi|126697418|gb|ABO26666.1|heat shock factor binding protein 1 [Haliotis discus discus]	ABO26666	5.23283E-19	95	83.5741	47	45
isotig02468	s-crystallin sl11	310	gi|260830892|ref|XP_002610394.1|hypothetical protein BRAFLDRAFT_209329 [Branchiostoma floridae] >gi|229295759|gb|EEN66404.1| hypothetical protein BRAFLDRAFT_209329 [Branchiostoma floridae]	XP_002610394	1.0044E-22	69	96.6709	86	60
isotig02474	collagen alpha-1 chain	310	gi|405957974|gb|EKC24148.1|Collagen alpha-4(VI) chain [Crassostrea gigas]	EKC24148	2.91934E-10	51	65.0846	101	52
isotig02478	60s ribosomal protein l27a	309	gi|22758850|gb|AAN05585.1|ribosomal protein L22 [Argopecten irradians]	AAN05585	2.87181E-41	100	143.28	68	68
isotig02480	elongation factor 2	309	gi|52430346|gb|AAU50534.1|eukaryotic translation elongation factor 2 [Fundulus heteroclitus]	AAU50534	6.93158E-35	91	127.102	69	63
isotig02483	hephaestin	307	gi|345320611|ref|XP_003430313.1|PREDICTED: ceruloplasmin-like, partial [Ornithorhynchus anatinus]	XP_003430313	1.39346E-14	55	73.559	101	56
isotig02492	transcription initiation factor tfiid subunit 2	305	gi|405977643|gb|EKC42082.1|CD63 antigen [Crassostrea gigas]	EKC42082	1.19699E-17	71	76.2554	64	46
isotig02497	vacuolar atp synthase 16 kda proteolipid subunit	305	gi|60678280|ref|NP_991117.1|atp6v0c-like protein [Danio rerio] >gi|41351048|gb|AAH65849.1| Zgc:77708 [Danio rerio] >gi|62202585|gb|AAH93130.1| Zgc:77708 protein [Danio rerio]	NP_991117	1.22371E-40	95	141.739	101	96
isotig02505	neuroligin- x-linked	302	gi|405952852|gb|EKC20613.1|Neuroligin-4, X-linked [Crassostrea gigas]	EKC20613	1.52926E-14	53	77.0258	101	54
isotig02523	endoplasmic reticulum resident protein 44	301	gi|405951160|gb|EKC19097.1|Endoplasmic reticulum resident protein ERp44 [Crassostrea gigas]	EKC19097	1.80964E-22	79	78.5666	62	49
isotig02524	hypothetical protein Kpol_464p3 [Vanderwaltozyma polyspora DSM 70294]	301	gi|156835964|ref|XP_001642230.1|hypothetical protein Kpol_464p3 [Vanderwaltozyma polyspora DSM 70294] >gi|156112697|gb|EDO14372.1| hypothetical protein Kpol_464p3 [Vanderwaltozyma polyspora DSM 70294]	XP_001642230	1.06193E-6	68	52.7582	72	49
isotig02528	beta tubulin	300	gi|227330489|emb|CAQ48235.1|putative beta tubulin [Aequipecten opercularis]	CAQ48235	3.66923E-41	98	142.51	69	68
isotig02537	ribosomal protein l8	300	gi|345104750|gb|AEN71145.1|60S ribosomal protein L8, partial [Nodipecten subnodosus]	AEN71145	5.39654E-63	100	199.134	99	99
isotig02538	protein-glutamine gamma-glutamyltransferase k	299	gi|321477956|gb|EFX88914.1|hypothetical protein DAPPUDRAFT_304762 [Daphnia pulex]	EFX88914	1.11499E-9	54	63.1586	93	51
isotig02543	arylsulfatase b	299	gi|405964464|gb|EKC29946.1|Arylsulfatase B [Crassostrea gigas]	EKC29946	5.98732E-41	82	149.828	97	80
isotig02545	beta tubulin 3	301	gi|343952684|gb|AEM68302.1|beta tubulin, partial [Yoldia scissurata]	AEM68302	7.31364E-31	67	116.701	103	70
isotig02557	arginine kinase	297	gi|7770087|dbj|BAA95610.1|arginine kinase [Sepioteuthis lessoniana]	BAA95610	9.80497E-39	79	141.739	98	78
isotig02568	beta-lactamase	293	gi|72014940|ref|XP_781179.1|PREDICTED: beta-lactamase domain-containing protein 2-like [Strongylocentrotus purpuratus]	XP_781179	1.26442E-7	54	56.6102	94	51
isotig02575	aminopeptidase n	293	gi|405977952|gb|EKC42374.1|Aminopeptidase N [Crassostrea gigas]	EKC42374	2.60291E-20	67	94.7449	96	65
isotig02577	cytochrome b5	293	gi|84619354|emb|CAD92095.1|cytochrome b5 [Crassostrea gigas]	CAD92095	1.32609E-37	92	132.88	75	69
isotig02584	tissue inhibitor of metalloproteinase 3	293	gi|14091323|gb|AAK53706.1|tissue inhibitor of matrix metalloproteinase-3 [Macaca mulatta]	AAK53706	1.40794E-9	61	59.6918	68	42
isotig02592	basic leucine zipper and w2 domain-containing protein 1	290	gi|405963632|gb|EKC29192.1|Basic leucine zipper and W2 domain-containing protein 1 [Crassostrea gigas]	EKC29192	1.86628E-31	82	124.02	96	79
isotig02596	low quality protein: zonadhesin	290	gi|405976955|gb|EKC41432.1|Zonadhesin [Crassostrea gigas]	EKC41432	1.5617E-15	55	80.8777	97	54
isotig02600	ribosomal protein s6	292	gi|149016893|gb|EDL76015.1|rCG23030, isoform CRA_g [Rattus norvegicus]	EDL76015	2.28735E-31	97	119.013	83	81
isotig02601	galectin 2	290	gi|241913786|gb|ACS72241.1|galectin 2 [Argopecten irradians]	ACS72241	9.91196E-58	100	196.052	96	96
isotig02610	ribosomal protein l24	285	gi|188572441|gb|ACD65127.1|putative 60S ribosomal protein RPL24 [Novocrania anomala]	ACD65127	3.31125E-17	88	80.4925	53	47
isotig02648	ribosomal protein ubq l40e	282	gi|109716253|gb|ABG43105.1|ubiquitin [Pectinaria gouldii]	ABG43105	1.8693E-55	100	178.333	88	88
isotig02654	protein disulfide-isomerase a3	282	gi|405967698|gb|EKC32832.1|Protein disulfide-isomerase A3 [Crassostrea gigas]	EKC32832	2.51485E-25	74	106.301	77	57
isotig02658	beta tubulin	278	gi|227330489|emb|CAQ48235.1|putative beta tubulin [Aequipecten opercularis]	CAQ48235	1.83026E-60	98	191.43	92	91
isotig02660	protein cpn-2	281	gi|405967947|gb|EKC33061.1|Transgelin-2 [Crassostrea gigas]	EKC33061	1.48398E-21	61	93.2041	93	57
isotig02680	beta tubulin	278	gi|227330489|emb|CAQ48235.1|putative beta tubulin [Aequipecten opercularis]	CAQ48235	3.61399E-61	100	193.356	92	92
isotig02695	inhibitor kappa b	277	gi|269306945|gb|ACZ34178.1|inhibitor kappa B [Argopecten irradians]	ACZ34178	1.05901E-9	73	62.3882	49	36
isotig02705	heat shock protein 70	275	gi|2305002|gb|AAB65655.1|heat shock cognate protein 70 [Cyprinus carpio]	AAB65655	1.04473E-14	80	71.633	50	40
isotig02713	semaphorin-5a- partial	274	gi|405973590|gb|EKC38295.1|SCO-spondin [Crassostrea gigas]	EKC38295	1.22158E-10	56	66.2402	92	52
isotig02721	arylsulfatase b	272	gi|260821541|ref|XP_002606091.1|hypothetical protein BRAFLDRAFT_88001 [Branchiostoma floridae] >gi|229291429|gb|EEN62101.1| hypothetical protein BRAFLDRAFT_88001 [Branchiostoma floridae]	XP_002606091	2.7075E-37	84	136.732	90	76
isotig02722	btg member 2	272	gi|350399221|ref|XP_003485460.1|PREDICTED: protein BTG1-like [Bombus impatiens] >gi|350399224|ref|XP_003485461.1| PREDICTED: protein BTG1-like [Bombus impatiens]	XP_003485460	1.16162E-9	57	60.077	89	51
isotig02739	glutamine synthetase	267	gi|405961385|gb|EKC27196.1|Glutamine synthetase [Crassostrea gigas]	EKC27196	7.05571E-56	98	186.422	88	87
isotig02749	glutathione s-transferase sigma class protein	269	gi|294718613|gb|ADF32019.1|sigma class glutathione-s-transferase 2 [Chlamys farreri]	ADF32019	3.80383E-21	79	92.0485	63	50
isotig02764	lipoprotein	263	gi|405960107|gb|EKC26054.1|Periostin [Crassostrea gigas]	EKC26054	3.63279E-11	58	65.4698	84	49
isotig02774	h aca ribonucleoprotein complex subunit 3-like	266	gi|321470985|gb|EFX81959.1|hypothetical protein DAPPUDRAFT_49574 [Daphnia pulex]	EFX81959	4.99783E-17	92	77.7962	40	37
isotig02778	hypothetical protein CGI_10023805 [Crassostrea gigas]	266	gi|405963883|gb|EKC29415.1|hypothetical protein CGI_10023805 [Crassostrea gigas]	EKC29415	9.72392E-7	49	52.373	83	41
isotig02797	cg15786 cg15786- partial	262	gi|405952686|gb|EKC20468.1|hypothetical protein CGI_10006051 [Crassostrea gigas]	EKC20468	2.51643E-25	79	105.145	78	62
isotig02813	calponin-like protein	258	gi|23598407|gb|AAN35174.1|calponin-like protein [Euprymna scolopes]	AAN35174	7.72921E-30	77	112.079	85	66
isotig02816	interferon-induced protein 44-like protein	260	gi|405967547|gb|EKC32695.1|Interferon-induced protein 44-like protein [Crassostrea gigas]	EKC32695	1.71532E-23	80	100.908	76	61
isotig02823	hypothetical protein TSTA_040370 [Talaromyces stipitatus ATCC 10500]	256	gi|242805359|ref|XP_002484510.1|hypothetical protein TSTA_040370 [Talaromyces stipitatus ATCC 10500] >gi|218715135|gb|EED14557.1| hypothetical protein TSTA_040370 [Talaromyces stipitatus ATCC 10500]	XP_002484510	3.50305E-15	78	76.2554	55	43
isotig02840	cysteine and glycine-rich protein 2	254	gi|82408372|gb|ABB73031.1|LIM protein [Mytilus edulis]	ABB73031	1.86369E-23	82	97.4413	76	63
isotig02843	tryptophanyl-trna synthetase	255	gi|375073721|gb|AFA34417.1|tryptophanyl tRNA synthetase WARS, partial [Ostrea edulis]	AFA34417	1.15108E-44	95	152.91	85	81
isotig02855	Adipophilin [Crassostrea gigas]	255	gi|405954235|gb|EKC21733.1|Adipophilin [Crassostrea gigas]	EKC21733	2.60563E-7	70	55.4546	48	34
isotig02861	paramyosin protein	253	gi|318609972|dbj|BAJ61596.1|paramyosin [Haliotis discus discus]	BAJ61596	8.45748E-9	87	60.077	41	36
isotig02865	ribosomal protein s21e	253	gi|158187844|gb|ABW23211.1|ribosomal protein rps21 [Eurythoe complanata]	ABW23211	2.23514E-13	87	68.5514	39	34
isotig02873	cre-gst-6 protein	251	gi|193878321|gb|ACF25905.1|GST4 [Chlamys farreri]	ACF25905	7.63624E-33	79	122.479	83	66
isotig02874	collagen alpha-1 chain-like	251	gi|155966127|gb|ABU41018.1|collagen alpha-1 chain [Lepeophtheirus salmonis]	ABU41018	1.46912E-9	63	59.6918	63	40
isotig02876	lys-conopressin preprohormone	250	gi|231838|sp|Q00945.1|CONO_LYMSTRecName: Full=Conopressin/neurophysin; Contains: RecName: Full=Lys-conopressin G; Contains: RecName: Full=Neurophysin; Flags: Precursor >gi|159454|gb|AAA29289.1| preproconopressin [Lymnaea stagnalis] >gi|1168078|gb|AAB35220.1| conopressin [Lymnaea stagnalis]	Q00945	2.51383E-8	70	55.8398	40	28
isotig02878	transcription factor ap-1	250	gi|312190470|gb|ADQ43242.1|transcription factor AP-1 [Haliotis discus discus]	ADQ43242	2.64349E-25	95	104.375	60	57
isotig02881	transmembrane protein 79-like	245	gi|405972950|gb|EKC37693.1|hypothetical protein CGI_10005523 [Crassostrea gigas]	EKC37693	8.38983E-14	75	73.559	58	44
isotig02897	nc domain protein	241	gi|17231855|ref|NP_488403.1|hypothetical protein [Nostoc sp. PCC 7120] >gi|17133499|dbj|BAB76062.1| alr4363 [Nostoc sp. PCC 7120]	NP_488403	2.64419E-7	62	52.7582	67	42
isotig02912	macrophage mannose receptor 1-like	242	gi|405972881|gb|EKC37628.1|Low affinity immunoglobulin epsilon Fc receptor [Crassostrea gigas]	EKC37628	3.946E-8	61	55.0694	78	48
isotig02925	lys-conopressin preprohormone	243	gi|405977227|gb|EKC41686.1|Conopressin/neurophysin [Crassostrea gigas]	EKC41686	4.98106E-11	67	62.7734	55	37
isotig02930	lps-induced tnf-alpha factor	240	gi|405971396|gb|EKC36235.1|Lipopolysaccharide-induced tumor necrosis factor-alpha factor-like protein [Crassostrea gigas]	EKC36235	1.95007E-24	81	98.2117	66	54
isotig02932	vacuolar protein sorting 4b	240	gi|47228222|emb|CAG07617.1|unnamed protein product [Tetraodon nigroviridis]	CAG07617	1.53195E-8	91	58.5362	45	41
isotig02949	dnaj homolog subfamily b member 4	238	gi|405970262|gb|EKC35183.1|DnaJ-like protein subfamily B member 4 [Crassostrea gigas]	EKC35183	2.91226E-23	89	98.9821	58	52
isotig02953	ribosomal protein s5	237	gi|188572381|gb|ACD65097.1|putative 40S ribosomal protein RPS5 [Novocrania anomala]	ACD65097	8.05536E-50	98	164.081	79	78
isotig02961	mitogen-activated protein kinase kinase kinase 7-interacting protein 1	236	gi|255918296|gb|ACU33963.1|mitogen-activated protein kinase kinase kinase 7-interacting protein 1 [Crassostrea angulata]	ACU33963	3.61549E-10	81	63.5438	44	36
isotig02986	proline-rich transmembrane protein 1	230	gi|405976197|gb|EKC40713.1|Proline-rich transmembrane protein 1 [Crassostrea gigas]	EKC40713	6.86543E-17	75	78.9518	56	42
isotig02989	ribosomal protein partial	230	gi|22758888|gb|AAN05603.1|ribosomal protein L5 [Argopecten irradians]	AAN05603	5.21611E-46	100	157.918	76	76
isotig02999	beta- -galactosyltransferase brn	221	gi|405974125|gb|EKC38793.1|Beta-1,3-galactosyltransferase 5 [Crassostrea gigas]	EKC38793	1.7687E-11	63	66.6254	71	45
isotig03006	ubiquitin c	228	gi|342326368|gb|AEL23099.1|ubiquitin [Cherax quadricarinatus]	AEL23099	2.56915E-46	100	153.295	76	76
isotig03029	-phosphotrehalase	218	gi|170071357|ref|XP_001869889.1|alpha-glucosidase [Culex quinquefasciatus] >gi|167867247|gb|EDS30630.1| alpha-glucosidase [Culex quinquefasciatus]	XP_001869889	3.32167E-8	59	57.7658	76	45
isotig03034	four and a half lim domains protein 2	216	gi|405978866|gb|EKC43227.1|Four and a half LIM domains protein 2 [Crassostrea gigas]	EKC43227	1.16057E-27	90	105.145	60	54
isotig03036	hypothetical protein CGI_10012305 [Crassostrea gigas]	218	gi|405962088|gb|EKC27796.1|hypothetical protein CGI_10012305 [Crassostrea gigas]	EKC27796	9.4195E-7	73	51.2174	42	31
isotig03046	serum amyloid a	220	gi|2507357|sp|P02740.2|SAA_ANAPLRecName: Full=Serum amyloid A protein; Short=SAA; Flags: Precursor >gi|1399890|gb|AAC60058.1| serum amyloid A type B [Anas platyrhynchos] >gi|1511648|gb|AAC60059.1| serum amyloid A [Anas platyrhynchos]	P02740	1.6571E-29	86	110.923	68	59
isotig03054	hemagglutinin amebocyte aggregation factor	219	gi|63003150|dbj|BAD97852.1|Dermatopontin3 [Lymnaea stagnalis]	BAD97852	6.97817E-12	65	65.0846	60	39
isotig03056	ribosomal protein s4	216	gi|22758868|gb|AAN05593.1|ribosomal protein S4 [Argopecten irradians]	AAN05593	6.37786E-43	98	149.443	71	70
isotig03065	Astacin [Crassostrea gigas]	215	gi|405978762|gb|EKC43126.1|Astacin [Crassostrea gigas]	EKC43126	1.17994E-9	65	61.2326	63	41
isotig03072	hypothetical protein CGI_10024658 [Crassostrea gigas]	214	gi|405977717|gb|EKC42153.1|hypothetical protein CGI_10024658 [Crassostrea gigas]	EKC42153	3.32508E-31	85	115.931	70	60
isotig03076	beta tubulin partial	213	gi|68161085|gb|AAY86974.1|tubulin-beta [Ictalurus punctatus] >gi|87619570|gb|ABD38635.1| tubulin beta polypeptide [Ictalurus punctatus]	AAY86974	6.60969E-44	98	145.976	71	70
isotig03089	cathepsin z	210	gi|351694787|gb|EHA97705.1|Cathepsin Z [Heterocephalus glaber]	EHA97705	6.49362E-15	90	74.7146	42	38
isotig03102	heme-binding protein 2	208	gi|189503120|gb|ACE06941.1|unknown [Schistosoma japonicum] >gi|226486994|emb|CAX75362.1| Heme-binding protein 2 [Schistosoma japonicum] >gi|226486998|emb|CAX75364.1| Heme-binding protein 2 [Schistosoma japonicum]	ACE06941	7.4801E-8	56	54.299	65	37
isotig03114	alpha macroglobulin	206	gi|40074252|gb|AAR39412.1|alpha macroglobulin [Chlamys farreri]	AAR39412	4.42846E-5	81	48.9062	48	39
isotig03124	ensangg00000014015 protein	205	gi|187450182|emb|CAO85400.1|ENSANGG00000014015 protein [Anopheles arabiensis] >gi|187450186|emb|CAO85402.1| ENSANGG00000014015 protein [Anopheles arabiensis] >gi|187450188|emb|CAO85403.1| ENSANGG00000014015 protein [Anopheles arabiensis]	CAO85400	4.09486E-17	72	80.1073	68	49
isotig03126	metallothionein [Argopecten irradians]	205	gi|126517963|gb|ABO16370.1|metallothionein [Argopecten irradians]	ABO16370	4.2594E-28	92	107.842	68	63
isotig03132	nad h dehydrogenase	205	gi|324021699|ref|NP_001191201.1|NAD(P)H dehydrogenase [quinone] 1 isoform 1 [Danio rerio]	NP_001191201	2.24461E-8	72	56.9954	40	29
isotig03154	beta tubulin	201	gi|332862519|ref|XP_001175023.2|PREDICTED: tubulin beta-2A chain-like, partial [Pan troglodytes]	XP_001175023	1.11888E-40	100	139.043	67	67
isotig03155	40s ribosomal protein s27	201	gi|22203724|gb|AAM94274.1|ribosomal protein S27E [Chlamys farreri]	AAM94274	3.95848E-37	100	129.028	61	61
isotig03163	dolichyl-diphosphooligosaccharide--protein glycosyltransferase subunit 1-like	199	gi|405960099|gb|EKC26046.1|Dolichyl-diphosphooligosaccharide--protein glycosyltransferase subunit 1 [Crassostrea gigas]	EKC26046	1.08617E-31	96	123.635	66	64
isotig03166	ferritin-like protein	202	gi|345105461|gb|AEN71561.1|ferritin 2 [Argopecten irradians]	AEN71561	4.67641E-27	96	105.531	51	49
isotig03184	s2 ribosomal protein	195	gi|39644481|gb|AAH04520.2|RPS2 protein, partial [Homo sapiens]	AAH04520	1.56112E-24	95	97.0561	65	62
isotig03199	heat shock protein 70	190	gi|324509817|gb|ADY44115.1|Heat shock protein 70 B2, partial [Ascaris suum]	ADY44115	9.47657E-16	89	78.9518	46	41
isotig03208	40s ribosomal protein s9	189	gi|159145756|gb|ABW90415.1|putative ribosomal protein S9 [Barentsia elongata]	ABW90415	1.76842E-23	90	96.6709	55	50
isotig03210	60s ribosomal protein l18	189	gi|405978788|gb|EKC43150.1|60S ribosomal protein L18, partial [Crassostrea gigas]	EKC43150	4.59639E-31	96	116.316	62	60
isotig03212	cd63 antigen	191	gi|356984863|gb|AET43986.1|CD63 antigen-like protein A, partial [Reishia clavigera]	AET43986	1.39565E-10	65	60.8474	69	45
isotig03265	40s ribosomal protein s15	179	gi|348686263|gb|EGZ26078.1|hypothetical protein PHYSODRAFT_354107 [Phytophthora sojae]	EGZ26078	2.21179E-13	94	57.3806	35	33
isotig03266	60s ribosomal protein l5	181	gi|27883562|gb|AAO25760.1|ribosomal protein L5b [Ictalurus punctatus]	AAO25760	2.07292E-9	100	58.5362	43	43
isotig03269	alkaline phosphatase	179	gi|117921977|ref|YP_871169.1|peptidoglycan glycosyltransferase [Shewanella sp. ANA-3] >gi|117614309|gb|ABK49763.1| Peptidoglycan glycosyltransferase [Shewanella sp. ANA-3]	YP_871169	2.92852E-16	74	80.1073	59	44
isotig03304	hypothetical protein CGI_10013773 [Crassostrea gigas]	173	gi|405970901|gb|EKC35765.1|hypothetical protein CGI_10013773 [Crassostrea gigas]	EKC35765	1.32294E-11	72	64.6994	47	34
isotig03320	hypothetical protein CGI_10013666 [Crassostrea gigas]	168	gi|405950337|gb|EKC18332.1|hypothetical protein CGI_10013666 [Crassostrea gigas]	EKC18332	9.62333E-6	60	50.0618	53	32
isotig03333	alpha tubulin	165	gi|324537444|gb|ADY49502.1|Tubulin alpha chain, partial [Ascaris suum]	ADY49502	2.21061E-14	95	71.633	43	41
isotig03365	40s ribosomal protein s10	159	gi|40642980|emb|CAD91124.1|ribosomal protein S10 [Crassostrea gigas] >gi|405957760|gb|EKC23947.1| 40S ribosomal protein S10 [Crassostrea gigas]	CAD91124	1.60299E-28	98	108.612	52	51
isotig03418	alpha partial	145	gi|295901419|dbj|BAJ07366.1|alpha-tubulin [Taenia taeniaeformis]	BAJ07366	7.25825E-28	100	106.686	48	48
isotig03431	ribosomal protein s8	142	gi|22758872|gb|AAN05595.1|ribosomal protein S8 [Argopecten irradians]	AAN05595	4.05083E-22	97	92.8189	45	44
G29YTMO03HDX42	unnamed protein product [Tetraodon nigroviridis]	211	gi|47209476|emb|CAF89965.1|unnamed protein product [Tetraodon nigroviridis]	CAF89965	3.15873E-5	75	48.9062	36	27
G29YTMO03G9M0A	40s ribosomal protein s3-like	312	gi|40643020|emb|CAD91437.1|ribosomal protein S3 [Crassostrea gigas]	CAD91437	1.25099E-43	80	150.599	103	83
G29YTMO03GQU7D	collagen alpha-1 chain	181	gi|196001719|ref|XP_002110727.1|hypothetical protein TRIADDRAFT_55065 [Trichoplax adhaerens] >gi|190586678|gb|EDV26731.1| hypothetical protein TRIADDRAFT_55065 [Trichoplax adhaerens]	XP_002110727	5.6753E-16	81	79.337	48	39
G29YTMO03HFJSY	a chain crystal spectroscopic and catalytic properties of cobalt copper nickel and mercury derivatives of the zinc endopeptidase a correlation of structure and proteolytic activity	422	gi|23096078|dbj|BAC16240.1|myosinase-III [Loligo bleekeri]	BAC16240	4.3731E-10	50	65.0846	110	56
G29YTMO03HEAZU	eukaryotic translation initiation factor 2 subunit 2	198	gi|405963797|gb|EKC29343.1|Eukaryotic translation initiation factor 2 subunit 2 [Crassostrea gigas]	EKC29343	3.65514E-18	95	83.9593	42	40
G29YTMO03G2DB5	cytochrome p450 3a11	184	gi|196000925|ref|XP_002110330.1|hypothetical protein TRIADDRAFT_22450 [Trichoplax adhaerens] >gi|190586281|gb|EDV26334.1| hypothetical protein TRIADDRAFT_22450 [Trichoplax adhaerens]	XP_002110330	5.00415E-20	73	90.5077	60	44
G29YTMO03F9NXS	collagen alpha-1 chain	223	gi|405966044|gb|EKC31369.1|Collagen alpha-1(XII) chain [Crassostrea gigas]	EKC31369	3.32167E-18	72	86.6557	74	54
G29YTMO03GMWBN	fos-related antigen 1	323	gi|405966835|gb|EKC32070.1|hypothetical protein CGI_10013436 [Crassostrea gigas]	EKC32070	2.30699E-13	91	72.7886	61	56
G29YTMO03F4DK2	60s acidic ribosomal protein p2	208	gi|212374120|emb|CAQ63457.1|ribosomal protein [Mytilus galloprovincialis]	CAQ63457	6.8791E-24	92	95.9005	64	59
G29YTMO03HGYFS	nad-dependent alcohol dehydrogenase	295	gi|405974917|gb|EKC39529.1|NAD-dependent alcohol dehydrogenase [Crassostrea gigas]	EKC39529	1.2935E-11	80	69.3218	51	41
G29YTMO03GWNP7	na(+) h(+) exchange regulatory cofactor nhe-rf2-like	439	gi|405974721|gb|EKC39345.1|Na(+)/H(+) exchange regulatory cofactor NHE-RF1 [Crassostrea gigas]	EKC39345	9.46342E-30	77	108.227	83	64
G29YTMO03GMU78	toll-interacting protein	262	gi|171466141|gb|ACB46290.1|toll-interacting protein [Haliotis cracherodii]	ACB46290	3.34476E-14	64	60.8474	57	37
G29YTMO03FVTFB	innexin unc-9	430	gi|405960508|gb|EKC26429.1|Innexin unc-9 [Crassostrea gigas]	EKC26429	9.46713E-20	92	77.411	40	37
G29YTMO03GCGM9	26s proteasome non-atpase regulatory subunit 12	150	gi|405974623|gb|EKC39252.1|26S proteasome non-ATPase regulatory subunit 12 [Crassostrea gigas]	EKC39252	1.97112E-20	91	90.8929	49	45
G29YTMO03HADL9	tctex1 domain-containing protein 1-like	383	gi|2760163|dbj|BAA24185.1|outer arm dynein light chain 1 [Anthocidaris crassispina]	BAA24185	1.6162E-26	68	106.686	106	73
G29YTMO03HDBVO	deleted in malignant brain tumors 1	370	gi|403260100|ref|XP_003922525.1|PREDICTED: LOW QUALITY PROTEIN: deleted in malignant brain tumors 1 protein-like [Saimiri boliviensis boliviensis]	XP_003922525	5.8347E-8	42	59.3066	131	56
G29YTMO03GB9WL	alpha spectrin	223	gi|189234352|ref|XP_973750.2|PREDICTED: similar to spectrin [Tribolium castaneum]	XP_973750	5.39418E-34	93	132.88	73	68
G29YTMO03F17DN	major vault protein	189	gi|405974681|gb|EKC39307.1|Major vault protein [Crassostrea gigas]	EKC39307	1.57895E-25	90	107.457	62	56
G29YTMO03GCGC0	Ceruloplasmin [Crassostrea gigas]	262	gi|405969136|gb|EKC34134.1|Ceruloplasmin [Crassostrea gigas]	EKC34134	1.04462E-17	86	75.0998	45	39
G29YTMO03GHALV	60s ribosomal protein l18a-like	492	gi|405977337|gb|EKC41794.1|60S ribosomal protein L18a [Crassostrea gigas]	EKC41794	4.88663E-11	100	66.2402	34	34
G29YTMO03FU2KB	myosin vi	312	gi|67043515|gb|AAY63881.1|myosin VI [Chlamys farreri]	AAY63881	2.42639E-24	86	105.916	61	53
G29YTMO03GSZNL	atp-binding cassette sub-family f member 1-like	293	gi|291224316|ref|XP_002732153.1|PREDICTED: ATP-binding cassette, sub-family F, member 1-like [Saccoglossus kowalevskii]	XP_002732153	1.95639E-40	83	149.058	97	81
G29YTMO03G2VQG	calumenin	357	gi|405957087|gb|EKC23322.1|Calumenin [Crassostrea gigas]	EKC23322	1.53285E-25	74	107.457	95	71
G29YTMO03GGIE5	mgc82112 protein	201	gi|40074252|gb|AAR39412.1|alpha macroglobulin [Chlamys farreri]	AAR39412	2.58144E-29	93	119.013	66	62
G29YTMO03GRAOQ	cyclin i	425	gi|405950744|gb|EKC18711.1|Cyclin-I [Crassostrea gigas]	EKC18711	9.83308E-50	77	172.94	141	109
G29YTMO03GY4YT	thioredoxin- isoform a	380	gi|195116489|ref|XP_002002787.1|GI11084 [Drosophila mojavensis] >gi|193913362|gb|EDW12229.1| GI11084 [Drosophila mojavensis]	XP_002002787	3.34052E-17	66	80.4925	72	48
G29YTMO03F2DUX	collagen alpha-3 chain	307	gi|405954419|gb|EKC21865.1|Collagen alpha-3(VI) chain [Crassostrea gigas]	EKC21865	1.56345E-11	66	69.3218	89	59
G29YTMO03HDUZP	phosducin-like protein 3	252	gi|405956300|gb|EKC23003.1|Phosducin-like protein 3, partial [Crassostrea gigas]	EKC23003	4.85549E-19	84	86.6557	58	49
G29YTMO03FMLDO	maltase- intestinal	242	gi|405961234|gb|EKC27068.1|Maltase-glucoamylase, intestinal [Crassostrea gigas]	EKC27068	3.65686E-13	64	57.7658	54	35
G29YTMO03G6BXS	60s ribosomal protein l42	151	gi|296821950|ref|XP_002850206.1|60S ribosomal protein L42 [Arthroderma otae CBS 113480] >gi|238837760|gb|EEQ27422.1| 60S ribosomal protein L44 [Arthroderma otae CBS 113480]	XP_002850206	3.85794E-21	95	87.8113	47	45
G29YTMO03GENZ6	homoserine o-acetyltransferase	367	gi|405958437|gb|EKC24565.1|hypothetical protein CGI_10008581 [Crassostrea gigas]	EKC24565	6.22076E-61	87	204.142	121	106
G29YTMO03G0NTC	serine hydroxymethyltransferase	256	gi|405966819|gb|EKC32056.1|Serine hydroxymethyltransferase, cytosolic [Crassostrea gigas]	EKC32056	8.40666E-11	75	65.4698	48	36
G29YTMO03GGLOA	elongation factor 1-beta	356	gi|156363445|ref|XP_001626054.1|predicted protein [Nematostella vectensis] >gi|156212916|gb|EDO33954.1| predicted protein [Nematostella vectensis]	XP_001626054	4.41672E-26	81	105.145	75	61
G29YTMO03HIDSS	peroxisomal multifunctional enzyme type 2	314	gi|405977917|gb|EKC42344.1|Peroxisomal multifunctional enzyme type 2 [Crassostrea gigas]	EKC42344	1.03138E-16	77	83.9593	57	44
G29YTMO03F3X0Y	hephaestin-like 1	129	gi|334347326|ref|XP_001371118.2|PREDICTED: ceruloplasmin-like [Monodelphis domestica]	XP_001371118	1.82252E-4	67	45.8246	40	27
G29YTMO03GL1AT	glutathione transferase omega-1	154	gi|405973209|gb|EKC37935.1|Glutathione S-transferase omega-1 [Crassostrea gigas]	EKC37935	6.84403E-11	75	62.7734	49	37
G29YTMO03F6HK7	mitochondrial ribosomal protein l30	349	gi|357620243|gb|EHJ72508.1|hypothetical protein KGM_11260 [Danaus plexippus]	EHJ72508	8.00936E-6	65	50.0618	69	45
G29YTMO03F6E97	protein	406	gi|321437413|gb|ADW83717.1|cyclophilin [Musa acuminata AAA Group]	ADW83717	5.12342E-17	91	79.7221	49	45
G29YTMO03GA9NT	quinone oxidoreductase-like	258	gi|326925553|ref|XP_003208977.1|PREDICTED: quinone oxidoreductase-like [Meleagris gallopavo]	XP_003208977	8.59294E-23	79	97.8265	84	67
G29YTMO03GQOV8	calmodulin	388	gi|90079399|dbj|BAE89379.1|unnamed protein product [Macaca fascicularis]	BAE89379	2.27163E-48	80	162.54	130	105
G29YTMO03GKJ87	allene oxide synthase-lipoxygenase protein	466	gi|405950685|gb|EKC18656.1|Allene oxide synthase-lipoxygenase protein [Crassostrea gigas]	EKC18656	1.18544E-72	85	226.098	141	120
G29YTMO03GKMPM	pg1 protein	429	gi|299822054|ref|ZP_07053941.1|pG1 protein [Listeria grayi DSM 20601] >gi|299816682|gb|EFI83919.1| pG1 protein [Listeria grayi DSM 20601]	ZP_07053941	1.54335E-22	78	95.5153	69	54
G29YTMO03FQZ41	alkaline phosphatase	360	gi|405975348|gb|EKC39918.1|Alkaline phosphatase, tissue-nonspecific isozyme [Crassostrea gigas]	EKC39918	1.51127E-26	72	79.337	66	48
G29YTMO03F79SX	kelch-like protein 24	268	gi|405945264|gb|EKC17247.1|Kelch-like protein 24 [Crassostrea gigas]	EKC17247	6.29985E-8	55	57.3806	87	48
G29YTMO03HCW51	isoform b	258	gi|125986859|ref|XP_001357192.1|GA21566 [Drosophila pseudoobscura pseudoobscura] >gi|195146510|ref|XP_002014227.1| GL19083 [Drosophila persimilis] >gi|54645522|gb|EAL34260.1| GA21566 [Drosophila pseudoobscura pseudoobscura] >gi|194106180|gb|EDW28223.1| GL19083 [Drosophila persimilis]	XP_001357192	3.3543E-10	87	61.6178	40	35
G29YTMO03GEAX9	scavenger receptor cysteine-rich protein	356	gi|345326632|ref|XP_001512876.2|PREDICTED: macrophage scavenger receptor types I and II-like [Ornithorhynchus anatinus]	XP_001512876	1.98219E-23	61	103.219	102	63
G29YTMO03GYBVW	cytoplasmic intermediate filament protein	273	gi|405963175|gb|EKC28772.1|60 kDa neurofilament protein [Crassostrea gigas]	EKC28772	8.8758E-28	88	115.161	72	64
G29YTMO03GEOC0	beta tubulin	278	gi|227330489|emb|CAQ48235.1|putative beta tubulin [Aequipecten opercularis]	CAQ48235	3.61435E-61	100	193.356	92	92
G29YTMO03GTX8N	glutathione s-transferase	367	gi|126697292|gb|ABO26603.1|sigma class glutathione-s-transferase 2 [Haliotis discus discus]	ABO26603	1.90421E-22	69	96.6709	106	74
G29YTMO03F67TK	eukaryotic translation initiation factor 3 subunit d	391	gi|405971245|gb|EKC36091.1|Eukaryotic translation initiation factor 3 subunit D [Crassostrea gigas]	EKC36091	2.17508E-70	93	239.965	130	122
G29YTMO03GCQUZ	craniofacial development protein 1	464	gi|149426541|ref|XP_001518280.1|PREDICTED: craniofacial development protein 1-like, partial [Ornithorhynchus anatinus]	XP_001518280	2.98198E-14	80	73.1738	47	38
G29YTMO03FV5MU	dolichyl-diphosphooligosaccharide--protein glycosyltransferase subunit 1	157	gi|405960099|gb|EKC26046.1|Dolichyl-diphosphooligosaccharide--protein glycosyltransferase subunit 1 [Crassostrea gigas]	EKC26046	5.88795E-5	76	47.7506	52	40
G29YTMO03F843P	ovarian cancer-associated gene 2 protein homolog	468	gi|405974520|gb|EKC39156.1|hypothetical protein CGI_10006633 [Crassostrea gigas]	EKC39156	6.83124E-67	78	215.698	155	121
G29YTMO03GO0LS	cytochrome p450 4v2	327	gi|405957804|gb|EKC23987.1|Cytochrome P450 4V2 [Crassostrea gigas]	EKC23987	1.96882E-34	84	132.109	78	66
G29YTMO03GIPPS	nad-dependent deacetylase sirtuin-6	274	gi|405963683|gb|EKC29239.1|NAD-dependent deacetylase sirtuin-6 [Crassostrea gigas]	EKC29239	1.00031E-48	95	175.637	91	87
G29YTMO03FVLM0	ribosomal rna processing protein 36 homolog	387	gi|157428082|ref|NP_001098949.1|ribosomal RNA processing protein 36 homolog [Bos taurus] >gi|190358741|sp|A6QNR1.1|RRP36_BOVIN RecName: Full=Ribosomal RNA processing protein 36 homolog >gi|151555674|gb|AAI48960.1| C23H6orf153 protein [Bos taurus] >gi|296474390|gb|DAA16505.1| hypothetical protein LOC100125879 [Bos taurus]	NP_001098949	2.9341E-26	82	107.842	85	70
G29YTMO03GQK4F	sequestosome 1	256	gi|291236035|ref|XP_002737931.1|PREDICTED: sequestosome 1-like [Saccoglossus kowalevskii]	XP_002737931	1.51444E-19	81	89.7373	48	39
G29YTMO03F9312	innexin unc-9	459	gi|405961914|gb|EKC27647.1|Innexin unc-9 [Crassostrea gigas]	EKC27647	5.4457E-25	85	107.071	74	63
G29YTMO03FXVUU	hypothetical protein CGI_10004941 [Crassostrea gigas]	133	gi|405959617|gb|EKC25631.1|hypothetical protein CGI_10004941 [Crassostrea gigas]	EKC25631	5.40899E-7	75	50.447	40	30
G29YTMO03FUUWN	atp-binding cassette sub-family a member 2-like	449	gi|405976142|gb|EKC40661.1|ATP-binding cassette sub-family A member 5 [Crassostrea gigas]	EKC40661	1.57178E-41	79	102.064	72	57
G29YTMO03G9TY4	beta tubulin	202	gi|42761027|dbj|BAD11697.1|beta tubulin [Scolymia vitiensis] >gi|42761039|dbj|BAD11700.1| beta tubulin [Scolymia sp. PL1]	BAD11697	3.58988E-41	100	141.354	67	67
G29YTMO03F97R4	hypothetical protein CGI_10013426 [Crassostrea gigas]	244	gi|405959952|gb|EKC25924.1|hypothetical protein CGI_10013426 [Crassostrea gigas]	EKC25924	1.05188E-33	86	129.028	79	68
G29YTMO03G2BCO	bifunctional protein ncoat	402	gi|405950037|gb|EKC18045.1|Bifunctional protein NCOAT [Crassostrea gigas]	EKC18045	1.33509E-19	85	93.5893	57	49
G29YTMO03FRWVV	proteasome subunit beta type 1	443	gi|260799786|ref|XP_002594865.1|hypothetical protein BRAFLDRAFT_124448 [Branchiostoma floridae] >gi|229280102|gb|EEN50876.1| hypothetical protein BRAFLDRAFT_124448 [Branchiostoma floridae]	XP_002594865	5.17819E-31	76	84.3445	67	51
G29YTMO03G3X4T	dolichyl-diphosphooligosaccharide--protein glycosyltransferase subunit 1	204	gi|405960099|gb|EKC26046.1|Dolichyl-diphosphooligosaccharide--protein glycosyltransferase subunit 1 [Crassostrea gigas]	EKC26046	1.05882E-8	77	58.9214	49	38
G29YTMO03FO3L4	nucleolar protein 6	327	gi|345316951|ref|XP_001516639.2|PREDICTED: nucleolar protein 6-like, partial [Ornithorhynchus anatinus]	XP_001516639	2.1852E-22	67	94.7449	94	63
G29YTMO03GW08R	t-complex protein 1 subunit zeta-like isoform 2	308	gi|405953549|gb|EKC21190.1|T-complex protein 1 subunit zeta [Crassostrea gigas]	EKC21190	1.45196E-23	98	102.449	54	53
G29YTMO03G1AWR	eukaryotic translation initiation factor 3 subunit m	126	gi|405972127|gb|EKC36914.1|Eukaryotic translation initiation factor 3 subunit M, partial [Crassostrea gigas]	EKC36914	2.35749E-13	92	70.4774	41	38
G29YTMO03GV7PI	predicted protein [Nematostella vectensis]	481	gi|156363222|ref|XP_001625945.1|predicted protein [Nematostella vectensis] >gi|156212802|gb|EDO33845.1| predicted protein [Nematostella vectensis]	XP_001625945	6.61825E-5	64	46.9802	56	36
G29YTMO03G0T09	gtp binding protein partial	264	gi|405969917|gb|EKC34860.1|Ras-related protein Rab-1A [Crassostrea gigas]	EKC34860	1.893E-20	97	90.1225	46	45
G29YTMO03GTKO5	annulin-like isoform 1	313	gi|321477956|gb|EFX88914.1|hypothetical protein DAPPUDRAFT_304762 [Daphnia pulex]	EFX88914	1.60783E-35	78	95.5153	57	45
G29YTMO03G4GHL	lactase-phlorizin hydrolase	208	gi|405977496|gb|EKC41941.1|Lactase-phlorizin hydrolase [Crassostrea gigas]	EKC41941	7.67291E-29	90	115.931	66	60
G29YTMO03F758S	glutathione s-transferase	420	gi|156402305|ref|XP_001639531.1|predicted protein [Nematostella vectensis] >gi|156226660|gb|EDO47468.1| predicted protein [Nematostella vectensis]	XP_001639531	5.22514E-6	63	51.6026	61	39
G29YTMO03F2V2J	14-3-3 protein	422	gi|283379412|dbj|BAI66121.1|14-3-3epsilon [Hodotermopsis sjoestedti]	BAI66121	2.13105E-18	85	83.1889	57	49
G29YTMO03G1B9T	lipid phosphate phosphohydrolase 3-like	335	gi|327264001|ref|XP_003216805.1|PREDICTED: lipid phosphate phosphohydrolase 3-like [Anolis carolinensis]	XP_003216805	5.4502E-5	65	48.9062	43	28
G29YTMO03FJGCP	erythrocyte protein band -like 1	441	gi|405975706|gb|EKC40255.1|Band 4.1-like protein 3 [Crassostrea gigas]	EKC40255	1.46217E-22	84	103.219	66	56
G29YTMO03HI5KH	xylose isomerase	425	gi|198431818|ref|XP_002125575.1|PREDICTED: similar to predicted protein [Ciona intestinalis]	XP_002125575	4.76397E-50	77	175.637	129	100
G29YTMO03GGH8D	rab gdp dissociation inhibitor beta	438	gi|346469475|gb|AEO34582.1|hypothetical protein [Amblyomma maculatum]	AEO34582	8.49441E-31	89	86.2705	78	70
G29YTMO03GBEVL	asparaginyl-trna cytoplasmic	143	gi|47208665|emb|CAF88672.1|unnamed protein product [Tetraodon nigroviridis]	CAF88672	1.9341E-9	84	60.077	39	33
G29YTMO03FZZLQ	sin3 histone deacetylase corepressor complex component sds3	403	gi|405967135|gb|EKC32335.1|Sin3 histone deacetylase corepressor complex component SDS3 [Crassostrea gigas]	EKC32335	4.7384E-56	90	186.422	125	113
G29YTMO03FQ4H1	acetylcholinesterase 2	208	gi|405976185|gb|EKC40701.1|Deleted in malignant brain tumors 1 protein [Crassostrea gigas]	EKC40701	3.64343E-16	66	81.2629	65	43
G29YTMO03FQYJL	non-neuronal cytoplasmic intermediate filament protein	404	gi|405950795|gb|EKC18758.1|Non-neuronal cytoplasmic intermediate filament protein [Crassostrea gigas]	EKC18758	3.48331E-9	56	62.7734	128	72
G29YTMO03GP34L	eukaryotic translation initiation factor 5	314	gi|405961967|gb|EKC27694.1|Eukaryotic translation initiation factor 5 [Crassostrea gigas]	EKC27694	1.17486E-22	76	98.9821	91	70
G29YTMO03GAYXI	eukaryotic translation initiation factor 3 subunit i	135	gi|405973899|gb|EKC38588.1|Eukaryotic translation initiation factor 3 subunit I, partial [Crassostrea gigas]	EKC38588	5.65111E-15	84	74.3294	46	39
G29YTMO03F0VQ5	glutamate delta 2	399	gi|301615649|ref|XP_002937281.1|PREDICTED: glutamate receptor delta-2 subunit-like [Xenopus (Silurana) tropicalis]	XP_002937281	1.36711E-17	54	87.8113	131	72
G29YTMO03HFC2G	hypothetical protein BRAFLDRAFT_118546 [Branchiostoma floridae]	396	gi|260811946|ref|XP_002600682.1|hypothetical protein BRAFLDRAFT_118546 [Branchiostoma floridae] >gi|229285971|gb|EEN56694.1| hypothetical protein BRAFLDRAFT_118546 [Branchiostoma floridae]	XP_002600682	1.82327E-12	61	63.5438	76	47
G29YTMO03HB3TB	cdc-like kinase 1	461	gi|405957938|gb|EKC24114.1|hypothetical protein CGI_10016661 [Crassostrea gigas]	EKC24114	1.31283E-10	67	62.7734	55	37
G29YTMO03GA6YC	hypothetical protein CGI_10001573 [Crassostrea gigas]	424	gi|405961163|gb|EKC27007.1|hypothetical protein CGI_10001573 [Crassostrea gigas]	EKC27007	3.64365E-10	51	65.0846	158	82
G29YTMO03GGMR7	hypothetical protein CGI_10008320 [Crassostrea gigas]	337	gi|405951606|gb|EKC19504.1|hypothetical protein CGI_10008320 [Crassostrea gigas]	EKC19504	9.18552E-10	87	61.2326	48	42
G29YTMO03HFITP	glutathione peroxidase 2	382	gi|312600934|gb|ADQ92353.1|glutathione peroxidase [Mizuhopecten yessoensis]	ADQ92353	5.56283E-27	96	108.612	55	53
G29YTMO03FJ5YL	eukaryotic initiation factor 4a-i isoform 2	229	gi|405946798|gb|EKC17718.1|Eukaryotic initiation factor 4A-II [Crassostrea gigas]	EKC17718	3.05579E-13	64	68.5514	75	48
G29YTMO03F5HJC	ribosomal protein l10a	403	gi|289919156|gb|ADD21626.1|ribosomal protein L10a [Nucula nucleus]	ADD21626	1.04003E-62	92	200.29	134	124
G29YTMO03GUAFG	isocitrate dehydrogenase	243	gi|358253201|dbj|GAA52499.1|isocitrate dehydrogenase [Clonorchis sinensis]	GAA52499	2.63183E-47	97	163.696	78	76
G29YTMO03GRB4A	hypothetical protein BRAFLDRAFT_66942 [Branchiostoma floridae]	276	gi|260807509|ref|XP_002598551.1|hypothetical protein BRAFLDRAFT_66942 [Branchiostoma floridae] >gi|229283824|gb|EEN54563.1| hypothetical protein BRAFLDRAFT_66942 [Branchiostoma floridae]	XP_002598551	1.26747E-15	70	77.411	82	58
G29YTMO03FSO6W	phytanoyl- dioxygenase domain-containing protein 1 homolog	229	gi|405975627|gb|EKC40181.1|hypothetical protein CGI_10027825 [Crassostrea gigas]	EKC40181	1.36239E-19	81	88.5817	66	54
G29YTMO03GGLFP	alpha ( )-fucosyltransferase fragment 3	455	gi|109947598|ref|YP_664826.1|fucosyltransferase [Helicobacter acinonychis str. Sheeba] >gi|109714819|emb|CAJ99827.1| fucosyltransferase [Helicobacter acinonychis str. Sheeba]	YP_664826	8.26622E-5	88	48.1358	34	30
G29YTMO03G6LXF	flna protein	439	gi|405975785|gb|EKC40331.1|Filamin-A [Crassostrea gigas]	EKC40331	4.91775E-60	86	207.608	142	123
G29YTMO03FKCZH	oligosaccharyltransferase complex subunit ostc-b-like	450	gi|405968608|gb|EKC33664.1|Oligosaccharyltransferase complex subunit OSTC [Crassostrea gigas]	EKC33664	2.43842E-78	90	239.58	144	131
G29YTMO03FL0GU	cd82 antigen	188	gi|405969354|gb|EKC34330.1|CD82 antigen [Crassostrea gigas]	EKC34330	2.75895E-11	60	65.4698	68	41
G29YTMO03FWB3R	cytoplasmic dynein 1 heavy chain 1	356	gi|405962425|gb|EKC28104.1|Cytoplasmic dynein 1 heavy chain 1 [Crassostrea gigas]	EKC28104	1.24395E-20	93	93.2041	48	45
G29YTMO03HH9LB	thyroid receptor-interacting protein 11	448	gi|405958445|gb|EKC24572.1|Thyroid receptor-interacting protein 11 [Crassostrea gigas]	EKC24572	4.73233E-24	78	107.842	145	114
G29YTMO03GEU66	dimethylaniline monooxygenase	355	gi|405972390|gb|EKC37163.1|Dimethylaniline monooxygenase [N-oxide-forming] 5 [Crassostrea gigas]	EKC37163	3.58799E-14	62	74.3294	96	60
G29YTMO03FZWWB	Transgelin-2 [Crassostrea gigas]	307	gi|405967947|gb|EKC33061.1|Transgelin-2 [Crassostrea gigas]	EKC33061	1.39086E-11	61	66.2402	71	44
G29YTMO03GAVGY	isoform a	210	gi|405976068|gb|EKC40589.1|hypothetical protein CGI_10015322 [Crassostrea gigas]	EKC40589	1.65123E-27	84	112.849	69	58
G29YTMO03FM4ER	protein disulfide isomerase	171	gi|405964146|gb|EKC29663.1|Protein disulfide-isomerase [Crassostrea gigas]	EKC29663	1.22394E-5	73	41.9726	38	28
G29YTMO03FT1YV	nadp-dependent leukotriene b4 12-hydroxydehydrogenase	272	gi|260794738|ref|XP_002592364.1|hypothetical protein BRAFLDRAFT_167534 [Branchiostoma floridae] >gi|229277583|gb|EEN48375.1| hypothetical protein BRAFLDRAFT_167534 [Branchiostoma floridae]	XP_002592364	1.13514E-29	78	116.316	91	71
G29YTMO03FTBSZ	protein mab-21	275	gi|194665377|ref|XP_596791.4|PREDICTED: protein mab-21-like 3 [Bos taurus]	XP_596791	1.27793E-10	71	64.6994	49	35
G29YTMO03G1NDT	ubiquitin carboxyl-terminal hydrolase cyld-like	382	gi|405949959|gb|EKC17969.1|Putative ubiquitin carboxyl-terminal hydrolase CYLD [Crassostrea gigas]	EKC17969	3.08884E-63	89	216.468	119	107
G29YTMO03FSBIL	60s ribosomal protein l5	320	gi|22758888|gb|AAN05603.1|ribosomal protein L5 [Argopecten irradians]	AAN05603	1.25348E-68	100	217.238	105	105
G29YTMO03F4KUY	protein	325	gi|156394481|ref|XP_001636854.1|predicted protein [Nematostella vectensis] >gi|156223961|gb|EDO44791.1| predicted protein [Nematostella vectensis]	XP_001636854	3.00181E-5	58	48.1358	97	57
G29YTMO03GHHQ9	translocon-associated protein subunit alpha	445	gi|405976865|gb|EKC41344.1|Translocon-associated protein subunit alpha [Crassostrea gigas]	EKC41344	1.40484E-66	85	214.157	139	119
G29YTMO03G71HK	egl nine 1-like protein	413	gi|24459908|emb|CAD43192.1|egg laying nine 1 protein [Takifugu rubripes] >gi|32997049|emb|CAD42717.1| egg laying nine 1 protein [Takifugu rubripes]	CAD43192	6.06348E-50	74	171.014	132	98
G29YTMO03GX9JI	protein phosphatase catalytic subunit	327	gi|354492880|ref|XP_003508572.1|PREDICTED: hypothetical protein LOC100752643 [Cricetulus griseus]	XP_003508572	1.13106E-47	95	124.79	62	59
G29YTMO03FU0FG	ionotropic glutamate receptor subunit ib	244	gi|198466845|ref|XP_002134715.1|GA29291 [Drosophila pseudoobscura pseudoobscura] >gi|198149583|gb|EDY73342.1| GA29291 [Drosophila pseudoobscura pseudoobscura]	XP_002134715	2.67508E-9	60	61.6178	76	46
G29YTMO03GQX58	upf0549 protein c20orf43 homolog	424	gi|27735473|gb|AAH41317.1|Similar to chromosome 20 open reading frame 43, partial [Xenopus laevis]	AAH41317	4.21646E-28	78	112.079	79	62
G29YTMO03GDW1S	ribosomal protein l35	398	gi|159145658|gb|ABW90366.1|putative ribosomal protein L35 [Sipunculus nudus]	ABW90366	1.07224E-53	91	175.252	123	113
G29YTMO03G3UUQ	endoplasmic reticulum heat shock 70 kda protein	457	gi|78190529|gb|ABB29586.1|endoplasmic reticulum heat shock 70 kDa protein [Platynereis dumerilii]	ABB29586	1.71908E-77	97	243.432	149	146
G29YTMO03F9QSH	formin-binding protein 4	210	gi|405969879|gb|EKC34824.1|Formin-binding protein 4 [Crassostrea gigas]	EKC34824	3.14865E-22	78	98.5969	69	54
G29YTMO03G7VX4	thromboxane a synthase 1-like	423	gi|291221197|ref|XP_002730609.1|PREDICTED: thromboxane A synthase 1-like [Saccoglossus kowalevskii]	XP_002730609	1.81862E-6	57	54.6842	85	49
G29YTMO03G6PGA	dual specificity protein phosphatase 10	304	gi|405970117|gb|EKC35049.1|Dual specificity protein phosphatase 10 [Crassostrea gigas]	EKC35049	7.7127E-29	83	115.931	101	84
G29YTMO03GSQE8	placenta-specific gene 8 protein	386	gi|291221417|ref|XP_002730715.1|PREDICTED: cornifelin-like [Saccoglossus kowalevskii]	XP_002730715	1.07012E-27	62	108.612	116	72
G29YTMO03FSJNL	heat shock protein beta-11	461	gi|405966524|gb|EKC31799.1|Heat shock protein beta-11 [Crassostrea gigas]	EKC31799	1.03641E-30	73	117.857	99	73
G29YTMO03HEGA7	thioester-containing protein	172	gi|281833719|gb|ADA77518.1|thioester-containing protein-G [Chlamys farreri]	ADA77518	3.74191E-24	94	102.834	56	53
G29YTMO03GTFWR	transcription factor hes-1	473	gi|380793133|gb|AFE68442.1|transcription factor HES-1, partial [Macaca mulatta]	AFE68442	9.87041E-37	75	134.035	122	92
G29YTMO03FJU2L	heat shock protein 90	366	gi|333449381|gb|AEF33377.1|heat shock protein 90, partial [Crassostrea ariakensis]	AEF33377	4.62699E-49	97	164.466	86	84
G29YTMO03G2C05	pumilio domain-containing protein c14orf21-like	406	gi|156360625|ref|XP_001625127.1|predicted protein [Nematostella vectensis] >gi|156211944|gb|EDO33027.1| predicted protein [Nematostella vectensis]	XP_001625127	6.81376E-12	54	70.8626	113	62
G29YTMO03GTLDW	friend leukemia integration 1 transcription factor	353	gi|405954473|gb|EKC21903.1|Transcriptional regulator Erg [Crassostrea gigas]	EKC21903	5.93118E-16	63	82.0333	110	70
G29YTMO03HGWUS	myosin heavy chain	336	gi|7416981|gb|AAF62393.1|AF183909_3catchin [Argopecten irradians]	AAF62393	2.23924E-44	100	163.31	111	111
G29YTMO03F07RW	adenosine monophosphate-protein transferase ficd	368	gi|405968017|gb|EKC33125.1|Adenosine monophosphate-protein transferase FICD [Crassostrea gigas]	EKC33125	3.19141E-49	90	172.555	101	91
G29YTMO03FV5B1	s-crystallin sl11-like	257	gi|126697290|gb|ABO26602.1|sigma class glutathione-s-transferase [Haliotis discus discus]	ABO26602	2.25411E-14	66	73.1738	83	55
G29YTMO03GTO4D	swi snf-related matrix-associated actin-dependent regulator of chromatin subfamily b member 1	275	gi|346472145|gb|AEO35917.1|hypothetical protein [Amblyomma maculatum]	AEO35917	4.61762E-51	96	174.096	91	88
G29YTMO03HB1YJ	myo-inositol-1 phosphate synthase	146	gi|390354855|ref|XP_780760.3|PREDICTED: inositol-3-phosphate synthase 1-A-like isoform 2 [Strongylocentrotus purpuratus] >gi|390354857|ref|XP_003728424.1| PREDICTED: inositol-3-phosphate synthase 1-A-like isoform 1 [Strongylocentrotus purpuratus]	XP_780760	2.64202E-13	82	71.2478	47	39
G29YTMO03FZTTO	small nuclear ribonucleoprotein g	358	gi|66525153|ref|XP_625205.1|PREDICTED: probable small nuclear ribonucleoprotein G [Apis mellifera] >gi|380016176|ref|XP_003692064.1| PREDICTED: probable small nuclear ribonucleoprotein G-like [Apis florea]	XP_625205	3.49726E-13	95	68.9366	40	38
G29YTMO03GQCK7	tripartite motif-containing protein 56	369	gi|405969090|gb|EKC34099.1|Tripartite motif-containing protein 56 [Crassostrea gigas]	EKC34099	2.00854E-13	54	75.0998	85	46
G29YTMO03HG2LI	eukaryotic translation initiation factor 3 subunit d	374	gi|340722070|ref|XP_003399433.1|PREDICTED: eukaryotic translation initiation factor 3 subunit D-like [Bombus terrestris] >gi|350414810|ref|XP_003490425.1| PREDICTED: eukaryotic translation initiation factor 3 subunit D-like [Bombus impatiens]	XP_003399433	1.09022E-27	63	98.9821	94	60
G29YTMO03GEXGQ	aldo-keto reductase family 1 member b10-like	466	gi|405960980|gb|EKC26844.1|Aldo-keto reductase family 1 member B10 [Crassostrea gigas]	EKC26844	2.64156E-54	76	183.726	134	103
G29YTMO03F3O6E	lim domain-containing protein	346	gi|405967149|gb|EKC32349.1|Cysteine and glycine-rich protein 3 [Crassostrea gigas]	EKC32349	5.53574E-19	68	85.1149	58	40
G29YTMO03GXICJ	upf0661 tpr repeat-containing protein	137	gi|405950707|gb|EKC18676.1|UPF0661 TPR repeat-containing protein C16D10.01c [Crassostrea gigas]	EKC18676	5.41715E-9	77	58.151	44	34
G29YTMO03HEIHQ	aaa atpase	166	gi|392308757|ref|ZP_10271291.1|AAA ATPase [Pseudoalteromonas citrea NCIMB 1889]	ZP_10271291	1.05503E-4	47	44.2838	46	22
G29YTMO03FM11M	suppressor of profilin 2	334	gi|270004787|gb|EFA01235.1|hypothetical protein TcasGA2_TC000050 [Tribolium castaneum]	EFA01235	2.90677E-54	89	181.415	102	91
G29YTMO03GAUDF	kyphoscoliosis peptidase	470	gi|405955275|gb|EKC22452.1|Kyphoscoliosis peptidase [Crassostrea gigas]	EKC22452	7.20747E-30	71	119.013	100	71
G29YTMO03FMKA4	retinal dehydrogenase 1-like	314	gi|8131883|gb|AAF73122.1|AF148508_1aldehyde dehydrogenase [Placopecten magellanicus] >gi|9957079|gb|AAG09204.1|AF175578_1 omega-crystallin [Placopecten magellanicus]	AAF73122	5.7692E-44	92	131.339	70	65
G29YTMO03G7Q6I	hypothetical protein CGI_10018667 [Crassostrea gigas]	382	gi|405975796|gb|EKC40341.1|hypothetical protein CGI_10018667 [Crassostrea gigas]	EKC40341	2.05854E-23	88	100.138	77	68
G29YTMO03GF373	t-complex protein 1 subunit zeta	455	gi|405953549|gb|EKC21190.1|T-complex protein 1 subunit zeta [Crassostrea gigas]	EKC21190	2.41206E-67	97	223.016	118	115
G29YTMO03GK1HP	ankyrin repeat domain protein	352	gi|190571178|ref|YP_001975536.1|Ankyrin repeat domain protein [Wolbachia endosymbiont of Culex quinquefasciatus Pel] >gi|190357450|emb|CAQ54884.1| Ankyrin repeat domain protein [Wolbachia endosymbiont of Culex quinquefasciatus Pel]	YP_001975536	6.34962E-4	70	40.4318	47	33
G29YTMO03F16JW	protein-glutamine gamma-	283	gi|241840826|ref|XP_002415310.1|protein-glutamine gamma-glutamyltransferase, putative [Ixodes scapularis] >gi|215509522|gb|EEC18975.1| protein-glutamine gamma-glutamyltransferase, putative [Ixodes scapularis]	XP_002415310	1.06041E-4	78	48.1358	42	33
G29YTMO03FZ76M	cephalotocin receptor 1	332	gi|405974153|gb|EKC38821.1|Cephalotocin receptor 1 [Crassostrea gigas]	EKC38821	1.81062E-16	81	63.5438	38	31
G29YTMO03FRBK6	ribosomal protein l32	385	gi|22758904|gb|AAN05611.1|ribosomal protein L32 [Argopecten irradians]	AAN05611	1.02624E-15	100	77.411	35	35
G29YTMO03FPBVH	kelch motif-containing protein	405	gi|405951139|gb|EKC19078.1|Low-density lipoprotein receptor-related protein 1B [Crassostrea gigas]	EKC19078	9.64989E-18	54	88.1965	124	68
G29YTMO03F0ODJ	cytochrome p450	282	gi|405970037|gb|EKC34974.1|Cytochrome P450 2B4 [Crassostrea gigas]	EKC34974	2.49595E-19	70	88.9669	72	51
G29YTMO03FIR7U	pyrophosphatase 1	107	gi|156365520|ref|XP_001626693.1|predicted protein [Nematostella vectensis] >gi|156213579|gb|EDO34593.1| predicted protein [Nematostella vectensis]	XP_001626693	2.07094E-8	79	55.8398	34	27
G29YTMO03G9RD7	predicted protein [Nematostella vectensis]	342	gi|156383435|ref|XP_001632839.1|predicted protein [Nematostella vectensis] >gi|156219901|gb|EDO40776.1| predicted protein [Nematostella vectensis]	XP_001632839	1.60174E-4	52	45.4394	67	35
G29YTMO03GPG05	lysophospholipid acyltransferase 2	352	gi|405970457|gb|EKC35358.1|Membrane-bound O-acyltransferase domain-containing protein 2 [Crassostrea gigas]	EKC35358	4.20181E-27	75	85.1149	56	42
G3BD2ZF04EGRLV	ferritin-like protein	228	gi|345105455|gb|AEN71558.1|ferritin 1 [Argopecten irradians] >gi|345105457|gb|AEN71559.1| ferritin 1 [Argopecten irradians]	AEN71558	1.58365E-27	100	107.457	51	51
G3BD2ZF04ESJDO	hypothetical protein CGI_10010943 [Crassostrea gigas]	298	gi|405958874|gb|EKC24958.1|hypothetical protein CGI_10010943 [Crassostrea gigas]	EKC24958	5.28506E-24	71	99.7525	99	71
G3BD2ZF04D4TV5	glyoxalase bleomycin resistance protein dioxygenase	309	gi|405977455|gb|EKC41906.1|Glyoxalase domain-containing protein 5, partial [Crassostrea gigas]	EKC41906	4.26159E-31	75	116.701	90	68
G3BD2ZF04EJOBD	predicted protein [Nematostella vectensis]	243	gi|156367355|ref|XP_001627383.1|predicted protein [Nematostella vectensis] >gi|156214291|gb|EDO35283.1| predicted protein [Nematostella vectensis]	XP_001627383	7.35593E-4	52	44.669	86	45
G3BD2ZF04ELH70	annexin a11	223	gi|312077935|ref|XP_003141519.1|annexin [Loa loa] >gi|307763317|gb|EFO22551.1| annexin [Loa loa]	XP_003141519	6.88468E-25	78	102.834	74	58
G3BD2ZF04EQ72Q	spectrin alpha brain	313	gi|405973516|gb|EKC38224.1|Spectrin alpha chain [Crassostrea gigas]	EKC38224	1.1561E-62	99	216.853	104	103
G3BD2ZF04EFKCJ	myosin heavy chain	111	gi|7416981|gb|AAF62393.1|AF183909_3catchin [Argopecten irradians]	AAF62393	8.20639E-14	100	72.7886	36	36
G3BD2ZF04D2OVD	polyubiquitin	227	gi|195164961|ref|XP_002023314.1|GL20619 [Drosophila persimilis] >gi|194105419|gb|EDW27462.1| GL20619 [Drosophila persimilis]	XP_002023314	4.0432E-12	62	66.6254	75	47
G3BD2ZF04EJ38D	riken cdna 1110020p15 variant 1	305	gi|154274930|ref|XP_001538316.1|predicted protein [Ajellomyces capsulatus NAm1] >gi|150414756|gb|EDN10118.1| predicted protein [Ajellomyces capsulatus NAm1] >gi|225557539|gb|EEH05825.1| hypothetical protein HCBG_06089 [Ajellomyces capsulatus G186AR] >gi|240278185|gb|EER41692.1| hypothetical protein HCDG_04339 [Ajellomyces capsulatus H143] >gi|325096246|gb|EGC49556.1| hypothetical protein HCEG_087…	XP_001538316	5.27444E-11	63	62.3882	63	40
G3BD2ZF04EBXXK	ribosome-binding factor mitochondrial-like	437	gi|126322159|ref|XP_001375149.1|PREDICTED: putative ribosome-binding factor A, mitochondrial-like [Monodelphis domestica]	XP_001375149	3.12998E-14	64	77.0258	107	69
G3BD2ZF04D1UE5	nucleolar protein 5	374	gi|405965049|gb|EKC30477.1|Nucleolar protein 58 [Crassostrea gigas]	EKC30477	1.69571E-50	83	177.178	124	104
G3BD2ZF04ER6ZJ	solute carrier family 39 (zinc transporter) member 1	367	gi|405966866|gb|EKC32098.1|Zinc transporter ZIP1 [Crassostrea gigas]	EKC32098	1.91965E-18	70	87.0409	70	49
G3BD2ZF04EU9K4	aminopeptidase n	197	gi|405977952|gb|EKC42374.1|Aminopeptidase N [Crassostrea gigas]	EKC42374	2.37156E-8	64	58.5362	64	41
G3BD2ZF04EYNOK	ribosomal protein l19	222	gi|27363129|gb|AAO11518.1|ribosomal protein L19 [Chlamys farreri]	AAO11518	5.9406E-15	100	72.0182	37	37
G3BD2ZF04EEEAB	carbonic anhydrase 14	373	gi|405973072|gb|EKC37807.1|hypothetical protein CGI_10017570, partial [Crassostrea gigas]	EKC37807	3.78539E-49	79	175.252	124	99
G3BD2ZF04D9NLD	peptidylglycine alpha-hydroxylating monooxygenase	204	gi|405950293|gb|EKC18290.1|Peptidylglycine alpha-hydroxylating monooxygenase [Crassostrea gigas]	EKC18290	6.08739E-30	88	116.316	67	59
G3BD2ZF04EIPEX	selenium binding protein 1	167	gi|61197416|gb|AAX39709.1|selenium-binding protein [Chlamys farreri]	AAX39709	2.0326E-20	85	91.2781	55	47
G3BD2ZF04D55XM	actin-related protein 2 3 complex subunit 1a	204	gi|333449481|gb|AEF33426.1|actin-like protein, partial [Crassostrea ariakensis]	AEF33426	1.30214E-18	90	83.9593	53	48
G3BD2ZF04EHBKU	substance-k receptor	264	gi|405958479|gb|EKC24606.1|Substance-K receptor [Crassostrea gigas]	EKC24606	3.06904E-7	63	55.0694	57	36
G3BD2ZF04EQNOX	calponin-like protein	350	gi|405975243|gb|EKC39824.1|Protein unc-87 [Crassostrea gigas]	EKC39824	2.9616E-28	80	114.005	83	67
G3BD2ZF04ECQ18	angiopoietin-related protein 1	377	gi|405960634|gb|EKC26538.1|Angiopoietin-2 [Crassostrea gigas]	EKC26538	1.19248E-62	87	208.764	125	109
G3BD2ZF04EOFTE	peroxisomal n -acetyl-spermine spermidine oxidase-like	229	gi|170044731|ref|XP_001849990.1|anon-37Cs [Culex quinquefasciatus] >gi|167867765|gb|EDS31148.1| anon-37Cs [Culex quinquefasciatus]	XP_001849990	7.65323E-8	77	56.6102	45	35
G3BD2ZF04EMWQ9	loc495953 protein	316	gi|405975390|gb|EKC39956.1|Uncharacterized protein C11orf70-like protein [Crassostrea gigas]	EKC39956	1.34962E-49	87	166.777	104	91
G3BD2ZF04D9ODT	myosin regulatory light chain	156	gi|351871|prf||1002223Amyosin L	1002223A	3.89046E-25	100	99.7525	48	48
G3BD2ZF04EB4LK	inositol-trisphosphate 3-kinase b	237	gi|405951527|gb|EKC19432.1|Inositol-trisphosphate 3-kinase C [Crassostrea gigas]	EKC19432	1.04864E-14	94	76.2554	39	37
G3BD2ZF04D29U9	protease m1 zinc metalloprotease	237	gi|405977952|gb|EKC42374.1|Aminopeptidase N [Crassostrea gigas]	EKC42374	2.00029E-19	71	91.2781	80	57
G3BD2ZF04EGRN2	hexokinase c	136	gi|405971353|gb|EKC36194.1|Hexokinase type 2 [Crassostrea gigas]	EKC36194	2.07952E-20	95	90.8929	45	43
G3BD2ZF04EU6CF	cleavage and polyadenylation specificity factor subunit 5	436	gi|405975730|gb|EKC40278.1|Cleavage and polyadenylation specificity factor subunit 5 [Crassostrea gigas]	EKC40278	5.45347E-19	100	88.5817	41	41
G3BD2ZF04EPEGP	acyl carrier mitochondrial precursor	302	gi|332375022|gb|AEE62652.1|unknown [Dendroctonus ponderosae]	AEE62652	1.32944E-16	92	77.0258	42	39
G3BD2ZF04D9RII	dnaj homolog subfamily b member 13	284	gi|405970262|gb|EKC35183.1|DnaJ-like protein subfamily B member 4 [Crassostrea gigas]	EKC35183	3.44757E-25	75	105.145	92	69
G3BD2ZF04EVPTN	beta-galactosidase	418	gi|260813304|ref|XP_002601358.1|hypothetical protein BRAFLDRAFT_114709 [Branchiostoma floridae] >gi|229286653|gb|EEN57370.1| hypothetical protein BRAFLDRAFT_114709 [Branchiostoma floridae]	XP_002601358	1.1735E-19	78	93.5893	61	48
G3BD2ZF04EIOYJ	ribosomal protein l18a	266	gi|156393677|ref|XP_001636454.1|predicted protein [Nematostella vectensis] >gi|156223557|gb|EDO44391.1| predicted protein [Nematostella vectensis]	XP_001636454	3.60906E-16	89	78.1814	47	42
G3BD2ZF04EN74F	protein fam195a-like	495	gi|405966825|gb|EKC32062.1|Hepatocyte growth factor-regulated tyrosine kinase substrate [Crassostrea gigas]	EKC32062	4.57849E-13	77	75.485	59	46
G3BD2ZF04D3FKF	prefoldin subunit 5	243	gi|375073639|gb|AFA34378.1|prefolding 5, partial [Ostrea edulis]	AFA34378	4.03601E-35	90	125.176	76	69
G3BD2ZF04D4VBL	dimethylaniline monooxygenase	366	gi|380806471|gb|AFE75111.1|dimethylaniline monooxygenase [N-oxide-forming] 4, partial [Macaca mulatta]	AFE75111	9.41826E-10	85	60.077	34	29
G3BD2ZF04D2AO7	sigma glutathione s-transferase 1	370	gi|363990573|gb|AEW46325.1|sigma glutathione S-transferase 1 [Ruditapes philippinarum]	AEW46325	9.39727E-8	73	50.447	42	31
G3BD2ZF04D7TF4	cell division control protein 42 homolog precursor	265	gi|405958343|gb|EKC24479.1|Rho-related GTP-binding protein RhoJ [Crassostrea gigas]	EKC24479	1.9953E-25	94	103.605	58	55
G3BD2ZF04D34I2	pre-mrna-processing-splicing factor 8	274	gi|344259187|gb|EGW15291.1|Pre-mRNA-processing-splicing factor 8 [Cricetulus griseus]	EGW15291	1.35347E-55	96	180.644	90	87
G3BD2ZF04EG2UR	hypothetical protein CGI_10006238 [Crassostrea gigas]	242	gi|405952567|gb|EKC20363.1|hypothetical protein CGI_10006238 [Crassostrea gigas]	EKC20363	2.74669E-17	73	85.1149	69	51
G3BD2ZF04EKRMT	hypothetical protein CGI_10012812 [Crassostrea gigas]	374	gi|405959425|gb|EKC25467.1|hypothetical protein CGI_10012812 [Crassostrea gigas]	EKC25467	4.5608E-9	62	59.3066	64	40
G3BD2ZF04D4HMR	hypothetical protein CGI_10027431 [Crassostrea gigas]	372	gi|405963664|gb|EKC29220.1|hypothetical protein CGI_10027431 [Crassostrea gigas]	EKC29220	2.0626E-26	79	107.071	81	64
G3BD2ZF04EELTE	proline iminopeptidase	230	gi|291243411|ref|XP_002741588.1|PREDICTED: expressed hypothetical protein-like [Saccoglossus kowalevskii]	XP_002741588	5.37846E-28	80	112.079	76	61
G3BD2ZF04EMU1E	electron transfer flavoprotein subunit mitochondrial-like	243	gi|383849593|ref|XP_003700429.1|PREDICTED: electron transfer flavoprotein subunit alpha, mitochondrial-like [Megachile rotundata]	XP_003700429	2.29521E-39	96	142.51	79	76
G3BD2ZF04D525Z	tryparedoxin-like protein	199	gi|224002236|ref|XP_002290790.1|predicted protein [Thalassiosira pseudonana CCMP1335] >gi|220974212|gb|EED92542.1| predicted protein [Thalassiosira pseudonana CCMP1335]	XP_002290790	1.06085E-12	75	67.3958	48	36
G3BD2ZF04ENT4G	udp-n-acetylglucosamine--peptide n-	323	gi|405973204|gb|EKC37930.1|hypothetical protein CGI_10009704 [Crassostrea gigas]	EKC37930	1.62086E-56	89	186.422	107	96
G3BD2ZF04EFTUE	eukaryotic initiation factor 4a-ii	217	gi|221118846|ref|XP_002163229.1|PREDICTED: similar to Eukaryotic initiation factor 4A-II [Hydra magnipapillata]	XP_002163229	4.80904E-6	72	41.2022	37	27
G3BD2ZF04D52G8	hypothetical protein CGI_10005504, partial [Crassostrea gigas]	122	gi|405953007|gb|EKC20746.1|hypothetical protein CGI_10005504, partial [Crassostrea gigas]	EKC20746	7.79447E-4	76	41.9726	39	30
G3BD2ZF04D7VTE	divalent metal transporter dmt1b	318	gi|66766200|dbj|BAD99106.1|divalent metal transporter [Mizuhopecten yessoensis]	BAD99106	3.84334E-51	94	178.718	105	99
G3BD2ZF04EQVUY	carbonic anhydrase 1	244	gi|215260545|gb|ACJ64663.1|hypothetical protein A030-E11 [Acropora millepora]	ACJ64663	5.36697E-10	67	61.6178	52	35
G3BD2ZF04EU36L	nadh dehydrogenase	182	gi|339253760|ref|XP_003372103.1|NADH dehydrogenase [ubiquinone] 1 beta subcomplex subunit 7 [Trichinella spiralis] >gi|316967538|gb|EFV51952.1| NADH dehydrogenase [ubiquinone] 1 beta subcomplex subunit 7 [Trichinella spiralis]	XP_003372103	3.91864E-7	63	51.6026	46	29
G3BD2ZF04EFY93	gels2_lumte ame: full=gelsolin-like protein 2 ame: full=actin-modulator short=ewam-p2	319	gi|74843302|sp|Q8MPM1.1|GELS2_LUMTERecName: Full=Gelsolin-like protein 2; AltName: Full=Actin-modulator; Short=EWAM-P2 >gi|22208364|emb|CAD43405.1| gelsolin-like protein [Lumbricus terrestris]	Q8MPM1	2.69523E-7	52	55.8398	104	55
G3BD2ZF04ELCPP	ribosomal protein l12	320	gi|22758902|gb|AAN05610.1|ribosomal protein L12 [Argopecten irradians]	AAN05610	2.33332E-63	98	200.29	101	99
G3BD2ZF04D7MZD	nad-dependent epimerase dehydratase	434	gi|405957868|gb|EKC24046.1|UDP-glucuronic acid decarboxylase 1 [Crassostrea gigas]	EKC24046	2.1472E-56	82	189.119	123	102
G3BD2ZF04EUTHQ	protein	411	gi|390338598|ref|XP_802027.2|PREDICTED: sodium-dependent phosphate transport protein 2A-like isoform 9 [Strongylocentrotus purpuratus]	XP_802027	6.7725E-58	82	201.06	139	115
G3BD2ZF04EQ7YM	hypothetical protein CGI_10026729 [Crassostrea gigas]	344	gi|405974305|gb|EKC38961.1|hypothetical protein CGI_10026729 [Crassostrea gigas]	EKC38961	2.61409E-40	76	150.214	113	86
G3BD2ZF04D8L4P	polypeptide n-acetylgalactosaminyltransferase 10	232	gi|268576200|ref|XP_002643080.1|C. briggsae CBR-GLY-5 protein [Caenorhabditis briggsae]	XP_002643080	1.6499E-32	87	126.716	78	68
G3BD2ZF04EG9DG	tryptophanyl-trna synthetase	160	gi|47230042|emb|CAG10456.1|unnamed protein product [Tetraodon nigroviridis]	CAG10456	2.52116E-19	88	88.1965	50	44
G3BD2ZF04D14IR	udp-n-acetylglucosamine--peptide n-acetylglucosaminyltransferase 110 kda subunit isoform 1	328	gi|405973204|gb|EKC37930.1|hypothetical protein CGI_10009704 [Crassostrea gigas]	EKC37930	2.31588E-57	91	188.348	102	93
G3BD2ZF04EMT06	stress response protein nhax	375	gi|405975080|gb|EKC39676.1|hypothetical protein CGI_10025135 [Crassostrea gigas]	EKC39676	2.51627E-42	83	147.132	99	83
G3BD2ZF04D640X	sodium-dependent noradrenaline transporter isoform 2	298	gi|405951058|gb|EKC19003.1|Sodium- and chloride-dependent glycine transporter 2 [Crassostrea gigas]	EKC19003	2.68782E-32	80	127.487	99	80
G3BD2ZF04EAMXK	proteasome subunit beta type-7	256	gi|405962686|gb|EKC28337.1|Proteasome subunit beta type-7 [Crassostrea gigas]	EKC28337	4.27265E-36	82	132.494	85	70
G3BD2ZF04EN6WX	s-adenosylhomocysteine hydrolase	139	gi|253769244|gb|ACT35639.1|S-adenosylhomocysteine hydrolase [Crassostrea ariakensis]	ACT35639	6.05637E-21	97	91.6633	45	44
G3BD2ZF04EVB9O	probable transport protein sec61 alpha subunit	364	gi|389608743|dbj|BAM17983.1|sec61alpha [Papilio xuthus]	BAM17983	8.53244E-56	81	184.111	121	99
G3BD2ZF04ECO3X	nose resistant to fluoxetine protein 6	385	gi|405974202|gb|EKC38865.1|Nose resistant to fluoxetine protein 6 [Crassostrea gigas]	EKC38865	4.20292E-25	88	108.997	72	64
G3BD2ZF04EPQTE	coiled-coil domain-containing protein 146	450	gi|405960921|gb|EKC26791.1|hypothetical protein CGI_10013223 [Crassostrea gigas]	EKC26791	3.37618E-56	79	197.978	143	114
G3BD2ZF04D9QYN	ubiquitin-conjugating enzyme	393	gi|260835162|ref|XP_002612578.1|hypothetical protein BRAFLDRAFT_78802 [Branchiostoma floridae] >gi|229297956|gb|EEN68587.1| hypothetical protein BRAFLDRAFT_78802 [Branchiostoma floridae]	XP_002612578	6.74611E-29	59	112.079	125	74
G3BD2ZF04EPTIT	fibrillin isoform cra_a	357	gi|313236994|emb|CBY12240.1|unnamed protein product [Oikopleura dioica]	CBY12240	1.95353E-11	60	69.707	76	46
G3BD2ZF04EJUHZ	tumor necrosis factor receptor precursor	116	gi|75750773|gb|ABA26843.1|tumor necrosis factor receptor precursor [Chlamys farreri]	ABA26843	9.70121E-10	78	60.077	37	29
G3BD2ZF04ELV9D	calreticulin	348	gi|405962093|gb|EKC27799.1|Calreticulin [Crassostrea gigas]	EKC27799	1.04004E-14	84	75.0998	46	39
G3BD2ZF04EDYR1	monocarboxylate transporter 12	477	gi|405960381|gb|EKC26308.1|Monocarboxylate transporter 12 [Crassostrea gigas]	EKC26308	2.01691E-28	74	117.087	98	73
G3BD2ZF04EEZEB	z band alternatively spliced pdz-motif protein isoform f	429	gi|405960427|gb|EKC26352.1|PDZ and LIM domain protein 5 [Crassostrea gigas]	EKC26352	9.17561E-60	89	202.601	109	98
G3BD2ZF04EDVWS	chaperonin containing subunit 7	465	gi|120577581|gb|AAI30172.1|Unknown (protein for IMAGE:8331814) [Xenopus laevis]	AAI30172	8.49577E-34	89	125.946	79	71
G3BD2ZF04ERG4Q	immunoglobulin domain protein	306	gi|339260588|ref|XP_003368331.1|putative immunoglobulin domain protein [Trichinella spiralis] >gi|316964481|gb|EFV49567.1| putative immunoglobulin domain protein [Trichinella spiralis]	XP_003368331	2.06021E-5	55	50.447	83	46
G3BD2ZF04EHKOQ	pickel cg14779-pa	277	gi|405958874|gb|EKC24958.1|hypothetical protein CGI_10010943 [Crassostrea gigas]	EKC24958	1.15185E-43	88	150.599	85	75
G3BD2ZF04EXU99	aldolase	360	gi|405973252|gb|EKC37976.1|Fructose-bisphosphate aldolase [Crassostrea gigas]	EKC37976	3.60542E-70	92	224.942	118	109
G3BD2ZF04ENY7K	metallothionein [Argopecten irradians]	276	gi|126517963|gb|ABO16370.1|metallothionein [Argopecten irradians]	ABO16370	1.4477E-21	81	91.6633	94	77
G3BD2ZF04D220J	sushi repeat-containing protein srpx2	364	gi|405963064|gb|EKC28670.1|Sushi, von Willebrand factor type A, EGF and pentraxin domain-containing protein 1 [Crassostrea gigas]	EKC28670	8.2447E-19	58	91.2781	113	66
G3BD2ZF04EA2J1	protein fam210b-like	411	gi|260784957|ref|XP_002587530.1|hypothetical protein BRAFLDRAFT_237059 [Branchiostoma floridae] >gi|229272678|gb|EEN43541.1| hypothetical protein BRAFLDRAFT_237059 [Branchiostoma floridae]	XP_002587530	3.59628E-18	73	83.9593	76	56
G3BD2ZF04ENPLV	krueppel-like factor 1	362	gi|405974536|gb|EKC39171.1|Krueppel-like factor 1 [Crassostrea gigas]	EKC39171	3.74993E-21	68	95.1301	111	76
G3BD2ZF04D9ZFB	hydroxyisourate hydrolase	116	gi|269785045|ref|NP_001161674.1|transthyretin-like protein [Saccoglossus kowalevskii] >gi|268054373|gb|ACY92673.1| transthyretin-like protein [Saccoglossus kowalevskii]	NP_001161674	7.27237E-9	75	55.4546	37	28
G3BD2ZF04D61SH	protein big brother-like	302	gi|215422334|ref|NP_001135856.1|big brother [Nasonia vitripennis]	NP_001135856	3.25152E-26	79	106.686	68	54
G3BD2ZF04ED7V9	hydroxyisourate hydrolase	311	gi|338533014|ref|YP_004666348.1|transthyretin family protein [Myxococcus fulvus HW-1] >gi|337259110|gb|AEI65270.1| transthyretin family protein [Myxococcus fulvus HW-1]	YP_004666348	9.35378E-7	72	51.6026	40	29
G3BD2ZF04EJP9C	n-alpha-acetyltransferase catalytic subunit-like isoform 1	403	gi|340719689|ref|XP_003398280.1|PREDICTED: n-alpha-acetyltransferase 20, NatB catalytic subunit-like isoform 2 [Bombus terrestris]	XP_003398280	1.52216E-11	92	66.2402	38	35
G3BD2ZF04EPKFQ	nicotinamide phosphoribosyltransferase-like	189	gi|340372997|ref|XP_003385030.1|PREDICTED: nicotinamide phosphoribosyltransferase-like [Amphimedon queenslandica]	XP_003385030	4.08018E-25	90	103.99	61	55
G3BD2ZF04ELC9Q	dyp-type peroxidase	431	gi|405970525|gb|EKC35421.1|Uncharacterized protein yfeX [Crassostrea gigas]	EKC35421	1.11678E-70	85	224.172	142	121
G3BD2ZF04EGWMG	ap-3 complex subunit delta-1-like	376	gi|405960444|gb|EKC26369.1|AP-3 complex subunit delta-1 [Crassostrea gigas]	EKC26369	1.07699E-10	75	67.3958	58	44
G3BD2ZF04EVBNG	eh domain-containing protein 3	268	gi|405968354|gb|EKC33431.1|Sarcalumenin [Crassostrea gigas]	EKC33431	2.70723E-30	82	119.398	79	65
G3BD2ZF04EV1X6	echotoxin a	221	gi|290350681|dbj|BAI78310.1|echotoxin A [Monoplex echo]	BAI78310	5.24871E-6	64	40.4318	39	25
G3BD2ZF04ELDFE	t-complex protein 1 subunit eta	285	gi|405959600|gb|EKC25615.1|T-complex protein 1 subunit eta [Crassostrea gigas]	EKC25615	5.21913E-52	95	178.333	94	90
G3BD2ZF04D5YPP	collagen alpha-1 chain	279	gi|405968438|gb|EKC33510.1|E3 ubiquitin-protein ligase CHFR, partial [Crassostrea gigas]	EKC33510	1.51494E-21	73	97.8265	87	64
G3BD2ZF04EHZJ1	thyroid peroxidase-like protein	346	gi|405963642|gb|EKC29199.1|Peroxidasin [Crassostrea gigas]	EKC29199	1.25603E-51	85	185.267	114	98
G3BD2ZF04EFZLW	tnf receptor-associated factor 6	376	gi|85687488|gb|ABC73694.1|TRAF6 [Chlamys farreri]	ABC73694	2.58213E-66	99	221.861	104	103
G3BD2ZF04D172J	sushi repeat-containing protein srpx2	360	gi|405963063|gb|EKC28669.1|Sushi repeat-containing protein SRPX2 [Crassostrea gigas]	EKC28669	5.34511E-37	67	144.05	120	81
G3BD2ZF04EHFBM	orexin receptor type 2	299	gi|405978195|gb|EKC42605.1|Cholecystokinin receptor [Crassostrea gigas]	EKC42605	3.23903E-25	79	105.145	83	66
G3BD2ZF04D2AP9	tetratricopeptide repeat protein 27	424	gi|405975651|gb|EKC40205.1|Tetratricopeptide repeat protein 27 [Crassostrea gigas]	EKC40205	1.21722E-21	57	99.7525	145	83
G3BD2ZF04ETE71	globin x	305	gi|307192580|gb|EFN75768.1|Globin [Harpegnathos saltator]	EFN75768	2.23903E-8	60	57.3806	83	50
G3BD2ZF04D5U4F	jumonji domain containing 5-like	191	gi|405960174|gb|EKC26117.1|JmjC domain-containing protein 5 [Crassostrea gigas]	EKC26117	8.58338E-25	80	102.834	63	51
G3BD2ZF04EUCL9	peroxisomal multifunctional enzyme type 2 isoform 2	362	gi|405977917|gb|EKC42344.1|Peroxisomal multifunctional enzyme type 2 [Crassostrea gigas]	EKC42344	1.02515E-27	67	116.316	110	74
G3BD2ZF04EWE4E	fatty acid-binding brain	202	gi|405951541|gb|EKC19445.1|Fatty acid-binding protein, heart [Crassostrea gigas]	EKC19445	2.96488E-11	70	63.1586	68	48
G3BD2ZF04D4EWO	inorganic pyrophosphatase	407	gi|405962800|gb|EKC28443.1|Inorganic pyrophosphatase [Crassostrea gigas]	EKC28443	9.00027E-33	89	128.257	73	65
G3BD2ZF04EWKEB	elongation factor 2	290	gi|737058|prf||1921319Aelongation factor 2	1921319A	8.06727E-33	93	121.709	77	72
G3BD2ZF04ER0A3	ras homolog gene member ad	371	gi|333449487|gb|AEF33429.1|Ras-like GTP-binding protein RHO [Crassostrea ariakensis]	AEF33429	1.25644E-52	93	174.481	96	90
G3BD2ZF04ETIWI	inorganic pyrophosphatase-like	308	gi|291226384|ref|XP_002733172.1|PREDICTED: inorganic pyrophosphatase-like [Saccoglossus kowalevskii]	XP_002733172	1.65294E-7	57	56.225	61	35
G3BD2ZF04EFZG4	pre-mrna-splicing factor cwc25 homolog	289	gi|405952173|gb|EKC20015.1|Coiled-coil domain-containing protein 49 [Crassostrea gigas]	EKC20015	3.78073E-17	80	82.8037	70	56
G3BD2ZF04EOCL6	vacuolar protein sorting-associated protein 4b-like	290	gi|348504846|ref|XP_003439972.1|PREDICTED: vacuolar protein sorting-associated protein 4B-like [Oreochromis niloticus]	XP_003439972	3.78754E-43	93	155.221	96	90
G3BD2ZF04EQ869	ccr4-not transcription complex subunit 10	454	gi|405966024|gb|EKC31349.1|CCR4-NOT transcription complex subunit 10 [Crassostrea gigas]	EKC31349	3.40801E-72	93	239.195	135	126
G3BD2ZF04EVBLO	Fibropellin-3 [Crassostrea gigas]	223	gi|405970162|gb|EKC35093.1|Fibropellin-3 [Crassostrea gigas]	EKC35093	1.85735E-5	60	49.6766	70	42
G3BD2ZF04EP3DA	coatomer subunit beta	273	gi|67967944|dbj|BAE00454.1|unnamed protein product [Macaca fascicularis]	BAE00454	4.82454E-51	96	172.94	90	87
G3BD2ZF04D6KIQ	biotinidase	283	gi|260819788|ref|XP_002605218.1|hypothetical protein BRAFLDRAFT_58955 [Branchiostoma floridae] >gi|229290549|gb|EEN61228.1| hypothetical protein BRAFLDRAFT_58955 [Branchiostoma floridae]	XP_002605218	1.23132E-14	65	76.6406	73	48
G3BD2ZF04D5VKM	insulin-like growth factor-binding protein 7-like	402	gi|332105454|gb|AEE01360.1|insulin-like growth factor binding protein 7 [Haliotis diversicolor]	AEE01360	7.81192E-10	72	62.3882	47	34
G3BD2ZF04EV21B	rwd domain-containing protein 1	363	gi|405951509|gb|EKC19415.1|RWD domain-containing protein 1 [Crassostrea gigas]	EKC19415	2.92161E-36	78	133.65	110	86
G3BD2ZF04EJ22P	glucose-regulated protein 94	192	gi|405973525|gb|EKC38233.1|Endoplasmin [Crassostrea gigas]	EKC38233	1.60652E-23	89	102.064	65	58
G3BD2ZF04ECXSG	26s protease regulatory subunit 4 isoform 2	432	gi|90076686|dbj|BAE88023.1|unnamed protein product [Macaca fascicularis]	BAE88023	1.49154E-88	97	268.47	138	135
G3BD2ZF04EETS7	dual oxidase maturation factor 1	260	gi|405972552|gb|EKC37314.1|Dual oxidase maturation factor 1 [Crassostrea gigas]	EKC37314	7.94516E-19	77	87.8113	84	65
G3BD2ZF04EN5KH	ribosomal protein s6	186	gi|158187826|gb|ABW23202.1|ribosomal protein rps6 [Eurythoe complanata]	ABW23202	7.33982E-23	90	92.0485	63	57
G3BD2ZF04D46YV	protein yellow	408	gi|260794428|ref|XP_002592211.1|hypothetical protein BRAFLDRAFT_123949 [Branchiostoma floridae] >gi|229277426|gb|EEN48222.1| hypothetical protein BRAFLDRAFT_123949 [Branchiostoma floridae]	XP_002592211	1.79592E-11	54	68.9366	91	50
G3BD2ZF04ENF1X	histidine triad nucleotide-binding protein mitochondrial	168	gi|403306650|ref|XP_003943836.1|PREDICTED: histidine triad nucleotide-binding protein 2, mitochondrial [Saimiri boliviensis boliviensis]	XP_003943836	3.52619E-20	89	88.5817	55	49
G3BD2ZF04EA995	hypothetical protein CGI_10017727 [Crassostrea gigas]	123	gi|405949976|gb|EKC17986.1|hypothetical protein CGI_10017727 [Crassostrea gigas]	EKC17986	1.0308E-5	75	49.2914	41	31
G3BD2ZF04D4NWI	cytochrome p450 3a5-like isoform 2	300	gi|321457752|gb|EFX68832.1|hypothetical protein DAPPUDRAFT_259484 [Daphnia pulex]	EFX68832	7.52232E-10	55	63.1586	76	42
G3BD2ZF04ENN6P	alkaline phosphatase	490	gi|405975348|gb|EKC39918.1|Alkaline phosphatase, tissue-nonspecific isozyme [Crassostrea gigas]	EKC39918	7.14799E-52	82	182.956	138	114
G3BD2ZF04EP38N	hypothetical protein BRAFLDRAFT_198508 [Branchiostoma floridae]	214	gi|260810702|ref|XP_002600092.1|hypothetical protein BRAFLDRAFT_198508 [Branchiostoma floridae] >gi|229285377|gb|EEN56104.1| hypothetical protein BRAFLDRAFT_198508 [Branchiostoma floridae]	XP_002600092	2.03547E-4	70	43.8986	40	28
G3BD2ZF04ET0GL	aminopeptidase n	501	gi|405977952|gb|EKC42374.1|Aminopeptidase N [Crassostrea gigas]	EKC42374	2.99684E-62	81	218.779	144	117
G3BD2ZF04EAS84	nadh dehydrogenase	357	gi|324522347|gb|ADY48042.1|NADH dehydrogenase ubiquinone 1 alpha subcomplex subunit 5 [Ascaris suum]	ADY48042	9.9129E-31	76	117.087	100	76
G3BD2ZF04EKO2N	kruppel-like factor 4	388	gi|405974536|gb|EKC39171.1|Krueppel-like factor 1 [Crassostrea gigas]	EKC39171	8.17232E-29	100	117.087	51	51
G3BD2ZF04EUCJG	d-beta-hydroxybutyrate mitochondrial	372	gi|405974140|gb|EKC38808.1|D-beta-hydroxybutyrate dehydrogenase, mitochondrial [Crassostrea gigas]	EKC38808	1.70334E-29	67	117.472	123	83
G3BD2ZF04EDM0X	eukaryotic translation initiation factor 2d	363	gi|405952450|gb|EKC20261.1|Ligatin [Crassostrea gigas]	EKC20261	8.46667E-11	64	67.0106	120	77
G3BD2ZF04ERQZF	upf0556 protein c19orf10 homolog	410	gi|405977916|gb|EKC42343.1|UPF0556 protein C19orf10-like protein [Crassostrea gigas]	EKC42343	2.66598E-10	54	62.7734	107	58
G3BD2ZF04EURBX	complement component partial	344	gi|333449371|gb|AEF33372.1|complement component 3, partial [Crassostrea ariakensis]	AEF33372	6.0825E-29	70	115.161	104	73
G3BD2ZF04D10P0	elongation factor 1-beta	313	gi|405955681|gb|EKC22700.1|Elongation factor 1-beta [Crassostrea gigas]	EKC22700	2.89716E-11	61	67.781	109	67
G3BD2ZF04D8V88	tether containing ubx domain for glut4	456	gi|405953465|gb|EKC21122.1|Tether containing UBX domain for GLUT4 [Crassostrea gigas]	EKC21122	6.34623E-16	79	83.1889	78	62
G3BD2ZF04D8Y5H	28s ribosomal protein mitochondrial-like	408	gi|261289223|ref|XP_002603054.1|hypothetical protein BRAFLDRAFT_198892 [Branchiostoma floridae] >gi|229288371|gb|EEN59066.1| hypothetical protein BRAFLDRAFT_198892 [Branchiostoma floridae]	XP_002603054	8.80065E-5	68	46.9802	41	28
G3BD2ZF04D7ASE	rrna-processing protein fcf1 homolog	403	gi|224051495|ref|XP_002199952.1|PREDICTED: hypothetical protein [Taeniopygia guttata]	XP_002199952	7.99763E-31	68	80.4925	82	56
G3BD2ZF04EC68C	inhibitor of apoptosis 2 protein	180	gi|321455352|gb|EFX66487.1|hypothetical protein DAPPUDRAFT_204003 [Daphnia pulex]	EFX66487	1.20246E-13	79	72.0182	39	31
G3BD2ZF04EJNPZ	eukaryotic translation initiation factor 3 subunit b	393	gi|405965394|gb|EKC30771.1|Eukaryotic translation initiation factor 3 subunit B [Crassostrea gigas]	EKC30771	1.37873E-70	92	234.572	125	116
G3BD2ZF04ESVJ3	ets-family transcription factor	364	gi|66865864|gb|AAU11487.2|ETS-family transcription factor [Chlamys farreri]	AAU11487	3.64342E-51	98	133.65	63	62
G3BD2ZF04EWGXS	sulfotransferase family cytosolic 1b member 1	297	gi|405950881|gb|EKC18839.1|Estrogen sulfotransferase [Crassostrea gigas]	EKC18839	9.24613E-5	60	48.9062	60	36
G3BD2ZF04EVCKR	heat shock protein 70kda	476	gi|145617263|gb|ABP88104.1|heat shock protein 70 [Dreissena polymorpha]	ABP88104	1.087E-61	78	203.371	160	125
G3BD2ZF04ECYML	cold shock domain-containing protein e1	363	gi|405962861|gb|EKC28502.1|Cold shock domain-containing protein E1 [Crassostrea gigas]	EKC28502	4.88571E-10	80	65.0846	45	36
G3BD2ZF04D4MV7	aldehyde mitochondrial- partial	115	gi|291242624|ref|XP_002741206.1|PREDICTED: aldehyde dehydrogenase, mitochondrial-like, partial [Saccoglossus kowalevskii]	XP_002741206	5.94013E-9	83	58.151	36	30
G3BD2ZF04EAOVS	alpha-ketoglutarate-dependent dioxygenase alkb homolog 2 isoform 1	303	gi|344295424|ref|XP_003419412.1|PREDICTED: alpha-ketoglutarate-dependent dioxygenase alkB homolog 2-like [Loxodonta africana]	XP_003419412	7.36688E-39	80	140.198	99	80
G3BD2ZF04D29F4	predicted protein [Nematostella vectensis]	294	gi|156405637|ref|XP_001640838.1|predicted protein [Nematostella vectensis] >gi|156227974|gb|EDO48775.1| predicted protein [Nematostella vectensis]	XP_001640838	3.10251E-8	54	56.6102	77	42
G3BD2ZF04EAROW	small nuclear ribonucleoprotein sm d1	263	gi|149250230|ref|XP_001481216.1|PREDICTED: small nuclear ribonucleoprotein Sm D1-like isoform 2 [Mus musculus] >gi|309264642|ref|XP_003086326.1| PREDICTED: small nuclear ribonucleoprotein Sm D1-like [Mus musculus]	XP_001481216	1.39938E-25	98	101.293	52	51
G3BD2ZF04EN9TN	serine protease -like	448	gi|405971844|gb|EKC36652.1|Thymus-specific serine protease [Crassostrea gigas]	EKC36652	9.92045E-19	70	87.0409	70	49
G3BD2ZF04EOCW1	nuclear cap-binding protein subunit 2-like	370	gi|241116714|ref|XP_002401570.1|Cap binding protein, putative [Ixodes scapularis] >gi|259511692|sp|B7P877.1|NCBP2_IXOSC RecName: Full=Nuclear cap-binding protein subunit 2; AltName: Full=20 kDa nuclear cap-binding protein; AltName: Full=NCBP 20 kDa subunit; Short=CBP20 >gi|215493158|gb|EEC02799.1| Cap binding protein, putative [Ixodes scapularis]	XP_002401570	7.02535E-12	61	67.0106	86	53
G3BD2ZF04D33M2	atp-dependent dna helicase q4	428	gi|405968110|gb|EKC33210.1|ATP-dependent DNA helicase Q4 [Crassostrea gigas]	EKC33210	1.1439E-21	83	93.5893	56	47
G3BD2ZF04EBRZI	chloride intracellular channel exc-4	334	gi|405965094|gb|EKC30516.1|Chloride intracellular channel exc-4 [Crassostrea gigas]	EKC30516	2.20332E-26	79	108.227	86	68
G3BD2ZF04D58Z0	peroxisomal acyl-coenzyme a oxidase 3	478	gi|405958015|gb|EKC24184.1|Peroxisomal acyl-coenzyme A oxidase 3 [Crassostrea gigas]	EKC24184	1.20961E-67	87	224.557	148	129
G3BD2ZF04EMLIP	predicted protein [Nematostella vectensis]	422	gi|156381865|ref|XP_001632276.1|predicted protein [Nematostella vectensis] >gi|156219329|gb|EDO40213.1| predicted protein [Nematostella vectensis]	XP_001632276	2.30471E-4	59	48.1358	57	34
G3BD2ZF04EA1BY	small ubiquitin-related modifier 3	466	gi|294860892|gb|ADF45342.1|small ubiquitin-related modifier protein [Chlamys farreri]	ADF45342	2.01478E-56	93	182.57	101	94
G3BD2ZF04ERBM4	metalloreductase steap2	456	gi|405958108|gb|EKC24268.1|Metalloreductase STEAP2 [Crassostrea gigas]	EKC24268	4.0553E-65	80	216.853	152	123
G3BD2ZF04EWO88	cathepsin l	345	gi|238481789|gb|ACR43934.1|cathepsin L-like cysteine proteinase [Haliotis diversicolor supertexta]	ACR43934	3.31387E-19	65	88.9669	99	65
G3BD2ZF04ETLL1	26s protease regulatory subunit 7	356	gi|312380668|gb|EFR26600.1|hypothetical protein AND_07217 [Anopheles darlingi]	EFR26600	1.25922E-62	100	203.371	118	118
G3BD2ZF04EA39I	baculoviral iap repeat-containing protein 7-a	462	gi|405967461|gb|EKC32616.1|Baculoviral IAP repeat-containing protein 7-A [Crassostrea gigas]	EKC32616	3.07746E-6	67	48.521	37	25
G3BD2ZF04EJL3J	thiamin pyrophosphokinase 1	280	gi|224044995|ref|XP_002198451.1|PREDICTED: thiamin pyrophosphokinase 1 [Taeniopygia guttata]	XP_002198451	1.78672E-27	66	107.457	93	62
G3BD2ZF04EWVKI	conserved oligomeric golgi complex subunit 2	289	gi|260836579|ref|XP_002613283.1|hypothetical protein BRAFLDRAFT_113783 [Branchiostoma floridae] >gi|229298668|gb|EEN69292.1| hypothetical protein BRAFLDRAFT_113783 [Branchiostoma floridae]	XP_002613283	1.43514E-18	71	88.5817	73	52
G3BD2ZF04EIQIJ	aldo keto reductase	408	gi|260815090|ref|XP_002602307.1|hypothetical protein BRAFLDRAFT_94321 [Branchiostoma floridae] >gi|229287615|gb|EEN58319.1| hypothetical protein BRAFLDRAFT_94321 [Branchiostoma floridae]	XP_002602307	7.85333E-43	69	152.14	126	88
G3BD2ZF04D4265	cg7484	199	gi|390344393|ref|XP_003726113.1|PREDICTED: LOW QUALITY PROTEIN: 15 kDa selenoprotein-like [Strongylocentrotus purpuratus]	XP_003726113	1.61342E-9	85	58.5362	40	34
G3BD2ZF04EACRC	epidermal growth factor receptor	455	gi|255918318|gb|ACU33974.1|epidermal growth factor receptor [Crassostrea angulata]	ACU33974	9.2671E-35	61	132.494	134	82
G3BD2ZF04EKDUZ	hypothetical protein CGI_10019360 [Crassostrea gigas]	268	gi|405974051|gb|EKC38723.1|hypothetical protein CGI_10019360 [Crassostrea gigas]	EKC38723	6.84623E-7	80	53.5286	35	28
G3BD2ZF04EOF21	sepiapterin reductase	474	gi|392347455|ref|XP_003749838.1|PREDICTED: sepiapterin reductase-like [Rattus norvegicus]	XP_003749838	1.44204E-19	65	89.7373	88	58
G3BD2ZF04EBZKT	p21-activated protein kinase-interacting protein 1	423	gi|405965854|gb|EKC31203.1|p21-activated protein kinase-interacting protein 1-like protein [Crassostrea gigas]	EKC31203	7.76945E-9	86	61.2326	37	32
G3BD2ZF04EG9VM	membrane progestin receptor gamma-b	391	gi|405977447|gb|EKC41898.1|hypothetical protein CGI_10013912 [Crassostrea gigas]	EKC41898	1.29363E-14	67	75.8702	70	47
G3BD2ZF04EFFNK	metalloprotease	441	gi|386785831|gb|AFJ32739.1|metalloprotease [Aeromonas hydrophila]	AFJ32739	3.18819E-38	63	145.206	147	93
G3BD2ZF04D8N0T	n-ethylmaleimide sensitive fusion	352	gi|241615742|ref|XP_002406801.1|hypothetical protein IscW_ISCW007723 [Ixodes scapularis] >gi|215500871|gb|EEC10365.1| hypothetical protein IscW_ISCW007723 [Ixodes scapularis]	XP_002406801	9.85354E-34	89	113.62	68	61
G3BD2ZF04EEDD0	beta-galactosidase-1-like protein 2-like	289	gi|390362129|ref|XP_790525.3|PREDICTED: beta-galactosidase-1-like protein 2-like [Strongylocentrotus purpuratus]	XP_790525	9.79902E-10	58	62.3882	79	46
G3BD2ZF04ELWI1	troponin t	480	gi|1655496|dbj|BAA13610.1|troponin T [Chlamys nipponensis]	BAA13610	2.06371E-60	94	182.956	100	94
G3BD2ZF04ELJAD	28s ribosomal protein mitochondrial	305	gi|395536210|ref|XP_003770113.1|PREDICTED: 28S ribosomal protein S17, mitochondrial [Sarcophilus harrisii]	XP_003770113	1.0095E-18	65	84.3445	89	58
G3BD2ZF04EVAPX	coatomer protein subunit gamma	291	gi|405961297|gb|EKC27123.1|Coatomer subunit gamma-2 [Crassostrea gigas]	EKC27123	4.43834E-33	92	130.568	92	85
G3BD2ZF04ECWVE	membrane metallo-endopeptidase-like 1-like	490	gi|405959237|gb|EKC25294.1|Endothelin-converting enzyme 1 [Crassostrea gigas]	EKC25294	3.98312E-49	77	177.948	130	101
G3BD2ZF04ESG5K	baculoviral iap repeat containing 2	497	gi|327269128|ref|XP_003219347.1|PREDICTED: inhibitor of apoptosis protein-like [Anolis carolinensis]	XP_003219347	1.50186E-8	52	61.6178	105	55
G3BD2ZF04EDHPE	myosin heavy chain	336	gi|7416981|gb|AAF62393.1|AF183909_3catchin [Argopecten irradians]	AAF62393	6.52587E-50	99	179.104	111	110
G3BD2ZF04EUNSU	transmembrane protein 11	285	gi|321472770|gb|EFX83739.1|hypothetical protein DAPPUDRAFT_35278 [Daphnia pulex]	EFX83739	2.7529E-13	70	70.0922	62	44
G3BD2ZF04EV235	ribosomal protein s4	262	gi|22758868|gb|AAN05593.1|ribosomal protein S4 [Argopecten irradians]	AAN05593	9.47376E-55	100	180.644	87	87
G3BD2ZF04EMRJZ	atp-binding cassette sub-family f member 1	141	gi|405958779|gb|EKC24871.1|ATP-binding cassette sub-family F member 1 [Crassostrea gigas]	EKC24871	2.99861E-5	80	48.1358	41	33
G3BD2ZF04EBHON	cartilage matrix protein	407	gi|405972571|gb|EKC37333.1|Cartilage matrix protein [Crassostrea gigas]	EKC37333	5.0765E-9	54	62.3882	127	69
G3BD2ZF04EIZV8	cyclin dependent kinase inhibitor p16xic3	462	gi|147906813|ref|NP_001087934.1|cyclin dependent kinase inhibitor p16Xic3 [Xenopus laevis] >gi|50916203|gb|AAT88079.1| cyclin dependent kinase inhibitor p16Xic3 [Xenopus laevis]	NP_001087934	1.67104E-4	58	46.595	43	25
G3BD2ZF04ENHNH	neural precursor cell expressed developmentally down-regulated 8	172	gi|399138609|gb|AFP23394.1|neural precursor cell expressed developmentally down-regulated 8 [Scylla paramamosain]	AFP23394	4.37936E-15	100	72.0182	50	50
G3BD2ZF04ECKD3	chromosome 5 open reading frame isoform cra_c	453	gi|156393886|ref|XP_001636558.1|predicted protein [Nematostella vectensis] >gi|156223662|gb|EDO44495.1| predicted protein [Nematostella vectensis]	XP_001636558	2.64546E-30	68	121.324	129	89
G3BD2ZF04EHDEB	stress response protein nhax	366	gi|405976307|gb|EKC40819.1|hypothetical protein CGI_10026502 [Crassostrea gigas]	EKC40819	7.48768E-31	69	117.472	106	74
G3BD2ZF04D5603	nuclear export mediator factor nemf homolog	355	gi|405952718|gb|EKC20496.1|Serologically defined colon cancer antigen 1-like protein [Crassostrea gigas]	EKC20496	6.04622E-33	90	131.339	109	99
G3BD2ZF04D5T3D	sedoheptulokinase	337	gi|291232091|ref|XP_002735979.1|PREDICTED: carbohydrate kinase-like [Saccoglossus kowalevskii]	XP_002735979	1.94142E-22	74	85.5001	66	49
G3BD2ZF04EMWHX	nf-kappa-b inhibitor-interacting ras-like protein 1	352	gi|225715726|gb|ACO13709.1|NF-kappa-B inhibitor-interacting Ras-like protein 1 [Esox lucius]	ACO13709	3.34777E-23	73	98.2117	80	59
G3BD2ZF04EJMXT	protein mak16 homolog	331	gi|344281652|ref|XP_003412592.1|PREDICTED: protein MAK16 homolog [Loxodonta africana]	XP_003412592	4.06393E-35	90	131.724	95	86
G3BD2ZF04D7D05	methyltransferase-like protein 13	414	gi|405970631|gb|EKC35520.1|Methyltransferase-like protein 13 [Crassostrea gigas]	EKC35520	9.1941E-27	62	113.62	140	87
G3BD2ZF04EP02M	glutamine synthetase	334	gi|24251277|gb|AAN46296.1|glutamine synthetase [Biomphalaria glabrata]	AAN46296	1.11757E-48	94	160.614	86	81
G3BD2ZF04EKLWX	coatomer subunit epsilon	460	gi|20270919|gb|AAM18476.1|AF483537_1VHSV-induced protein [Oncorhynchus mykiss]	AAM18476	8.56585E-7	83	52.373	37	31
G3BD2ZF04ER81W	hypothetical protein CGI_10007323 [Crassostrea gigas]	469	gi|405957650|gb|EKC23848.1|hypothetical protein CGI_10007323 [Crassostrea gigas]	EKC23848	3.15959E-52	80	185.652	132	106
G3BD2ZF04D4448	tm2 domain-containing protein 2	171	gi|194770349|ref|XP_001967256.1|GF15960 [Drosophila ananassae] >gi|190614532|gb|EDV30056.1| GF15960 [Drosophila ananassae]	XP_001967256	4.25233E-4	70	43.8986	40	28
G3BD2ZF04D1Y80	selenoprotein t	292	gi|260817190|ref|XP_002603470.1|hypothetical protein BRAFLDRAFT_80438 [Branchiostoma floridae] >gi|229288789|gb|EEN59481.1| hypothetical protein BRAFLDRAFT_80438 [Branchiostoma floridae]	XP_002603470	2.22397E-20	90	83.9593	51	46
G3BD2ZF04EJH89	Neuroglian [Crassostrea gigas]	386	gi|405958312|gb|EKC24451.1|Neuroglian [Crassostrea gigas]	EKC24451	6.25952E-5	71	50.0618	46	33
G3BD2ZF04EV04A	s-acyl fatty acid synthase medium chain	340	gi|260782755|ref|XP_002586448.1|hypothetical protein BRAFLDRAFT_287209 [Branchiostoma floridae] >gi|229271558|gb|EEN42459.1| hypothetical protein BRAFLDRAFT_287209 [Branchiostoma floridae]	XP_002586448	2.50779E-37	70	136.346	113	80
G3BD2ZF04D9LIT	myosin light chain smooth muscle	410	gi|405970413|gb|EKC35321.1|Myosin light chain kinase, smooth muscle [Crassostrea gigas]	EKC35321	4.81913E-29	69	121.709	115	80
G3BD2ZF04D4AES	interferon-induced protein 44-like	189	gi|327276749|ref|XP_003223130.1|PREDICTED: interferon-induced protein 44-like [Anolis carolinensis]	XP_003223130	3.10429E-10	80	62.003	41	33
G3BD2ZF04EJ46E	cysteine and histidine-rich protein 1 homolog	434	gi|193704765|ref|XP_001948062.1|PREDICTED: cysteine and histidine-rich protein 1 homolog [Acyrthosiphon pisum]	XP_001948062	1.48882E-46	75	165.236	132	100
Nsub_SSH_IM_0894.ab1	iodothyronine deiodinase type i	443	gi|366091035|gb|AEX08671.1|deiodinase [Chlamys farreri]	AEX08671	3.58558E-85	91	262.307	147	135

## Sheet: shared_between_genes
Sequence name	Sequence desc.	Sequence length	Hit desc.	Hit ACC	E-Value	Similarity	Score	Alignment length	Positives
isotig00056	60s ribosomal protein l13a	1349	gi|405976110|gb|EKC40630.1|60S ribosomal protein L13a [Crassostrea gigas]	EKC40630	1.53065E-65	88	223.402	137	121
isotig00057	40s ribosomal protein s6	1216	gi|116488254|gb|ABJ98709.1|40S ribosomal protein S6 [Scophthalmus maximus]	ABJ98709	2.58224E-33	97	130.568	69	67
isotig00059	protein	394	gi|405963467|gb|EKC29037.1|hypothetical protein CGI_10017002 [Crassostrea gigas]	EKC29037	4.91815E-12	88	68.5514	43	38
isotig00123	tubulin alpha chain-like	967	gi|340725412|ref|XP_003401064.1|PREDICTED: tubulin alpha chain-like [Bombus terrestris]	XP_003401064	3.09891E-7	50	60.077	89	45
isotig00124	tubulin alpha-3 chain-like	917	gi|358416473|ref|XP_003583403.1|PREDICTED: tubulin alpha-3 chain-like [Bos taurus]	XP_003583403	1.53284E-6	68	54.6842	45	31
isotig00143	atp synthase lipid-binding mitochondrial-like	908	gi|166406825|gb|ABY87376.1|mitochondrial ATP synthase subunit 9 precursor-like protein [Haliotis diversicolor]	ABY87376	1.37196E-26	72	111.694	140	102
isotig00144	atp synthase f0 subunit 9	420	gi|221130316|ref|XP_002162613.1|PREDICTED: similar to predicted protein [Hydra magnipapillata]	XP_002162613	1.35008E-16	95	80.1073	44	42
isotig00147	collagen alpha-1 chain	779	gi|405958707|gb|EKC24808.1|Collagen alpha-2(I) chain [Crassostrea gigas]	EKC24808	2.01478E-13	77	78.5666	63	49
isotig00148	collagen alpha-1 chain	486	gi|405958707|gb|EKC24808.1|Collagen alpha-2(I) chain [Crassostrea gigas]	EKC24808	3.40386E-14	82	78.9518	57	47
isotig00275	cytochrome c oxidase subunit 1	1275	gi|153123678|ref|YP_001382289.1|cytochrome c oxidase subunit I [Argopecten irradians] >gi|151564686|gb|ABS17672.1| cytochrome c oxidase subunit 1 [Argopecten irradians]	YP_001382289	1.55742E-172	96	466.848	247	239
isotig00276	60s ribosomal protein l24	1220	gi|405963329|gb|EKC28912.1|Tetraspanin-33 [Crassostrea gigas]	EKC28912	1.30386E-38	88	150.599	99	88
isotig00283	cytochrome b	940	gi|254033635|ref|YP_003058258.1|cytochrome b [Argopecten irradians irradians] >gi|146638130|gb|ABH07599.1| cytochrome b [Argopecten irradians irradians]	YP_003058258	4.2118E-41	84	124.405	72	61
isotig00312	nadh dehydrogenase subunit 2	755	gi|219809106|gb|ACL36044.1|NADH dehydrogenase subunit 2 [Mizuhopecten yessoensis]	ACL36044	2.75546E-10	69	67.3958	121	84
isotig00322	cytochrome c oxidase subunit ii	744	gi|254033636|ref|YP_003058259.1|cytochrome c oxidase subunit II [Argopecten irradians irradians] >gi|111182336|gb|ABH07604.1| cytochrome c oxidase subunit 2 [Argopecten irradians irradians]	YP_003058259	1.58882E-19	88	92.8189	72	64
isotig00341	hypothetical protein CGI_10012215 [Crassostrea gigas]	720	gi|405956974|gb|EKC23214.1|hypothetical protein CGI_10012215 [Crassostrea gigas]	EKC23214	3.56538E-20	92	94.7449	53	49
isotig00535	protein yellow	575	gi|156553546|ref|XP_001601771.1|PREDICTED: protein yellow [Nasonia vitripennis]	XP_001601771	9.60456E-14	73	77.411	68	50
isotig00563	nascent polypeptide-associated complex subunit alpha	564	gi|346468669|gb|AEO34179.1|hypothetical protein [Amblyomma maculatum] >gi|346468671|gb|AEO34180.1| hypothetical protein [Amblyomma maculatum]	AEO34179	3.16669E-45	89	159.073	117	105
isotig00611	ribosomal protein s18	547	gi|41018060|sp|Q8IT98.1|RS18_AEQIRRecName: Full=40S ribosomal protein S18 >gi|22758908|gb|AAN05613.1| ribosomal protein S18 [Argopecten irradians]	Q8IT98	1.15131E-44	100	155.221	76	76
isotig01032	intraflagellar transport protein 20 homolog	458	gi|291220757|ref|XP_002730389.1|PREDICTED: intraflagellar transport protein IFT20-like [Saccoglossus kowalevskii]	XP_002730389	1.56011E-26	77	106.686	131	101
isotig01093	beta tubulin 3	461	gi|90075290|dbj|BAE87325.1|unnamed protein product [Macaca fascicularis]	BAE87325	5.47467E-95	96	284.263	141	136
isotig01158	cytochrome c oxidase	452	gi|260908516|gb|ACX53977.1|cytochrome c oxidase subunit Va [Rhipicephalus sanguineus]	ACX53977	1.92203E-9	70	60.8474	50	35
isotig01226	protein mago nashi homolog	445	gi|405965856|gb|EKC31205.1|mago nashi-like protein 2 [Crassostrea gigas]	EKC31205	1.80649E-82	97	249.98	127	124
isotig01384	ribosomal protein l18	429	gi|146189569|emb|CAM91786.1|hypothetical protein [Platynereis dumerilii]	CAM91786	3.58577E-22	92	95.1301	56	52
isotig01415	coiled-coil-helix-coiled-coil-helix domain containing 2	420	gi|221114742|ref|XP_002159608.1|PREDICTED: similar to Coiled-coil-helix-coiled-coil-helix domain-containing protein 2, mitochondrial [Hydra magnipapillata]	XP_002159608	1.17184E-11	78	67.0106	50	39
isotig01514	40s ribosomal protein s25	414	gi|237862692|gb|ACR24971.1|ribosomal protein S25 [Lepidochitona cinerea]	ACR24971	6.89472E-37	90	132.494	77	70
isotig01523	unnamed protein product [Ostreococcus tauri]	397	gi|308811767|ref|XP_003083191.1|unnamed protein product [Ostreococcus tauri] >gi|116055070|emb|CAL57466.1| unnamed protein product [Ostreococcus tauri]	XP_003083191	4.48352E-5	67	50.0618	43	29
isotig01780	cytochrome c oxidase subunit i	387	gi|38607150|gb|AAR25482.1|cytochrome c oxidase subunit I [Pecten jacobaeus]	AAR25482	4.66912E-62	94	199.904	107	101
isotig01805	60s ribosomal protein l8	385	gi|22203719|gb|AAM94272.1|ribosomal protein L8 [Chlamys farreri]	AAM94272	1.20372E-38	98	139.043	69	68
isotig01808	histone acetyltransferase type b catalytic subunit-like	373	gi|260816467|ref|XP_002602992.1|hypothetical protein BRAFLDRAFT_123972 [Branchiostoma floridae] >gi|229288307|gb|EEN59004.1| hypothetical protein BRAFLDRAFT_123972 [Branchiostoma floridae]	XP_002602992	1.84979E-40	75	148.673	124	93
isotig01815	tektin 1	376	gi|405975636|gb|EKC40190.1|Tektin-1 [Crassostrea gigas]	EKC40190	3.08878E-31	96	123.635	65	63
isotig01820	ribosomal protein l4	377	gi|22758862|gb|AAN05590.1|ribosomal protein L4 [Argopecten irradians]	AAN05590	8.92414E-33	96	125.561	62	60
isotig01847	headcase protein	378	gi|291227348|ref|XP_002733648.1|PREDICTED: headcase-like [Saccoglossus kowalevskii]	XP_002733648	2.2055E-18	75	88.5817	65	49
isotig01921	atp:adp antiporter	372	gi|225709058|gb|ACO10375.1|ADP,ATP carrier protein 3 [Caligus rogercresseyi]	ACO10375	5.2483E-58	90	191.815	110	100
isotig02140	mitochondrial atp synthase beta partial	349	gi|374534595|gb|AEZ54241.1|mitochondrial ATP synthase beta subunit, partial [Littorina sp. JV-2012]	AEZ54241	5.61655E-58	95	191.815	102	97
isotig02143	rrna promoter binding protein	348	gi|260782535|ref|XP_002586341.1|hypothetical protein BRAFLDRAFT_132176 [Branchiostoma floridae] >gi|229271445|gb|EEN42352.1| hypothetical protein BRAFLDRAFT_132176 [Branchiostoma floridae]	XP_002586341	1.53523E-20	72	90.1225	76	55
isotig02149	cg3195- isoform c	349	gi|27363140|gb|AAO11523.1|ribosomal protein L12 [Chlamys farreri]	AAO11523	5.94687E-25	91	100.908	60	55
isotig02339	60s ribosomal protein l37	318	gi|71000493|ref|XP_754930.1|60S ribosomal protein L37 [Aspergillus fumigatus Af293] >gi|66852567|gb|EAL92892.1| 60S ribosomal protein L37 [Aspergillus fumigatus Af293] >gi|159127942|gb|EDP53057.1| 60S ribosomal protein L37 [Aspergillus fumigatus A1163]	XP_754930	7.87263E-5	55	36.965	34	19
isotig02392	elongation factor 1 delta	321	gi|112983886|ref|NP_001036853.1|elongation factor 1 delta [Bombyx mori] >gi|12328436|dbj|BAB21109.1| elongation factor 1 delta [Bombyx mori]	NP_001036853	3.5105E-28	81	112.464	83	68
isotig02400	nadh dehydrogenase subunit 2	320	gi|219809106|gb|ACL36044.1|NADH dehydrogenase subunit 2 [Mizuhopecten yessoensis]	ACL36044	1.24504E-33	75	128.257	91	69
isotig02512	40s ribosomal protein s24	296	gi|27363131|gb|AAO11519.1|ribosomal protein S19 [Chlamys farreri]	AAO11519	1.1994E-10	100	62.3882	49	49
isotig02621	zinc finger fyve domain-containing protein 19	286	gi|260836859|ref|XP_002613423.1|hypothetical protein BRAFLDRAFT_123902 [Branchiostoma floridae] >gi|229298808|gb|EEN69432.1| hypothetical protein BRAFLDRAFT_123902 [Branchiostoma floridae]	XP_002613423	1.7318E-7	67	56.6102	40	27
isotig02719	upf0608 protein c19orf42 homolog	268	gi|387019775|gb|AFJ52005.1|UPF0608 protein C19orf42-like protein [Crotalus adamanteus]	AFJ52005	2.48926E-15	75	73.559	52	39
isotig02825	fructose-bisphosphate aldolase	257	gi|405964948|gb|EKC30386.1|Fructose-bisphosphate aldolase [Crassostrea gigas]	EKC30386	1.19117E-21	98	94.3597	69	68
isotig02896	ubiquinol-cytochrome c reductase core protein ii	247	gi|156381170|ref|XP_001632139.1|predicted protein [Nematostella vectensis] >gi|156219190|gb|EDO40076.1| predicted protein [Nematostella vectensis]	XP_001632139	5.56687E-10	68	63.5438	72	49
isotig02997	40s ribosomal protein s13	228	gi|22758884|gb|AAN05601.1|ribosomal protein S13 [Argopecten irradians]	AAN05601	1.03017E-34	100	125.176	62	62
isotig03044	ribosomal protein l9	217	gi|22758894|gb|AAN05606.1|ribosomal protein L9 [Argopecten irradians]	AAN05606	3.33271E-36	97	130.183	68	66
isotig03048	large subunit ribosomal protein 16	220	gi|150981992|gb|ABR87198.1|large subunit ribosomal protein 16 [Pristionchus sp. 13 RS5231]	ABR87198	2.69702E-6	77	50.447	53	41
isotig03328	mitochondrial 10-formyltetrahydrofolate dehydrogenase	168	gi|380799323|gb|AFE71537.1|mitochondrial 10-formyltetrahydrofolate dehydrogenase precursor, partial [Macaca mulatta]	AFE71537	9.4826E-24	90	98.9821	55	50
