# Supplementary material for: Identification of Male Gametogenesis Expressed Genes from the Scallop Nodipecten subnodosus by Suppressive Subtraction Hybridization and Pyrosequencing
Source: PLoS One. 2013 Sep 16;8(9):e73176. doi: 10.1371/journal.pone.0073176 (PMC3774672; doi:10.1371/journal.pone.0073176)
Supplement: Table S3 — Ontology terms (GO terms) associated to library-specific transcripts (sheet 1 and 2), and for transcripts represented by reads obtained from both libraries (sheet 3). (XLS) [file pone.0073176.s003.xls]

## Sheet: mature_testis_library
Seq. Name	Seq. Description	Seq. Length	#Hits	min. eValue	mean Similarity	#GOs	GOs	Enzyme Codes	InterProScan
isotig00001	dynein heavy chain axonemal	1840	20	2.04827E-127	86.8%	11	F:microtubule motor activity; C:cilium axoneme; C:axonemal dynein complex; C:microtubule; P:ATP catabolic process; P:ciliary or flagellar motility; F:ATP binding; P:microtubule-based movement; F:ATPase activity; C:microtubule-based flagellum; C:cytoplasm	EC:3.6.1.3	IPR004273; PTHR10676 (PANTHER), PTHR10676:SF128 (PANTHER)
isotig00002	alpha- partial	1542	20	2.25433E-95	99.3%	8	P:protein polymerization; C:cytoplasmic microtubule; P:GTP catabolic process; P:microtubule-based movement; F:protein domain specific binding; F:GTPase activity; F:structural molecule activity; F:GTP binding	0	no IPS match
isotig00003	alpha- partial	1278	20	3.76391E-130	94.3%	10	F:microtubule motor activity; C:dynein complex; P:protein polymerization; P:microtubule cytoskeleton organization; C:cytoplasmic microtubule; P:GTP catabolic process; P:microtubule-based movement; F:GTPase activity; F:structural constituent of cytoskeleton; F:GTP binding	0	IPR004273; PTHR10676 (PANTHER), PTHR10676:SF128 (PANTHER)
isotig00004	matrix metalloproteinase	1580	1	1.97621E-25	71.0%	1	F:peptidase activity	0	IPR000585; IPR018487; PTHR10201 (PANTHER), seg (SEG)
isotig00005	dynein heavy chain axonemal	1526	20	6.68313E-129	86.8%	11	F:microtubule motor activity; C:cilium axoneme; C:axonemal dynein complex; C:microtubule; P:ATP catabolic process; P:ciliary or flagellar motility; F:ATP binding; P:microtubule-based movement; F:ATPase activity; C:microtubule-based flagellum; C:cytoplasm	EC:3.6.1.3	IPR004273; PTHR10676 (PANTHER), PTHR10676:SF128 (PANTHER)
isotig00006	alpha- partial	980	20	0	98.0%	14	P:'de novo' posttranslational protein folding; C:cytosol; P:G2/M transition of mitotic cell cycle; P:cell division; P:protein polymerization; P:microtubule cytoskeleton organization; C:cytoplasmic microtubule; P:GTP catabolic process; P:microtubule-based movement; P:cytoskeleton-dependent intracellular transport; F:protein domain specific binding; F:GTPase activity; F:structural constituent of cy…	0	IPR000217; IPR002452; IPR003008; IPR008280; IPR017975; IPR018316; seg (SEG)
isotig00007	matrix metalloproteinase	1369	1	8.08058E-26	71.0%	1	F:peptidase activity	0	IPR000585; IPR018487; PTHR10201 (PANTHER), seg (SEG)
isotig00008	elongation factor 1	1299	20	2.17791E-56	87.95%	6	F:translation elongation factor activity; P:GTP catabolic process; F:GTPase activity; F:GTP binding; C:ribosome; P:regulation of translational elongation	0	no IPS match
isotig00009	matrix metalloproteinase	1276	1	2.76655E-26	71.0%	1	F:peptidase activity	0	IPR000585
isotig00010	alpha- partial	1228	20	9.17791E-97	99.3%	8	P:protein polymerization; C:cytoplasmic microtubule; P:GTP catabolic process; P:microtubule-based movement; F:protein domain specific binding; F:GTPase activity; F:structural molecule activity; F:GTP binding	0	IPR000217; IPR002452; IPR008280; IPR018316; PTHR11588:SF24 (PANTHER)
isotig00011	dynein heavy chain axonemal	1167	20	9.94356E-131	86.8%	11	F:microtubule motor activity; C:cilium axoneme; C:axonemal dynein complex; C:microtubule; P:ATP catabolic process; P:ciliary or flagellar motility; F:ATP binding; P:microtubule-based movement; F:ATPase activity; C:microtubule-based flagellum; C:cytoplasm	EC:3.6.1.3	IPR004273; PTHR10676 (PANTHER), PTHR10676:SF128 (PANTHER)
isotig00012	alpha- partial	737	20	1.42795E-123	94.4%	8	P:protein polymerization; P:microtubule cytoskeleton organization; C:cytoplasmic microtubule; P:GTP catabolic process; P:microtubule-based movement; F:GTPase activity; F:structural constituent of cytoskeleton; F:GTP binding	0	IPR000217; IPR002452; IPR003008; IPR008280; IPR017975; IPR018316; seg (SEG)
isotig00013	alpha- partial	869	20	5.56333E-99	97.55%	8	P:protein polymerization; C:cytoplasmic microtubule; P:GTP catabolic process; P:microtubule-based movement; F:protein domain specific binding; F:GTPase activity; F:structural molecule activity; F:GTP binding	0	IPR000217; IPR002452; IPR008280; IPR018316; PTHR11588:SF24 (PANTHER)
isotig00014	elongation factor 1	985	20	1.37314E-57	88.8%	6	F:translation elongation factor activity; P:GTP catabolic process; F:GTPase activity; F:GTP binding; C:ribosome; P:regulation of translational elongation	0	no IPS match
isotig00016	alpha- partial	626	20	1.67523E-35	88.45%	9	P:protein polymerization; P:microtubule cytoskeleton organization; C:cytoplasmic microtubule; P:GTP catabolic process; P:microtubule-based movement; F:protein domain specific binding; F:GTPase activity; F:structural constituent of cytoskeleton; F:GTP binding	0	SignalP-NN(euk) (SIGNALP)
isotig00017	dna ligase 1	634	20	4.02557E-34	89.2%	11	P:DNA replication; F:metal ion binding; F:GTP binding; F:DNA binding; P:cell cycle; F:ATP binding; P:DNA ligation involved in DNA repair; C:nucleus; F:DNA ligase (ATP) activity; P:DNA recombination; P:cell division	EC:6.5.1.1	IPR012309; IPR012340; IPR016027; PTHR10459 (PANTHER)
isotig00019	tubulin alpha-1c chain- partial	520	20	2.62874E-52	99.8%	9	P:protein polymerization; P:microtubule cytoskeleton organization; C:cytoplasmic microtubule; P:GTP catabolic process; P:microtubule-based movement; F:protein domain specific binding; F:GTPase activity; F:structural constituent of cytoskeleton; F:GTP binding	0	IPR000217; IPR002452; IPR008280; IPR018316; PTHR11588:SF24 (PANTHER)
isotig00021	alpha tubulin	483	20	3.65398E-48	99.65%	9	P:protein polymerization; P:microtubule cytoskeleton organization; C:cytoplasmic microtubule; P:GTP catabolic process; P:microtubule-based movement; F:protein domain specific binding; F:GTPase activity; F:structural constituent of cytoskeleton; F:GTP binding	0	no IPS match
isotig00022	tubulin beta-2c chain	1208	20	0	99.85%	18	P:neuron migration; C:cilium; F:structural molecule activity; F:protein binding; F:GTP binding; P:GTP catabolic process; C:myelin sheath; C:cytoplasm; C:microtubule; P:protein polymerization; C:neuronal cell body; P:mitosis; C:internode region of axon; F:peptide binding; F:GTPase activity; P:microtubule-based movement; P:'de novo' posttranslational protein folding; P:neuron differentiation	0	seg (SEG)
isotig00023	tubulin beta-2c chain	1169	20	0	97.95%	18	P:neuron migration; C:cilium; F:structural molecule activity; F:protein binding; F:GTP binding; P:GTP catabolic process; C:myelin sheath; C:cytoplasm; C:microtubule; P:protein polymerization; C:neuronal cell body; P:mitosis; C:internode region of axon; F:peptide binding; F:GTPase activity; P:microtubule-based movement; P:'de novo' posttranslational protein folding; P:neuron differentiation	0	seg (SEG)
isotig00024	tubulin beta-2c chain	850	20	3.40669E-153	99.0%	27	P:neuron migration; C:cilium; P:natural killer cell mediated cytotoxicity; P:cytoskeleton-dependent intracellular transport; C:nuclear envelope lumen; F:GTP binding; P:cell division; F:MHC class I protein binding; P:GTP catabolic process; P:spindle assembly; C:myelin sheath; C:cytosol; C:microtubule; P:protein polymerization; C:neuronal cell body; P:mitosis; C:internode region of axon; F:peptide …	0	seg (SEG)
isotig00025	tubulin beta-2c chain	850	20	1.07017E-153	99.9%	27	P:neuron migration; C:cilium; P:natural killer cell mediated cytotoxicity; P:cytoskeleton-dependent intracellular transport; C:nuclear envelope lumen; F:GTP binding; P:cell division; F:MHC class I protein binding; P:GTP catabolic process; P:spindle assembly; C:myelin sheath; C:cytosol; C:microtubule; P:protein polymerization; C:neuronal cell body; P:mitosis; C:internode region of axon; F:peptide …	0	seg (SEG)
isotig00026	a-macroglobulin complement component family protein	582	20	1.21879E-44	72.95%	3	P:negative regulation of endopeptidase activity; C:extracellular space; F:endopeptidase inhibitor activity	0	PTHR11412 (PANTHER)
isotig00027	beta-tubulin	443	20	6.76307E-23	98.8%	7	C:microtubule; P:protein polymerization; P:GTP catabolic process; P:microtubule-based movement; F:GTPase activity; F:structural molecule activity; F:GTP binding	0	no IPS match
isotig00028	beta tubulin	404	20	1.10433E-24	89.55%	7	C:microtubule; P:protein polymerization; P:GTP catabolic process; P:microtubule-based movement; F:GTPase activity; F:structural molecule activity; F:GTP binding	0	no IPS match
isotig00029	beta tubulin	263	20	1.35515E-31	100.0%	7	C:microtubule; P:protein polymerization; P:GTP catabolic process; P:microtubule-based movement; F:GTPase activity; F:structural molecule activity; F:GTP binding	0	IPR000217; IPR003008
isotig00037	ribosomal protein l21	1183	5	2.23357E-4	66.4%	4	F:structural constituent of ribosome; P:translation; C:ribosome; C:intracellular		seg (SEG)
isotig00038	ribosomal protein l21	1157	5	2.16485E-4	66.4%	4	F:structural constituent of ribosome; P:translation; C:ribosome; C:intracellular		seg (SEG)
isotig00039	ribosomal protein l21	1071	5	1.91895E-4	66.4%	4	F:structural constituent of ribosome; P:translation; C:ribosome; C:intracellular		no IPS match
isotig00040	ribosomal protein l21	1045	6	1.8524E-4	67.16666666666667%	4	F:structural constituent of ribosome; P:translation; C:ribosome; C:intracellular		SignalP-NN(euk) (SIGNALP)
isotig00060	tubulin beta-2c chain	1001	20	3.68158E-77	92.1%	8	C:microtubule; P:protein polymerization; P:GTP catabolic process; P:microtubule-based movement; F:GTPase activity; F:structural molecule activity; C:cytoplasm; F:GTP binding	0	IPR000217; IPR002453; IPR003008
isotig00061	tubulin beta-2c chain	877	20	3.823E-78	96.85%	8	C:microtubule; P:protein polymerization; P:GTP catabolic process; P:microtubule-based movement; F:GTPase activity; F:structural molecule activity; C:cytoplasm; F:GTP binding	0	IPR000217; IPR002453; IPR003008
isotig00062	tubulin beta-2c chain	828	20	1.82586E-78	91.3%	8	C:microtubule; P:protein polymerization; P:GTP catabolic process; P:microtubule-based movement; F:GTPase activity; F:structural molecule activity; C:cytoplasm; F:GTP binding	0	IPR000217; IPR002453; IPR003008
isotig00063	tubulin beta-2c chain	704	20	1.05777E-79	95.95%	8	C:microtubule; P:protein polymerization; P:GTP catabolic process; P:microtubule-based movement; F:GTPase activity; F:structural molecule activity; C:cytoplasm; F:GTP binding	0	IPR000217; IPR002453; IPR003008
isotig00065	arginine kinase	748	20	8.03871E-88	73.35%	5	F:ATP binding; P:phosphorylation; F:arginine kinase activity; P:arginine metabolic process; P:proline metabolic process	EC:2.7.3.3	IPR000749; IPR014746; IPR022413; IPR022414; PTHR11547:SF13 (PANTHER), SSF55931 (SUPERFAMILY)
isotig00066	arginine kinase	748	20	1.12399E-87	74.35%	5	F:ATP binding; P:phosphorylation; F:arginine kinase activity; P:arginine metabolic process; P:proline metabolic process	EC:2.7.3.3	IPR000749; IPR014746; IPR022413; IPR022414; PTHR11547:SF13 (PANTHER), SSF55931 (SUPERFAMILY)
isotig00067	tubulin alpha-1c chain-like	552	20	3.06573E-17	99.85%	10	P:'de novo' posttranslational protein folding; P:protein polymerization; P:microtubule cytoskeleton organization; C:cytoplasmic microtubule; P:GTP catabolic process; P:microtubule-based movement; F:protein binding; F:GTPase activity; F:structural constituent of cytoskeleton; F:GTP binding	0	no IPS match
isotig00068	tubulin alpha-1c chain-like	475	20	1.70698E-17	99.85%	10	P:'de novo' posttranslational protein folding; P:protein polymerization; P:microtubule cytoskeleton organization; C:cytoplasmic microtubule; P:GTP catabolic process; P:microtubule-based movement; F:protein binding; F:GTPase activity; F:structural constituent of cytoskeleton; F:GTP binding	0	no IPS match
isotig00069	ribosomal protein s7	473	20	1.40645E-27	92.0%	16	C:microtubule organizing center; P:translational initiation; P:viral transcription; F:RNA binding; C:nucleolus; P:rRNA processing; F:structural constituent of ribosome; P:translational elongation; C:cytosolic small ribosomal subunit; C:90S preribosome; P:ribosomal small subunit biogenesis; F:protein binding; C:small-subunit processome; P:translational termination; P:SRP-dependent cotranslational …	0	no IPS match
isotig00084	ribosomal protein l13	441	20	3.64388E-45	83.8%	4	F:structural constituent of ribosome; C:cytosolic large ribosomal subunit; P:translation; P:ribosome biogenesis	0	IPR001380; PTHR11722:SF0 (PANTHER), SignalP-NN(euk) (SIGNALP)
isotig00085	ribosomal protein l13	382	20	1.16331E-47	82.6%	4	F:structural constituent of ribosome; C:cytosolic large ribosomal subunit; P:translation; P:ribosome biogenesis	0	IPR001380; IPR018256; PTHR11722:SF0 (PANTHER)
isotig00096	ef-hand domain-containing family member c2-like	638	20	1.02743E-65	81.85%	1	F:calcium ion binding	0	IPR006602; IPR010554; PTHR12086 (PANTHER), PTHR12086:SF1 (PANTHER)
isotig00097	arginine kinase	368	20	5.60898E-9	75.8%	3	F:kinase activity; F:ATP binding; P:phosphorylation	0	no IPS match
isotig00127	tubulin alpha-1b chain	876	20	1.39176E-90	99.7%	8	C:microtubule; P:protein polymerization; P:GTP catabolic process; P:microtubule-based movement; F:GTPase activity; F:structural molecule activity; C:cytoplasm; F:GTP binding	0	IPR000719; IPR011009; G3DSA:3.30.200.20 (GENE3D), PTHR24343 (PANTHER), PTHR24343:SF77 (PANTHER)
isotig00128	tubulin alpha-1b chain	849	20	7.0151E-90	99.7%	8	C:microtubule; P:protein polymerization; P:GTP catabolic process; P:microtubule-based movement; F:GTPase activity; F:structural molecule activity; C:cytoplasm; F:GTP binding	0	IPR000719; IPR011009; G3DSA:3.30.200.20 (GENE3D), PTHR24343 (PANTHER), PTHR24343:SF77 (PANTHER)
isotig00135	hypothetical protein CGI_10020939 [Crassostrea gigas]	1018	2	2.26799E-35	49.0%	0	0		seg (SEG)
isotig00141	armadillo repeat containing 6-like	688	7	2.67562E-8	56.285714285714285%	1	F:transferase activity		seg (SEG), SignalP-NN(euk) (SIGNALP)
isotig00142	spore coat assembly protein	652	9	2.94318E-6	56.55555555555556%	2	F:transferase activity; P:cell wall macromolecule catabolic process		seg (SEG), SignalP-NN(euk) (SIGNALP)
isotig00150	histone 3	613	20	4.26771E-25	96.8%	4	C:nucleosome; F:DNA binding; P:nucleosome assembly; C:nucleus	0	no IPS match
isotig00160	rna-directed dna polymerase from transposon bs	364	1	3.35798E-5	55.0%	0	0		no IPS match
isotig00166	rna-directed dna polymerase from mobile element jockey-like	506	20	3.08122E-15	63.4%	3	F:RNA binding; F:RNA-directed DNA polymerase activity; P:RNA-dependent DNA replication	EC:2.7.7.49	no IPS match
isotig00173	sterile alpha motif domain-containing protein 15	622	20	4.58101E-25	62.05%	0	0		IPR001660; IPR013761; IPR021129; PTHR22908 (PANTHER), PTHR22908:SF10 (PANTHER)
isotig00185	testis-specific serine threonine-protein kinase 4-like	632	20	3.2223E-42	64.55%	4	P:protein phosphorylation; F:ATP binding; F:protein serine/threonine kinase activity; P:serine family amino acid metabolic process	EC:2.7.11.0	coil (COIL), seg (SEG)
isotig00197	e3 ubiquitin-protein ligase trim9	589	20	2.58032E-20	81.45%	13	F:zinc ion binding; P:proteasomal ubiquitin-dependent protein catabolic process; F:SNARE binding; C:dendrite; F:ubiquitin-protein ligase activity; P:protein ubiquitination; C:cytoskeleton; P:negative regulation of calcium ion-dependent exocytosis; C:synaptic vesicle; C:cell junction; F:protein homodimerization activity; P:negative regulation of SNARE complex assembly; P:synaptic vesicle exocytosis	EC:6.3.2.19	seg (SEG)
isotig00223	e3 ubiquitin-protein ligase march3	528	1	4.30795E-12	73.0%	0	0		no IPS match
isotig00224	e3 ubiquitin-protein ligase march3	279	1	5.4232E-13	73.0%	0	0		SignalP-NN(euk) (SIGNALP), tmhmm (TMHMM)
isotig00230	arginine kinase	286	20	1.23369E-23	86.6%	5	F:ATP binding; P:phosphorylation; F:arginine kinase activity; P:arginine metabolic process; P:proline metabolic process	EC:2.7.3.3	IPR000749; IPR014746; IPR022414; PTHR11547:SF13 (PANTHER), SSF55931 (SUPERFAMILY)
isotig00255	PREDICTED: hypothetical protein LOC100613392, partial [Pan troglodytes]	430	11	8.81684E-9	67.0%	0	0		SignalP-NN(euk) (SIGNALP), tmhmm (TMHMM)
isotig00272	dynein light chain cytoplasmic	1473	20	3.87626E-55	95.75%	17	F:cytoskeletal protein binding; C:cytosol; P:activation of pro-apoptotic gene products; C:microtubule; C:myosin complex; F:ATPase activity, coupled; C:centrosome; C:cytoplasmic dynein complex; P:microtubule-based movement; P:induction of apoptosis by intracellular signals; F:motor activity; C:P granule; P:synaptic target recognition; P:intracellular transport; C:flagellum; C:nucleus; C:plasma mem…	0	no IPS match
isotig00274	tetratricopeptide repeat protein 25	1358	20	4.64594E-36	73.45%	1	C:cytoplasm	0	no IPS match
isotig00277	hypothetical protein CGI_10020304 [Crassostrea gigas]	1218	1	4.55912E-46	67.0%	0	0		IPR001496; PTHR20966 (PANTHER), PTHR20966:SF0 (PANTHER)
isotig00279	conserved hypothetical protein [Culex quinquefasciatus]	1162	20	2.10235E-25	58.45%	0	0		PTHR23304 (PANTHER), PTHR23304:SF86 (PANTHER)
isotig00291	coiled-coil domain-containing protein 81	838	20	2.08071E-40	78.75%	0	0		no IPS match
isotig00294	40s ribosomal protein s9	818	3	5.18754E-18	57.333333333333336%	0	0		tmhmm (TMHMM)
isotig00300	hypothetical protein NEMVEDRAFT_v1g221748 [Nematostella vectensis]	784	2	9.12106E-5	53.5%	0	0		no IPS match
isotig00304	ropporin-1-like protein	770	20	2.73058E-126	77.55%	6	F:kinase activity; C:cell part; P:signal transduction; P:spermatid development; F:cAMP-dependent protein kinase regulator activity; P:regulation of protein kinase activity	0	IPR003117; G3DSA:1.20.890.10 (GENE3D), PTHR32342 (PANTHER), PTHR32342:SF0 (PANTHER)
isotig00309	ribonucleoside-diphosphate reductase large subunit	752	20	6.47839E-43	94.0%	13	C:cytosol; P:oxidation-reduction process; P:deoxyribonucleotide biosynthetic process; P:DNA replication; P:protein heterotetramerization; F:ATP binding; C:ribonucleoside-diphosphate reductase complex; F:ribonucleoside-diphosphate reductase activity, thioredoxin disulfide as acceptor; C:nucleoplasm; P:nucleobase-containing small molecule interconversion; P:purine nucleobase metabolic process; P:py…	EC:1.17.4.1	no IPS match
isotig00313	hypothetical protein CGI_10022520 [Crassostrea gigas]	754	6	4.60642E-22	55.666666666666664%	0	0		no IPS match
isotig00326	ring canal kelch homolog	740	20	9.70729E-36	53.75%	0	0		IPR006652; IPR015916; PTHR24412 (PANTHER), seg (SEG), SSF117281 (SUPERFAMILY)
isotig00334	hypothetical protein CGI_10026113 [Crassostrea gigas]	732	1	7.07616E-11	74.0%	0	0		IPR001841; IPR013083; IPR017907; PTHR24103 (PANTHER), SSF57850 (SUPERFAMILY)
isotig00345	dynein beta ciliary	711	20	5.28759E-112	85.35%	10	F:microtubule motor activity; C:dynein complex; P:cell projection organization; C:microtubule; C:flagellar axoneme; P:ATP catabolic process; F:ATP binding; C:cilium; P:microtubule-based movement; F:ATPase activity	EC:3.6.1.3	IPR024743; coil (COIL), PTHR10676 (PANTHER), PTHR10676:SF36 (PANTHER), PF12781 (PFAM)
isotig00347	isoform cra_b	708	20	5.03226E-85	70.9%	0	0		PTHR14716 (PANTHER), PTHR14716:SF0 (PANTHER), seg (SEG), SignalP-NN(euk) (SIGNALP)
isotig00349	dynein heavy chain axonemal	709	20	8.41435E-34	88.75%	11	F:microtubule motor activity; C:dynein complex; P:intein-mediated protein splicing; C:microtubule; P:ATP catabolic process; F:ATP binding; C:cilium; P:microtubule-based movement; F:ATPase activity; C:microtubule-based flagellum; C:cytoplasm	EC:3.6.1.3	no IPS match
isotig00352	protein nlrc3-like	703	10	8.8226E-26	52.9%	0	0		no IPS match
isotig00353	tripartite motif-containing protein 59	705	20	1.00395E-9	53.45%	7	F:metal ion binding; C:integral to membrane; C:membrane; P:biological_process; F:zinc ion binding; C:cellular_component; C:intracellular		IPR001841; IPR013083; IPR017907; PTHR24103 (PANTHER), PTHR24103:SF9 (PANTHER), PF13923 (PFAM), SSF57850 (SUPERFAMILY)
isotig00359	hypothetical protein CGI_10022520 [Crassostrea gigas]	694	4	5.89583E-25	54.0%	0	0		seg (SEG), tmhmm (TMHMM)
isotig00362	hypothetical protein CGI_10026421 [Crassostrea gigas]	692	1	2.99825E-4	70.0%	0	0		no IPS match
isotig00364	protein fam166b	693	20	1.58496E-43	63.1%	3	F:molecular_function; P:biological_process; C:cellular_component		IPR018902
isotig00365	actin	693	20	2.06504E-163	99.0%	28	P:axon guidance; C:cortical cytoskeleton; P:adherens junction organization; F:protein kinase binding; C:filamentous actin; P:cellular component movement; C:costamere; P:response to calcium ion; F:nitric-oxide synthase binding; P:sarcomere organization; F:kinesin binding; P:phagocytosis, engulfment; C:cytosol; F:Tat protein binding; P:cell junction assembly; P:blood coagulation; F:identical protei…	0	IPR004000; IPR004001; G3DSA:3.30.420.40 (GENE3D), G3DSA:3.90.640.10 (GENE3D), PTHR11937:SF93 (PANTHER), SSF53067 (SUPERFAMILY)
isotig00367	rna-directed dna polymerase from mobile element jockey-like	687	20	1.69594E-34	69.25%	1	F:catalytic activity	0	no IPS match
isotig00380	coiled-coil domain containing 63	669	20	2.50812E-21	68.05%	8	P:oxidation-reduction process; F:oxidoreductase activity; F:oxidoreductase activity, acting on the aldehyde or oxo group of donors, NAD or NADP as acceptor; P:metabolic process; F:molecular_function; P:biological_process; C:cellular_component; C:flagellum		PTHR21694 (PANTHER), PTHR21694:SF2 (PANTHER), seg (SEG)
isotig00382	40s ribosomal protein s19	661	1	1.32691E-17	64.0%	0	0		no IPS match
isotig00389	hypothetical protein CGI_10025512 [Crassostrea gigas]	660	1	8.37239E-28	67.0%	0	0		no IPS match
isotig00395	hypothetical protein CGI_10025990 [Crassostrea gigas]	656	3	1.73754E-18	72.66666666666667%	0	0		coil (COIL), seg (SEG)
isotig00401	atp-dependent clp protease atp-binding subunit clpx- mitochondrial-like	650	20	1.18649E-44	60.6%	6	C:mitochondrial inner membrane; P:ATP catabolic process; P:protein metabolic process; F:ATP binding; F:ATPase activity; F:protein binding	EC:3.6.1.3	IPR004487; G3DSA:3.40.50.300 (GENE3D), PTHR11262 (PANTHER)
isotig00406	dynein heavy chain axonemal	649	20	5.83433E-114	84.55%	11	F:microtubule motor activity; C:axonemal dynein complex; C:microtubule; P:ATP catabolic process; P:ciliary or flagellar motility; F:ATP binding; C:cilium; P:microtubule-based movement; F:ATPase activity; C:microtubule-based flagellum; C:cytoplasm	EC:3.6.1.3	IPR004273; PTHR10676 (PANTHER), PTHR10676:SF128 (PANTHER)
isotig00415	meiotic recombination protein dmc1 lim15 homolog	640	20	1.88828E-94	83.0%	15	C:chromosome, telomeric region; F:DNA-dependent ATPase activity; P:ovarian follicle development; P:reciprocal meiotic recombination; P:male meiosis I; F:single-stranded DNA binding; F:recombinase activity; P:spermatid development; P:pachytene; C:condensed nuclear chromosome; F:double-stranded DNA binding; P:oocyte maturation; P:ATP catabolic process; F:ATP binding; P:DNA repair	0	IPR013632; IPR020588; G3DSA:1.10.150.20 (GENE3D), G3DSA:3.40.50.300 (GENE3D), PTHR22942 (PANTHER), PTHR22942:SF10 (PANTHER), SSF52540 (SUPERFAMILY)
isotig00419	pol-like protein	640	11	2.38506E-11	57.18181818181818%	8	F:RNA binding; P:RNA-dependent DNA replication; F:RNA-directed DNA polymerase activity; F:ATP binding; F:nucleotide binding; F:microtubule motor activity; P:microtubule-based movement; C:microtubule		seg (SEG)
isotig00424	beta actin	639	20	2.21014E-40	99.9%	3	C:cytoskeleton; C:cytoplasm; F:ATP binding	0	IPR004000; IPR004001; G3DSA:2.30.36.70 (GENE3D), G3DSA:3.30.420.40 (GENE3D), PTHR11937:SF93 (PANTHER), SSF53067 (SUPERFAMILY)
isotig00434	protein	625	20	1.96785E-20	52.5%	13	P:neuropeptide signaling pathway; C:membrane; F:ATP binding; F:protein kinase activity; F:nucleotide binding; P:protein phosphorylation; F:catalytic activity; F:transferase activity, transferring phosphorus-containing groups; F:protein serine/threonine kinase activity; F:kinase activity; P:phosphorylation; P:termination of G-protein coupled receptor signaling pathway; F:calcium ion binding		IPR000742; IPR013032; G3DSA:2.170.300.10 (GENE3D), PTHR24838 (PANTHER), tmhmm (TMHMM), SSF57196 (SUPERFAMILY)
isotig00435	ef-hand calcium-binding domain-containing protein 6	621	20	1.35078E-33	73.45%	1	P:transcription, DNA-dependent	0	IPR011992; IPR018247; IPR018249; PTHR14466 (PANTHER), PTHR14466:SF2 (PANTHER), PF13499 (PFAM), SSF47473 (SUPERFAMILY)
isotig00445	spermatogenesis-associated protein 17	625	20	5.36033E-59	69.7%	0	0		IPR000048; coil (COIL), PTHR22706 (PANTHER), seg (SEG)
isotig00446	hypothetical protein CGI_10003383 [Crassostrea gigas]	622	1	1.51255E-6	60.0%	0	0		no IPS match
isotig00451	mitochondrial processing peptidase beta subunit	619	20	1.61122E-75	75.35%	2	F:metal ion binding; F:catalytic activity	0	IPR007863; IPR011237; IPR011249; PTHR11851 (PANTHER), PTHR11851:SF58 (PANTHER)
isotig00452	chromosome 9 open reading frame 117	616	20	1.16898E-51	78.05%	0	0		coil (COIL), PTHR31954 (PANTHER)
isotig00463	arginine kinase	612	20	8.18681E-103	75.55%	3	F:kinase activity; F:ATP binding; P:phosphorylation	0	IPR000749; IPR014746; IPR022414; IPR022415; PTHR11547:SF13 (PANTHER), SSF55931 (SUPERFAMILY)
isotig00464	cd151 antigen	609	20	1.72551E-19	51.85%	3	C:cell part; P:cellular process; C:membrane	0	IPR000301; IPR008952; IPR018499; PTHR19282 (PANTHER), seg (SEG), SignalP-NN(euk) (SIGNALP), tmhmm (TMHMM)
isotig00472	e3 ubiquitin-protein ligase march3	606	4	8.18391E-6	60.0%	1	F:zinc ion binding		no IPS match
isotig00473	nadh dehydrogenase	609	20	2.95515E-107	90.45%	4	P:oxidation-reduction process; F:oxidoreductase activity, acting on NADH or NADPH; F:quinone binding; F:NAD binding	0	IPR001135; G3DSA:1.10.645.10 (GENE3D), PTHR11993 (PANTHER), PTHR11993:SF10 (PANTHER), SSF56762 (SUPERFAMILY)
isotig00482	shaw potassium channel	604	20	3.56459E-82	81.45%	9	F:voltage-gated potassium channel activity; P:regulation of ion transmembrane transport; F:metal ion binding; P:protein homooligomerization; F:3',5'-cyclic-nucleotide phosphodiesterase activity; C:voltage-gated potassium channel complex; P:potassium ion transmembrane transport; P:sleep; P:purine nucleobase metabolic process	EC:3.1.4.17	IPR003091; IPR005821; IPR015572; G3DSA:1.20.120.350 (GENE3D), PTHR11537 (PANTHER), SSF81324 (SUPERFAMILY)
isotig00483	hypothetical protein CGI_10013679 [Crassostrea gigas]	604	1	3.07412E-21	92.0%	0	0		no IPS match
isotig00485	pyruvate kinase isozymes m1 m2	599	20	1.18936E-37	67.65%	3	F:kinase activity; P:cellular metabolic process; F:metal ion binding	0	IPR001697; IPR001780; IPR009000; IPR015794; IPR015795; IPR018266; PTHR11817:SF0 (PANTHER)
isotig00496	pyruvate muscle	595	20	1.60609E-121	88.1%	23	P:programmed cell death; C:cytosol; P:pyruvate biosynthetic process; P:organ regeneration; F:ADP binding; F:potassium ion binding; C:soluble fraction; C:mitochondrion; P:skeletal muscle tissue regeneration; P:liver development; P:ATP biosynthetic process; F:ATP binding; F:pyruvate kinase activity; F:protein binding; F:magnesium ion binding; P:glycolysis; P:phosphorylation; C:flagellum; C:nucleus;…	EC:2.7.1.40	IPR001697; IPR015793; IPR015806; IPR015813; IPR018209; PTHR11817:SF0 (PANTHER)
isotig00498	atp:adp antiporter	594	20	2.13222E-59	85.4%	4	C:mitochondrial inner membrane; C:integral to membrane; P:transmembrane transport; F:transporter activity	0	IPR002067; IPR002113; IPR018108; IPR023395; PTHR24089 (PANTHER), PTHR24089:SF31 (PANTHER), SignalP-NN(euk) (SIGNALP)
isotig00501	dynein heavy chain axonemal-like	595	20	2.66623E-112	86.9%	15	F:microtubule motor activity; C:cilium axoneme; P:translation; C:axonemal dynein complex; C:ribosome; P:cell projection organization; C:microtubule; C:flagellar axoneme; F:structural constituent of ribosome; P:ATP catabolic process; P:ciliary or flagellar motility; F:ATP binding; P:microtubule-based movement; F:ATPase activity; P:ribosome biogenesis	EC:3.6.1.3	IPR004273; PTHR10676 (PANTHER), PTHR10676:SF36 (PANTHER), SignalP-NN(euk) (SIGNALP)
isotig00510	pol-like protein	584	5	1.68455E-6	51.6%	3	F:RNA binding; P:RNA-dependent DNA replication; F:RNA-directed DNA polymerase activity		PF13966 (PFAM)
isotig00515	reverse transcriptase	588	20	2.54507E-29	53.9%	3	F:RNA binding; P:RNA-dependent DNA replication; F:RNA-directed DNA polymerase activity		IPR000477; PTHR21301 (PANTHER), seg (SEG)
isotig00522	membrane frizzled-related protein isoform 1	585	20	3.15899E-8	54.4%	10	F:transmembrane signaling receptor activity; F:receptor activity; C:integral to membrane; F:G-protein coupled receptor activity; C:membrane; P:cell surface receptor signaling pathway; P:G-protein coupled receptor signaling pathway; P:visual perception; P:retina development in camera-type eye; P:eye photoreceptor cell development		IPR002172; IPR023415; PTHR24652 (PANTHER), PTHR24652:SF0 (PANTHER), seg (SEG), tmhmm (TMHMM)
isotig00523	light intermediate polypeptide 1	582	20	4.79552E-59	90.9%	7	C:cytoplasm; P:cellular component movement; C:axonemal dynein complex; P:single fertilization; F:microtubule motor activity; C:microtubule; P:microtubule-based process	0	IPR019347; coil (COIL), PTHR13183 (PANTHER), PTHR13183:SF0 (PANTHER)
isotig00527	hypothetical protein CGI_10025114 [Crassostrea gigas]	582	2	8.7493E-7	78.0%	0	0		no IPS match
isotig00529	fascin	579	20	7.47874E-50	59.75%	1	C:cell part	0	IPR008999; IPR022768; G3DSA:2.80.10.50 (GENE3D), PTHR10551 (PANTHER)
isotig00531	motile sperm domain-containing protein 2	578	20	1.65189E-26	56.45%	3	F:structural molecule activity; C:cytoskeleton; C:integral to membrane		seg (SEG)
isotig00534	tax1-binding protein 1-like protein b	578	1	3.33984E-7	58.0%	0	0		coil (COIL), seg (SEG)
isotig00540	wd repeat-containing protein 49-like	570	20	4.78731E-83	63.65%	4	F:molecular_function; P:biological_process; C:cellular_component; F:calcium ion binding		IPR001680; IPR015943; IPR017986; IPR019775; PTHR22844 (PANTHER), PTHR22844:SF8 (PANTHER)
isotig00542	camp and camp-inhibited cgmp 3 -cyclic phosphodiesterase 10a	572	20	2.27299E-46	64.9%	6	P:cellular process; C:cytosol; F:cGMP-stimulated cyclic-nucleotide phosphodiesterase activity; F:cAMP binding; P:metabolic process; P:blood coagulation	0	IPR002073; PTHR11347 (PANTHER), PTHR11347:SF19 (PANTHER), SSF109604 (SUPERFAMILY)
isotig00544	pol-like protein	571	15	1.04393E-14	56.86666666666667%	12	F:RNA binding; P:RNA-dependent DNA replication; F:RNA-directed DNA polymerase activity; F:ATP binding; F:nucleotide binding; F:microtubule motor activity; P:microtubule-based movement; C:microtubule; P:DNA repair; F:endonuclease activity; C:intracellular; F:DNA binding		no IPS match
isotig00556	hypothetical protein CGI_10002476 [Crassostrea gigas]	567	1	8.84866E-14	66.0%	0	0		coil (COIL)
isotig00562	leucine-rich repeat-containing protein 23	565	20	4.23788E-91	78.35%	3	F:molecular_function; P:biological_process; C:cellular_component		IPR001611; G3DSA:3.80.10.10 (GENE3D), PTHR10588 (PANTHER), PTHR10588:SF27 (PANTHER), PF13516 (PFAM), SM00365 (SMART), SSF52058 (SUPERFAMILY)
isotig00567	tektin 3	559	20	6.96381E-50	64.15%	1	C:intracellular organelle part	0	IPR000435; coil (COIL), PTHR19960 (PANTHER), PTHR19960:SF11 (PANTHER)
isotig00569	guanylate cyclase	564	20	6.4354E-101	81.65%	20	F:guanylate cyclase activity; F:peptide hormone binding; F:natriuretic peptide receptor activity; F:protein kinase binding; P:negative regulation of smooth muscle cell proliferation; F:protein kinase activity; F:GTP binding; C:integral to membrane; P:dopamine metabolic process; P:positive regulation of cGMP biosynthetic process; P:protein phosphorylation; C:intracellular; P:receptor guanylyl cycl…	EC:4.6.1.2	IPR001054; IPR018297; PTHR11920 (PANTHER), PTHR11920:SF50 (PANTHER)
isotig00570	tax1-binding protein 1-like protein b	564	1	7.72613E-4	66.0%	0	0		seg (SEG), SignalP-NN(euk) (SIGNALP)
isotig00573	camp and camp-inhibited cgmp 3 -cyclic phosphodiesterase 10a	561	20	2.29072E-38	62.8%	4	C:cytosol; F:cGMP-stimulated cyclic-nucleotide phosphodiesterase activity; F:cAMP binding; P:blood coagulation	0	IPR002073; IPR023088; PTHR11347 (PANTHER), PTHR11347:SF19 (PANTHER), seg (SEG), SSF109604 (SUPERFAMILY)
isotig00574	adenylate kinase 7	559	20	7.60891E-81	73.45%	7	F:adenylate kinase activity; F:ATP binding; F:cytidylate kinase activity; P:nucleotide phosphorylation; P:purine nucleobase metabolic process; P:ATP metabolic process; P:pyrimidine nucleobase metabolic process	EC:2.7.4.3; EC:2.7.4.14	IPR000850; G3DSA:3.40.50.300 (GENE3D), PTHR23359:SF22 (PANTHER), PF13207 (PFAM), seg (SEG), SSF52540 (SUPERFAMILY)
isotig00584	rna-directed dna polymerase from mobile element jockey-like	534	20	1.85724E-26	51.25%	3	F:RNA binding; P:RNA-dependent DNA replication; F:RNA-directed DNA polymerase activity		PTHR19446 (PANTHER), PTHR19446:SF100 (PANTHER)
isotig00589	e3 ubiquitin-protein ligase hecw2	556	2	1.0322E-9	66.5%	0	0		seg (SEG)
isotig00597	succinyl- ligase	552	20	8.44955E-73	76.8%	8	P:succinate metabolic process; P:succinyl-CoA pathway; F:succinate-CoA ligase (ADP-forming) activity; F:protein binding; F:nucleotide binding; C:mitochondrial matrix; P:reductive tricarboxylic acid cycle; C:succinate-CoA ligase complex	EC:6.2.1.5	IPR005809; IPR013650; IPR013815; IPR013816; PTHR11815:SF0 (PANTHER), SSF56059 (SUPERFAMILY)
isotig00613	hypothetical protein CGI_10005164 [Crassostrea gigas]	548	1	1.64903E-7	48.0%	0	0		seg (SEG), SignalP-NN(euk) (SIGNALP)
isotig00622	protein fam194a	543	20	2.45849E-33	63.8%	0	0		PTHR23093 (PANTHER), PTHR23093:SF4 (PANTHER)
isotig00629	hypothetical protein CGI_10025595 [Crassostrea gigas]	538	1	1.31099E-13	48.0%	0	0		no IPS match
isotig00630	troponin skeletal muscle	538	1	9.51174E-17	57.0%	0	0		seg (SEG)
isotig00633	protein	535	20	2.77694E-32	57.2%	1	C:cellular_component		IPR000210; IPR011333; IPR013069; PTHR24412 (PANTHER)
isotig00637	hypothetical protein CGI_10020304 [Crassostrea gigas]	535	1	1.25949E-12	68.0%	0	0		seg (SEG)
isotig00643	ribosomal protein l4	529	20	2.28725E-44	89.3%	11	P:translational initiation; P:viral transcription; F:RNA binding; C:nucleolus; F:structural constituent of ribosome; P:translational elongation; P:translational termination; P:SRP-dependent cotranslational protein targeting to membrane; C:cytosolic large ribosomal subunit; P:nuclear-transcribed mRNA catabolic process, nonsense-mediated decay; P:ribosome biogenesis	0	IPR002136; IPR023574; PTHR19431 (PANTHER)
isotig00648	caveolin 1	531	20	4.83494E-29	62.2%	58	P:anatomical structure morphogenesis; P:cellular response to starvation; P:leukocyte migration; P:positive regulation of intrinsic apoptotic signaling pathway; P:positive regulation of catalytic activity; P:cellular response to hyperoxia; P:caveola assembly; P:cytosolic calcium ion homeostasis; C:endocytic vesicle membrane; P:negative regulation of protein binding; P:positive regulation of peptid…	0	IPR001612; tmhmm (TMHMM)
isotig00661	phd finger domain	527	20	1.85167E-54	56.1%	1	F:binding	0	IPR011011; IPR011991; IPR013083; PTHR16286 (PANTHER), PTHR16286:SF5 (PANTHER)
isotig00671	rna-directed dna polymerase from transposon bs	510	1	7.83053E-5	75.0%	0	0		seg (SEG)
isotig00676	serine threonine-protein kinase endoribonuclease ire2	523	1	5.4832E-10	86.0%	0	0		no IPS match
isotig00677	Uncharacterized protein C7orf57-like protein [Crassostrea gigas]	523	1	1.72376E-39	66.0%	0	0		no IPS match
isotig00680	hypothetical protein CGI_10010673 [Crassostrea gigas]	522	1	8.39797E-5	46.0%	0	0		no IPS match
isotig00684	protein cgmp- type ii-like	514	20	1.26758E-99	65.95%	0	0		IPR000595; IPR014710; IPR018488; IPR018490; PTHR23011 (PANTHER)
isotig00692	tektin a1	520	20	1.85545E-106	76.7%	5	C:cytoplasm; C:cilium; P:microtubule cytoskeleton organization; C:axoneme; C:microtubule	0	IPR000435; coil (COIL), PTHR19960 (PANTHER), PTHR19960:SF12 (PANTHER)
isotig00706	serine threonine-protein kinase sik2	517	1	1.33303E-5	58.0%	0	0		seg (SEG)
isotig00707	loc496017 protein	520	20	2.34962E-32	69.1%	3	F:molecular_function; P:biological_process; C:cellular_component		PTHR24274 (PANTHER), PTHR24274:SF0 (PANTHER)
isotig00711	horma domain-containing protein 1-like	516	20	8.49866E-85	74.45%	12	P:meiotic sister chromatid cohesion; P:regulation of homologous chromosome segregation; C:intermediate filament cytoskeleton; P:synaptonemal complex assembly; P:spermatogenesis; P:meiotic DNA double-strand break formation; P:meiotic recombination checkpoint; P:blastocyst development; C:chromosome; P:oogenesis; C:cytoplasm; C:nucleus	0	IPR003511; PTHR21518 (PANTHER)
isotig00717	rna-directed dna polymerase from transposon bs	494	1	4.27203E-13	53.0%	0	0		no IPS match
isotig00718	hypothetical protein CGI_10010525 [Crassostrea gigas]	515	1	3.02167E-30	66.0%	0	0		no IPS match
isotig00729	protein	485	14	1.15624E-11	57.357142857142854%	0	0		SignalP-NN(euk) (SIGNALP), tmhmm (TMHMM)
isotig00734	potassium voltage-gated channel protein shaw	503	20	5.47368E-31	59.8%	5	P:transmembrane transport; C:plasma membrane part; P:potassium ion transport; F:ion channel activity; P:synaptic transmission	0	IPR003091; IPR003968; IPR013099; IPR015572; G3DSA:1.10.287.70 (GENE3D), PTHR11537 (PANTHER), seg (SEG), SignalP-NN(euk) (SIGNALP), tmhmm (TMHMM), SSF81324 (SUPERFAMILY)
isotig00739	hypothetical protein CGI_10017984 [Crassostrea gigas]	510	1	1.99052E-6	45.0%	0	0		coil (COIL), seg (SEG), SignalP-NN(euk) (SIGNALP), tmhmm (TMHMM)
isotig00761	chromosome 20 open reading frame 85	506	20	1.7632E-26	49.65%	3	F:molecular_function; P:biological_process; C:cellular_component		IPR020339; PTHR31909 (PANTHER), PTHR31909:SF0 (PANTHER)
isotig00764	wd repeat-containing protein on y chromosome-like	505	20	2.16686E-32	58.45%	4	F:calcium ion binding; F:molecular_function; P:biological_process; C:cellular_component		IPR001680; IPR015943; PTHR19847 (PANTHER), PTHR19847:SF5 (PANTHER), seg (SEG)
isotig00765	parkin coregulated gene	505	20	8.50203E-54	78.0%	5	C:cilium; C:sperm midpiece; P:spermatid development; C:cell body; C:mitochondrion	0	IPR019399; PTHR21207 (PANTHER), seg (SEG)
isotig00772	transcription elongation factor b polypeptide 1	497	20	1.17948E-15	90.0%	6	F:translation elongation factor activity; P:ubiquitin-dependent protein catabolic process; C:transcription elongation factor complex; P:dendrite morphogenesis; C:ribosome; P:regulation of translational elongation	0	IPR011333; PTHR20648 (PANTHER), PTHR20648:SF0 (PANTHER)
isotig00775	atp synthase subunit mitochondrial	505	20	3.99847E-16	85.5%	24	P:angiogenesis; F:proton-transporting ATPase activity, rotational mechanism; F:hydrogen-exporting ATPase activity, phosphorylative mechanism; P:negative regulation of cell adhesion involved in substrate-bound cell migration; P:receptor-mediated endocytosis; P:ADP biosynthetic process; F:hydrogen ion transporting ATP synthase activity, rotational mechanism; F:lipoprotein particle receptor activity…	EC:3.6.3.6	SignalP-NN(euk) (SIGNALP)
isotig00783	testis-specific serine threonine-protein kinase 3-like	502	20	9.62084E-24	60.55%	7	F:binding; P:primary metabolic process; F:protein kinase activity; P:cellular macromolecule metabolic process; P:spermatogenesis; P:cell differentiation; P:phosphorylation	0	IPR000719; IPR011009; G3DSA:1.10.510.10 (GENE3D), PTHR24343 (PANTHER), PTHR24343:SF18 (PANTHER), SignalP-NN(euk) (SIGNALP)
isotig00785	sickle tail protein homolog	501	9	7.16617E-10	72.88888888888889%	0	0		seg (SEG)
isotig00791	pyroglutamylated rfamide peptide receptor	497	1	4.43536E-5	76.0%	0	0		no IPS match
isotig00792	hypothetical protein CGI_10006643 [Crassostrea gigas]	491	20	1.91396E-57	68.75%	1	P:DNA integration		seg (SEG)
isotig00793	e3 ubiquitin ligase	501	20	2.08777E-16	69.7%	1	F:metal ion binding	0	no IPS match
isotig00796	glycogen phosphorylase	490	20	5.85654E-44	81.6%	4	F:pyridoxal phosphate binding; P:carbohydrate metabolic process; F:calcium ion binding; F:phosphorylase activity	EC:2.4.1.1	no IPS match
isotig00804	5-ht4 receptor	495	20	2.20618E-14	70.5%	5	P:dopamine receptor signaling pathway; C:integral to membrane; F:dopamine receptor activity, coupled via Gi/Go; P:G-protein coupled receptor signaling pathway, coupled to cyclic nucleotide second messenger; P:synaptic transmission	0	SignalP-NN(euk) (SIGNALP), tmhmm (TMHMM)
isotig00807	coiled-coil domain-containing protein 63	498	20	9.56912E-42	71.15%	2	P:metabolic process; F:oxidoreductase activity	0	coil (COIL), PTHR21694 (PANTHER), PTHR21694:SF2 (PANTHER), seg (SEG)
isotig00823	h-shippo 1	493	20	1.06469E-30	51.85%	6	F:ATP binding; F:protein kinase activity; C:chloroplast; P:protein phosphorylation; F:transferase activity, transferring phosphorus-containing groups; F:protein serine/threonine kinase activity		IPR010736
isotig00835	protein fam194a	492	20	3.25458E-30	59.25%	0	0		no IPS match
isotig00846	hypothetical protein BRAFLDRAFT_69975 [Branchiostoma floridae]	491	1	4.85352E-6	76.0%	0	0		coil (COIL)
isotig00847	beta- partial	490	20	1.06356E-93	96.65%	17	C:cytosol; C:cortical cytoskeleton; P:sarcomere organization; C:costamere; C:soluble fraction; F:kinesin binding; F:Tat protein binding; F:identical protein binding; C:NuA4 histone acetyltransferase complex; F:ATP binding; F:nitric-oxide synthase binding; C:filamentous actin; F:structural constituent of cytoskeleton; C:ribonucleoprotein complex; C:MLL5-L complex; C:kinesin complex; C:transcriptio…	0	no IPS match
isotig00849	hypothetical protein CGI_10019831 [Crassostrea gigas]	490	1	2.54431E-7	74.0%	0	0		no IPS match
isotig00850	riken cdna b930007m17 gene	488	20	1.95725E-80	62.4%	3	F:molecular_function; P:biological_process; C:cellular_component		IPR010736; PTHR21580 (PANTHER), PTHR21580:SF0 (PANTHER)
isotig00854	protein	490	20	1.01013E-56	76.15%	4	F:metallocarboxypeptidase activity; F:calcium ion binding; P:proteolysis; F:zinc ion binding	EC:3.4.17.0	PF13879 (PFAM)
isotig00861	protein	489	16	1.133E-33	52.0625%	0	0		PTHR15901 (PANTHER), PTHR15901:SF3 (PANTHER)
isotig00867	kelch-like protein 13	488	20	2.4481E-13	50.4%	1	P:response to chemical stimulus		IPR006652; IPR015916; PTHR24412 (PANTHER), SSF117281 (SUPERFAMILY)
isotig00868	spermatogenesis associated 4	484	20	1.66144E-83	72.95%	5	F:molecular_function; C:cellular_component; P:apoptotic process; C:cytoplasm; P:spermatogenesis		IPR010441
isotig00870	mycbp-associated protein	490	20	2.20771E-23	54.65%	1	P:multicellular organismal process	0	no IPS match
isotig00871	armadillo repeat-containing protein 4	486	20	2.68351E-79	90.5%	3	F:molecular_function; P:biological_process; C:cellular_component		IPR000225; IPR011989; IPR016024; PTHR23315 (PANTHER), PTHR23315:SF4 (PANTHER), PF13646 (PFAM)
isotig00878	hypothetical protein CGI_10014656 [Crassostrea gigas]	485	1	3.29249E-10	79.0%	0	0		no IPS match
isotig00880	horma domain-containing protein 1-like	486	20	3.81703E-14	71.7%	11	P:meiotic sister chromatid cohesion; P:regulation of homologous chromosome segregation; C:intermediate filament cytoskeleton; P:synaptonemal complex assembly; P:spermatogenesis; P:meiotic DNA double-strand break formation; P:meiotic recombination checkpoint; P:blastocyst development; C:chromosome; P:oogenesis; C:nucleus	0	IPR003511; PTHR21518 (PANTHER), seg (SEG)
isotig00881	hypothetical protein CGI_10006851 [Crassostrea gigas]	487	1	1.3277E-20	80.0%	0	0		no IPS match
isotig00892	sodium-dependent glucose transporter 1	480	16	1.84214E-20	55.875%	10	C:integral to membrane; P:transmembrane transport; C:membrane; P:sodium ion transport; P:carbohydrate transport; P:ion transport; F:symporter activity; P:transport; C:apical plasma membrane; C:plasma membrane		PTHR23121 (PANTHER), SignalP-NN(euk) (SIGNALP), tmhmm (TMHMM)
isotig00894	hypothetical protein CGI_10023397 [Crassostrea gigas]	484	1	3.65331E-6	54.0%	0	0		seg (SEG)
isotig00897	protein	482	20	4.20161E-30	54.9%	1	F:binding	0	PTHR19446 (PANTHER), PTHR19446:SF100 (PANTHER)
isotig00905	novel protein	481	20	4.00838E-58	59.1%	0	0		no IPS match
isotig00906	caveolin-3	471	20	1.95276E-14	47.7%	36	P:anatomical structure morphogenesis; P:regulation of muscle system process; P:response to nutrient levels; P:cytosolic calcium ion homeostasis; P:negative regulation of catalytic activity; P:organ development; P:nitrogen compound metabolic process; P:cholesterol transport; P:cellular component assembly at cellular level; P:immune system process; F:structural molecule activity; P:blood coagulatio…	0	IPR001612; PTHR10844:SF6 (PANTHER), tmhmm (TMHMM)
isotig00907	beta-tubulin	477	18	7.44101E-5	63.5%	31	P:microtubule-based movement; P:microtubule-based process; P:protein polymerization; P:GTP catabolic process; C:microtubule; F:nucleotide binding; F:GTP binding; C:protein complex; F:GTPase activity; F:structural molecule activity; C:cytoplasm; C:cytoskeleton; F:structural constituent of cytoskeleton; P:cell division; P:cellular process; P:spindle assembly; P:mitosis; C:cell body; P:neuron differ…		seg (SEG), SignalP-NN(euk) (SIGNALP), tmhmm (TMHMM)
isotig00910	hypothetical protein CGI_10014605 [Crassostrea gigas]	480	4	8.50052E-22	69.0%	0	0		seg (SEG)
isotig00913	kelch-like protein 28	481	20	6.01254E-27	54.4%	7	F:structural constituent of ribosome; P:protein homooligomerization; P:translation; C:ribosome; F:molecular_function; P:biological_process; C:cellular_component		IPR006652; IPR015916; PTHR24414 (PANTHER), PTHR24414:SF1 (PANTHER), SSF117281 (SUPERFAMILY)
isotig00914	flavonol reductase cinnamoyl-	477	20	5.75452E-72	66.7%	2	P:metabolic process; F:oxidoreductase activity, acting on the CH-OH group of donors, NAD or NADP as acceptor	EC:1.1.1.0	PTHR10366 (PANTHER), PTHR10366:SF10 (PANTHER), SSF51735 (SUPERFAMILY)
isotig00918	klhl4 protein	480	20	1.33164E-59	60.65%	2	C:intracellular membrane-bounded organelle; C:intracellular non-membrane-bounded organelle	0	IPR011705; PTHR24414 (PANTHER), PTHR24414:SF1 (PANTHER)
isotig00920	adenylate kinase 7	477	20	2.3932E-98	78.95%	3	F:ATP binding; F:nucleotide kinase activity; P:nucleobase-containing compound metabolic process	0	IPR000850; IPR016040; PTHR23359:SF22 (PANTHER), SSF51735 (SUPERFAMILY)
isotig00924	protective antigen 4d8	480	20	1.65767E-52	65.65%	0	0		IPR024132; seg (SEG)
isotig00926	coiled-coil domain-containing protein 63	480	2	1.83136E-7	66.5%	0	0		no IPS match
isotig00931	hypothetical protein CONPUDRAFT_49054 [Coniophora puteana RWD-64-598 SS2]	479	3	1.03711E-5	45.666666666666664%	2	F:nucleic acid binding; F:ribonuclease H activity		no IPS match
isotig00939	reverse transcriptase	473	20	3.79116E-13	52.0%	1	F:binding	0	no IPS match
isotig00944	hypothetical protein CGI_10023086 [Crassostrea gigas]	476	1	2.72865E-9	60.0%	0	0		coil (COIL)
isotig00953	arginine kinase	476	20	2.01524E-21	89.25%	5	F:ATP binding; P:phosphorylation; F:arginine kinase activity; P:arginine metabolic process; P:proline metabolic process	EC:2.7.3.3	seg (SEG)
isotig00963	a chain structure of pde10-inhibitor complex	473	20	5.42771E-59	71.55%	7	P:cellular process; C:cytosol; F:cGMP-stimulated cyclic-nucleotide phosphodiesterase activity; F:cAMP binding; P:metabolic process; F:cGMP binding; P:blood coagulation	0	IPR002073; IPR023088; IPR023174; PTHR11347 (PANTHER), PTHR11347:SF19 (PANTHER), SSF109604 (SUPERFAMILY)
isotig00972	novel protein	467	20	1.53742E-72	77.5%	3	F:molecular_function; P:biological_process; C:cellular_component		coil (COIL), PTHR31954 (PANTHER)
isotig00974	neuronal acetylcholine receptor subunit alpha-6	472	20	6.67392E-16	54.45%	12	F:acetylcholine-activated cation-selective channel activity; F:ion channel activity; C:integral to membrane; C:membrane; C:synapse; P:ion transport; C:cell junction; P:transport; F:extracellular ligand-gated ion channel activity; F:receptor activity; C:postsynaptic membrane; C:plasma membrane		IPR006201; IPR006202; SignalP-NN(euk) (SIGNALP), tmhmm (TMHMM)
isotig00979	loc100049741 protein	467	9	5.96376E-55	51.0%	0	0		no IPS match
isotig00981	protein fam47e	471	20	1.00621E-29	63.65%	0	0		coil (COIL), seg (SEG)
isotig00992	Uncharacterized protein C7orf63 [Crassostrea gigas]	469	20	6.62578E-33	66.45%	0	0		PTHR14716 (PANTHER), PTHR14716:SF0 (PANTHER)
isotig00994	sialate o-acetylesterase	469	20	2.85002E-15	62.7%	5	C:lysosome; F:sialate O-acetylesterase activity; F:carboxylesterase activity; C:cytoplasm; F:hydrolase activity		PTHR22901 (PANTHER)
isotig00996	sperm motility kinase x	467	1	5.27102E-10	48.0%	0	0		no IPS match
isotig01000	acid-sensing ion channel 1	463	20	8.93153E-51	50.95%	1	P:ion transport	0	IPR001873; G3DSA:2.60.470.10 (GENE3D)
isotig01001	leucine rich repeat containing 7-like	463	20	1.35859E-19	58.25%	1	P:cellular process	0	IPR000477; PTHR19446 (PANTHER), PTHR19446:SF116 (PANTHER), seg (SEG)
isotig01003	kelch-like protein 10	469	20	8.78768E-34	62.6%	3	P:anatomical structure development; P:multicellular organismal process; P:reproductive process	0	IPR006652; IPR015915; PTHR24412 (PANTHER), PTHR24412:SF28 (PANTHER), SSF117281 (SUPERFAMILY)
isotig01018	nadh dehydrogenase fe-s protein isoform cra_a	469	20	1.45898E-22	69.3%	13	P:ATP metabolic process; F:iron-sulfur cluster binding; F:NADH dehydrogenase (ubiquinone) activity; C:mitochondrial respiratory chain complex I; P:apoptotic process; P:reactive oxygen species metabolic process; P:regulation of mitochondrial membrane potential; C:mitochondrial intermembrane space; F:protein binding; P:mitochondrial electron transport, NADH to ubiquinone; P:ubiquinone biosynthetic …	EC:1.6.5.3	IPR015405; PTHR11615 (PANTHER), PTHR11615:SF10 (PANTHER)
isotig01019	iq and aaa domain-containing protein 1	468	20	2.09069E-41	72.5%	1	F:nucleotide binding	0	coil (COIL), PTHR14690 (PANTHER), seg (SEG)
isotig01042	kelch-like protein 31	463	20	4.61924E-10	54.85%	3	C:endoplasmic reticulum membrane; C:cytosol; C:endoplasmic reticulum		IPR011705; PTHR24412 (PANTHER)
isotig01044	hypothetical protein CGI_10022520 [Crassostrea gigas]	464	6	5.58894E-14	56.5%	0	0		no IPS match
isotig01045	kelch-like protein 3	464	20	1.29236E-18	53.65%	3	P:multicellular organismal process; F:protein binding; C:cytoplasm	0	IPR011333; IPR011705; IPR013069; PTHR24412 (PANTHER), SignalP-NN(euk) (SIGNALP)
isotig01053	potassium voltage-gated channel protein shaw	462	20	2.59501E-24	45.4%	1	P:transport	0	IPR003091; G3DSA:1.20.120.350 (GENE3D), PTHR11537 (PANTHER), tmhmm (TMHMM)
isotig01063	radial spoke head protein 4 homolog a	454	20	1.28143E-17	62.4%	5	C:nucleolus; C:cilium; P:cilium axoneme assembly; C:axoneme; P:cilium movement	0	IPR006802; coil (COIL), seg (SEG)
isotig01069	lamin-b receptor	458	1	2.69381E-4	65.0%	0	0		seg (SEG)
isotig01074	Uncharacterized protein C13orf26-like protein [Crassostrea gigas]	461	1	2.19498E-22	60.0%	0	0		seg (SEG)
isotig01080	cytochrome c1	461	20	1.93641E-51	79.2%	3	F:heme binding; F:electron carrier activity; P:electron transport	0	IPR002326; IPR009056; PTHR10266:SF2 (PANTHER), seg (SEG)
isotig01081	pol-like protein	458	1	6.29081E-4	44.0%	3	F:RNA binding; P:RNA-dependent DNA replication; F:RNA-directed DNA polymerase activity		no IPS match
isotig01082	long-chain specific acyl- mitochondrial	460	20	2.55857E-39	82.0%	17	P:long-chain fatty acid catabolic process; F:fatty-acyl-CoA binding; P:temperature homeostasis; P:negative regulation of fatty acid oxidation; F:palmitoyl-CoA oxidase activity; C:mitochondrial membrane; P:regulation of cholesterol metabolic process; P:fatty acid beta-oxidation using acyl-CoA dehydrogenase; P:carnitine catabolic process; F:long-chain-acyl-CoA dehydrogenase activity; P:negative reg…	EC:1.3.99.13	IPR006092; IPR009100; IPR013786; PTHR10909 (PANTHER), PTHR10909:SF143 (PANTHER)
isotig01084	hypothetical gene supported by bc079424	453	20	5.55182E-80	65.35%	3	F:molecular_function; P:biological_process; C:cellular_component		no IPS match
isotig01088	5-ht4 receptor	455	20	2.30377E-21	74.35%	3	C:integral to membrane; P:G-protein coupled receptor signaling pathway; F:G-protein coupled receptor activity	0	G3DSA:1.20.1070.10 (GENE3D), PTHR24249 (PANTHER), PTHR24249:SF22 (PANTHER), SignalP-NN(euk) (SIGNALP), tmhmm (TMHMM), SSF81321 (SUPERFAMILY)
isotig01098	btb poz domain-containing protein 16	460	20	3.85171E-82	65.45%	0	0		PTHR23231 (PANTHER), PTHR23231:SF1 (PANTHER)
isotig01107	hypothetical protein CGI_10021367 [Crassostrea gigas]	459	1	8.00345E-18	69.0%	0	0		no IPS match
isotig01114	leucine rich repeat containing 7-like	451	15	1.43327E-8	58.666666666666664%	13	F:RNA binding; P:RNA-dependent DNA replication; F:RNA-directed DNA polymerase activity; C:nucleus; C:integral to membrane; C:nuclear origin of replication recognition complex; F:DNA binding; P:DNA replication; F:G-protein coupled receptor activity; P:signal transduction; F:receptor activity; F:signal transducer activity; P:G-protein coupled receptor signaling pathway		IPR000477; PTHR19446 (PANTHER)
isotig01116	iq and aaa domain-containing protein 1	458	20	1.40338E-76	79.8%	2	F:nucleoside-triphosphatase activity; F:ATP binding	EC:3.6.1.15	G3DSA:3.40.50.300 (GENE3D), PTHR14690 (PANTHER), PTHR14690:SF0 (PANTHER), seg (SEG), SSF52540 (SUPERFAMILY)
isotig01118	dynein heavy chain	457	20	1.35366E-73	88.75%	11	F:microtubule motor activity; P:translation; C:ribosome; C:dynein complex; F:structural constituent of ribosome; P:ATP catabolic process; F:ATP binding; P:microtubule-based movement; F:ATPase activity; C:microtubule; P:ribosome biogenesis	EC:3.6.1.3	IPR004273; PTHR10676 (PANTHER), PTHR10676:SF36 (PANTHER), seg (SEG)
isotig01127	wd repeat-containing protein 66	456	20	4.6069E-83	77.55%	1	F:calcium ion binding	0	IPR001680; IPR015943; IPR017986; PTHR13720 (PANTHER), SSF101908 (SUPERFAMILY)
isotig01129	btb poz domain-containing protein 16-like	455	4	5.4085E-17	66.25%	0	0		no IPS match
isotig01134	Uncharacterized protein C18orf34 [Crassostrea gigas]	456	4	5.89844E-43	66.75%	0	0		coil (COIL), seg (SEG)
isotig01137	histone h4 replacement cg3379- partial	455	20	2.07822E-39	99.6%	9	P:CenH3-containing nucleosome assembly at centromere; C:nucleosome; P:negative regulation of megakaryocyte differentiation; P:telomere maintenance; P:phosphatidylinositol-mediated signaling; F:DNA binding; F:protein binding; C:extracellular region; C:nucleoplasm	0	no IPS match
isotig01138	carbamoyl-phosphate synthase large chain	455	20	2.67924E-50	86.25%	67	C:nuclear chromatin; F:carbamoyl-phosphate synthase (glutamine-hydrolyzing) activity; C:actin cap; P:glutamine catabolic process; F:protein kinase activity; P:positive regulation of protein binding; C:nuclear matrix; F:nicotinate phosphoribosyltransferase activity; F:myosin binding; C:postsynaptic density; P:response to amine stimulus; C:soluble fraction; F:carbamoyl-phosphate synthase (ammonia) …	EC:6.3.5.5; EC:2.4.2.11; EC:6.3.4.16; EC:3.5.2.3; EC:3.2.1.23; EC:2.1.3.2	IPR006130; IPR006131; IPR006132; G3DSA:3.40.50.1370 (GENE3D), PTHR11405 (PANTHER), PTHR11405:SF2 (PANTHER), seg (SEG)
isotig01144	coiled-coil domain-containing protein 81	454	20	3.90022E-42	74.5%	3	F:molecular_function; P:biological_process; C:cellular_component		coil (COIL), PTHR14362 (PANTHER), PTHR14362:SF0 (PANTHER)
isotig01156	cyclic-nucleotide-gated cation channel	446	20	8.76582E-69	80.65%	22	F:signal transducer activity; P:response to magnesium ion; C:membrane fraction; P:retinal cone cell development; F:cAMP binding; P:visual perception; F:cGMP-dependent protein kinase activity; F:intracellular cGMP activated cation channel activity; P:signal transduction; C:photoreceptor outer segment membrane; P:response to cAMP; P:ion transmembrane transport; P:response to corticosteroid stimulus…	EC:2.7.11.12	IPR000595; IPR014710; IPR018490; G3DSA:1.10.287.630 (GENE3D), PTHR10217 (PANTHER), PTHR10217:SF389 (PANTHER), seg (SEG), SignalP-NN(euk) (SIGNALP), tmhmm (TMHMM)
isotig01157	protein fam47e-like	451	20	6.94778E-52	58.75%	3	F:molecular_function; P:biological_process; C:cellular_component		no IPS match
isotig01163	hypothetical protein CGI_10022520 [Crassostrea gigas]	452	6	9.04588E-19	53.5%	0	0		no IPS match
isotig01164	guanine nucleotide exchange	450	14	4.94474E-30	51.0%	3	P:small GTPase mediated signal transduction; C:intracellular; F:guanyl-nucleotide exchange factor activity		no IPS match
isotig01171	hypothetical protein CGI_10012723 [Crassostrea gigas]	451	2	6.493E-4	72.0%	0	0		no IPS match
isotig01172	a chain crystal structure of 1-(beta-d-glucopyranosyl)-4- substituted- -triazoles in complex with glycogen phosphorylase	453	20	2.46466E-56	75.95%	3	F:phosphorylase activity; F:pyridoxal phosphate binding; P:glycogen metabolic process	EC:2.4.1.1	IPR000811; G3DSA:3.40.50.2000 (GENE3D), PTHR11468:SF0 (PANTHER), SSF53756 (SUPERFAMILY)
isotig01174	testis-specific serine threonine-protein kinase 5	444	1	4.33051E-7	51.0%	0	0		no IPS match
isotig01178	aconitate mitochondrial-like	449	20	3.21585E-53	86.65%	4	F:isocitrate hydro-lyase (cis-aconitate-forming) activity; F:citrate hydro-lyase (cis-aconitate-forming) activity; P:tricarboxylic acid cycle; F:4 iron, 4 sulfur cluster binding	EC:4.2.1.3	IPR001030; IPR006248; IPR015931; IPR015932; IPR015937
isotig01184	serine threonine protein kinase	449	20	5.9137E-15	58.65%	1	F:transferase activity, transferring phosphorus-containing groups	0	IPR000719; IPR011009; G3DSA:3.30.200.20 (GENE3D), PTHR24350 (PANTHER), PTHR24350:SF0 (PANTHER)
isotig01194	armadillo repeat-containing protein 4	451	20	4.83898E-32	90.25%	3	F:molecular_function; P:biological_process; C:cellular_component		IPR000225; IPR011989; IPR016024; PTHR23315 (PANTHER), PTHR23315:SF4 (PANTHER)
isotig01196	doublecortin domain-containing protein 2	450	7	4.91483E-6	55.285714285714285%	4	P:intracellular signal transduction; P:neuron migration; P:dendrite morphogenesis; C:intracellular		IPR003533; PTHR16090 (PANTHER)
isotig01199	choline transporter-like protein 1-like	449	20	1.23745E-38	71.25%	5	F:choline transmembrane transporter activity; P:transmembrane transport; C:cell part; C:integral to membrane; P:choline transport	0	IPR007603; PTHR12385:SF12 (PANTHER), seg (SEG), SignalP-NN(euk) (SIGNALP), tmhmm (TMHMM)
isotig01200	dynein heavy chain	449	20	5.06131E-90	93.75%	15	F:microtubule motor activity; C:cilium axoneme; P:translation; C:axonemal dynein complex; C:ribosome; P:cell projection organization; C:microtubule; C:flagellar axoneme; F:structural constituent of ribosome; P:ATP catabolic process; P:spermatogenesis; F:ATP binding; P:microtubule-based movement; F:ATPase activity; P:ribosome biogenesis	EC:3.6.1.3	IPR004273; PTHR10676 (PANTHER), PTHR10676:SF36 (PANTHER)
isotig01202	mitochondrial atp synthase	450	20	4.48293E-16	52.25%	3	C:protein complex; C:mitochondrion; C:intracellular organelle part	0	IPR008689; coil (COIL), PTHR12700 (PANTHER)
isotig01220	hypothetical protein CGI_10020537 [Crassostrea gigas]	442	3	9.52837E-36	65.33333333333333%	0	0		seg (SEG)
isotig01227	rna-directed dna polymerase from mobile element jockey-like	449	20	2.81513E-23	50.45%	1	C:cytoplasm		IPR000305
isotig01234	dynein heavy chain axonemal	443	20	4.01883E-40	90.15%	11	F:microtubule motor activity; C:cilium axoneme; C:axonemal dynein complex; C:microtubule; P:ATP catabolic process; P:ciliary or flagellar motility; F:ATP binding; P:microtubule-based movement; F:ATPase activity; C:microtubule-based flagellum; C:cytoplasm	EC:3.6.1.3	IPR024743; coil (COIL), PTHR10676 (PANTHER), PTHR10676:SF128 (PANTHER), seg (SEG)
isotig01239	GI22346 [Drosophila mojavensis]	444	1	2.00404E-4	59.0%	5	P:M phase of mitotic cell cycle; P:protein dephosphorylation; P:peptidyl-tyrosine dephosphorylation; F:protein tyrosine phosphatase activity; C:intracellular		no IPS match
isotig01244	dna polymerase delta subunit 2	440	20	3.29349E-60	76.8%	12	P:S phase of mitotic cell cycle; P:transcription-coupled nucleotide-excision repair; C:nucleolus; F:DNA-directed DNA polymerase activity; P:base-excision repair; P:nucleotide-excision repair, DNA gap filling; P:DNA strand elongation involved in DNA replication; F:protein binding; P:telomere maintenance via semi-conservative replication; C:nucleoplasm; P:telomere maintenance via recombination; C:D…	EC:2.7.7.7	seg (SEG)
isotig01250	ef-hand domain-containing protein 1	444	20	3.83045E-57	83.35%	8	C:flagellum; C:cilium; P:cellular calcium ion homeostasis; F:calcium ion binding; C:axoneme; F:protein C-terminus binding; C:neuronal cell body; P:positive regulation of apoptotic process	0	IPR006602; IPR010554; PTHR12086 (PANTHER), PTHR12086:SF1 (PANTHER), SignalP-NN(euk) (SIGNALP), tmhmm (TMHMM)
isotig01252	deleted in malignant brain tumors 1 partial	443	6	6.65376E-5	59.0%	6	F:scavenger receptor activity; C:membrane; P:acute-phase response; C:integral to membrane; C:extracellular region; C:plasma membrane		no IPS match
isotig01257	pol-like protein	420	20	6.31498E-16	53.4%	3	F:RNA binding; P:RNA-dependent DNA replication; F:RNA-directed DNA polymerase activity		PTHR19446 (PANTHER), PTHR19446:SF202 (PANTHER)
isotig01258	otoancorin- partial	438	5	3.57799E-22	55.4%	0	0		seg (SEG)
isotig01270	trifunctional enzyme subunit mitochondrial	440	20	9.36986E-34	87.15%	28	C:mitochondrial fatty acid beta-oxidation multienzyme complex; F:NAD binding; F:acetyl-CoA C-acetyltransferase activity; F:long-chain-enoyl-CoA hydratase activity; F:fatty-acyl-CoA binding; C:nucleolus; C:mitochondrial inner membrane; F:protein complex binding; C:mitochondrial nucleoid; P:response to bacterium; F:3-hydroxyacyl-CoA dehydrogenase activity; P:fatty acid beta-oxidation; P:response to…	EC:2.3.1.9; EC:4.2.1.74; EC:1.1.1.35; EC:1.1.1.211; EC:4.2.1.17	IPR006108; IPR008927; IPR013328; PTHR23309 (PANTHER), seg (SEG)
isotig01273	retrotransposon unclassified	435	20	5.0993E-25	65.9%	4	P:DNA metabolic process; F:nucleic acid binding; F:catalytic activity; C:mitochondrion	0	PTHR19446 (PANTHER)
isotig01288	testis-specific serine threonine-protein kinase 2	431	20	1.56125E-17	65.15%	9	P:protein phosphorylation; F:protein serine/threonine kinase activity; P:spermatid development; C:acrosomal vesicle; F:ATP binding; F:protein binding; F:magnesium ion binding; C:centriole; P:serine family amino acid metabolic process	EC:2.7.11.0	SignalP-NN(euk) (SIGNALP)
isotig01303	glucosidase 2 subunit beta	435	20	5.58193E-11	60.75%	4	P:response to stimulus; F:protein kinase C binding; C:intracellular; P:cellular protein modification process	0	SignalP-NN(euk) (SIGNALP)
isotig01315	cullin-3 isoform 2	435	20	2.94652E-74	90.0%	25	P:cyclin catabolic process; P:stem cell division; P:gastrulation; P:Wnt receptor signaling pathway; P:induction of apoptosis by intracellular signals; P:protein monoubiquitination; P:negative regulation of Rho protein signal transduction; P:embryonic cleavage; C:Golgi apparatus; P:integrin-mediated signaling pathway; P:cell cycle arrest; P:positive regulation of cell proliferation; F:ubiquitin pr…	EC:6.3.2.19	IPR001373; IPR011991; IPR016158; IPR019559; PTHR11932 (PANTHER), PTHR11932:SF58 (PANTHER), SSF46785 (SUPERFAMILY)
isotig01324	camp and camp-inhibited cgmp 3 -cyclic phosphodiesterase 10a	432	1	1.4853E-7	58.0%	0	0		seg (SEG)
isotig01345	upf0573 protein c2orf70 homolog	433	20	8.5683E-76	70.3%	0	0		IPR018902
isotig01347	tetratricopeptide repeat protein 26	432	5	1.253E-11	56.8%	0	0		seg (SEG)
isotig01349	atrial natriuretic peptide receptor a	434	20	3.43277E-69	68.9%	5	F:protein kinase activity; P:cyclic nucleotide biosynthetic process; F:phosphorus-oxygen lyase activity; F:nucleotide binding; P:phosphorylation	0	IPR001054; PTHR11920 (PANTHER), PTHR11920:SF50 (PANTHER)
isotig01351	tektin 3	433	20	1.5661E-58	79.1%	4	P:microtubule cytoskeleton organization; C:flagellar axoneme; C:cilium axoneme; C:microtubule	0	IPR000435; coil (COIL), PTHR19960 (PANTHER), PTHR19960:SF11 (PANTHER)
isotig01352	trna 2-selenouridine synthase	433	20	1.68816E-32	59.5%	1	F:transferase activity	0	IPR001763; PTHR30401 (PANTHER)
isotig01362	cyclin dependent kinase 1	425	19	2.10465E-10	75.89473684210526%	14	P:protein phosphorylation; F:RNA polymerase II carboxy-terminal domain kinase activity; C:midbody; C:spindle microtubule; P:mitotic cell cycle G2/M transition DNA damage checkpoint; P:double-strand break repair via homologous recombination; P:anti-apoptosis; P:protein localization to kinetochore; F:ATP binding; F:cyclin-dependent protein kinase activity; C:nucleoplasm; F:Hsp70 protein binding; P:…	EC:2.7.11.23; EC:2.7.11.22	PTHR24056 (PANTHER), PTHR24056:SF80 (PANTHER)
isotig01368	Uncharacterized protein C2orf73-like protein [Crassostrea gigas]	430	2	1.82784E-13	69.5%	0	0		coil (COIL), seg (SEG)
isotig01372	histone h1	431	20	1.37767E-9	85.6%	4	C:nucleosome; F:DNA binding; P:nucleosome assembly; C:nucleus	0	SignalP-NN(euk) (SIGNALP), tmhmm (TMHMM)
isotig01397	enolase-like protein eno4	426	20	1.95119E-38	60.65%	8	C:phosphopyruvate hydratase complex; F:phosphopyruvate hydratase activity; F:magnesium ion binding; P:glycolysis; F:lyase activity; F:molecular_function; P:biological_process; C:cellular_component		IPR000941; G3DSA:3.20.20.120 (GENE3D), SSF51604 (SUPERFAMILY)
isotig01412	ef-hand domain-containing family member c2-like	423	20	2.14414E-14	60.3%	3	F:calcium ion binding; P:biological_process; C:cellular_component		no IPS match
isotig01425	e3 ubiquitin-protein ligase huwe1	423	1	9.53123E-8	78.0%	0	0		seg (SEG)
isotig01436	upf0686 protein c11orf1 homolog	423	5	1.95285E-25	71.8%	1	C:nucleus		IPR009524; PTHR14458 (PANTHER), PTHR14458:SF0 (PANTHER)
isotig01447	methyltransferase nsun7	423	20	8.73355E-49	65.3%	3	F:methyltransferase activity; F:transferase activity; P:methylation		PTHR14663 (PANTHER)
isotig01462	dual specificity protein kinase ttk	421	20	1.58898E-38	70.95%	6	P:positive regulation of pathway-restricted SMAD protein phosphorylation; P:mitotic spindle organization; F:protein kinase activity; P:mitotic cell cycle spindle assembly checkpoint; C:spindle; P:positive regulation of cell proliferation	0	IPR000719; IPR011009; G3DSA:1.10.510.10 (GENE3D), PTHR22974 (PANTHER), PTHR22974:SF4 (PANTHER)
isotig01463	atp synthase subunit mitochondrial	421	20	5.5643E-57	88.45%	18	F:proton-transporting ATPase activity, rotational mechanism; P:ADP biosynthetic process; F:hydrogen ion transporting ATP synthase activity, rotational mechanism; P:ATP hydrolysis coupled proton transport; F:ADP binding; F:MHC class I protein binding; C:signalosome; P:negative regulation of endothelial cell proliferation; P:lipid metabolic process; P:embryo development; P:ATP synthesis coupled pro…	0	IPR000793; G3DSA:1.20.150.20 (GENE3D), PTHR15184 (PANTHER), PTHR15184:SF16 (PANTHER)
isotig01467	poly	418	14	3.8585E-14	64.5%	8	F:NAD+ ADP-ribosyltransferase activity; P:protein ADP-ribosylation; F:enzyme binding; C:cytoplasm; P:cell death; C:spindle microtubule; P:inflammatory response; P:cellular protein modification process		PTHR10338 (PANTHER), PTHR10338:SF7 (PANTHER)
isotig01475	hypothetical protein BRAFLDRAFT_124759 [Branchiostoma floridae]	419	5	4.55089E-26	61.0%	0	0		coil (COIL)
isotig01478	e3 ubiquitin-protein ligase ccnb1ip1	409	20	9.79257E-19	70.95%	7	P:chiasma assembly; P:apoptotic process; P:blastocyst formation; P:organ growth; P:spermatid development; F:protein binding; P:meiotic metaphase I	0	PTHR14305 (PANTHER), seg (SEG)
isotig01482	kelch-like protein 10	417	20	4.4063E-41	56.95%	3	P:anatomical structure development; P:multicellular organismal process; P:reproductive process	0	IPR006652; IPR015915; PTHR24412 (PANTHER), seg (SEG), SSF117281 (SUPERFAMILY)
isotig01491	poly	408	20	4.50996E-15	80.8%	9	P:inflammatory response; P:cell death; C:spindle microtubule; F:enzyme binding; P:protein ADP-ribosylation; P:telomere maintenance via telomerase; C:cytoplasm; C:nucleus; F:NAD+ ADP-ribosyltransferase activity	EC:2.4.2.30	seg (SEG)
isotig01496	synaptonemal complex protein 3	416	20	2.56551E-27	68.65%	11	P:female meiosis sister chromatid cohesion; C:male germ cell nucleus; P:female meiosis chromosome separation; C:transverse filament; P:spermatogenesis, exchange of chromosomal proteins; P:synaptonemal complex assembly; P:achiasmate meiosis I; P:mitosis; F:protein heterodimerization activity; P:negative regulation of apoptotic process; C:lateral element	0	IPR006888; PTHR19368:SF5 (PANTHER), seg (SEG)
isotig01498	atrial natriuretic peptide receptor a	415	20	3.08911E-43	66.15%	9	F:guanylate cyclase activity; F:transferase activity, transferring phosphorus-containing groups; C:membrane; F:nucleotide binding; P:signal transduction; P:cGMP biosynthetic process; P:regulation of blood pressure; P:purine nucleobase metabolic process; P:GTP metabolic process	EC:4.6.1.2	IPR000719; IPR001245; IPR011009; G3DSA:1.10.510.10 (GENE3D), PTHR11920 (PANTHER), PTHR11920:SF50 (PANTHER)
isotig01500	hypothetical protein CGI_10014056 [Crassostrea gigas]	415	1	1.4719E-26	57.0%	0	0		IPR001828; G3DSA:3.40.50.2300 (GENE3D), SSF53822 (SUPERFAMILY)
isotig01504	neuronal acetylcholine receptor subunit alpha-6	415	4	6.87235E-8	52.25%	0	0		G3DSA:1.20.120.370 (GENE3D), SignalP-NN(euk) (SIGNALP), tmhmm (TMHMM)
isotig01506	-galactosyltransferase 7	413	20	7.41665E-10	67.95%	1	F:transferase activity, transferring glycosyl groups	0	IPR003859; G3DSA:3.90.550.10 (GENE3D), PF13733 (PFAM), SSF53448 (SUPERFAMILY)
isotig01508	ribonucleoside-diphosphate reductase large subunit	414	20	1.12586E-49	85.6%	11	C:ribonucleoside-diphosphate reductase complex; P:deoxyribonucleotide biosynthetic process; P:DNA replication; F:protein binding; P:protein heterotetramerization; F:ATP binding; F:ribonucleoside-diphosphate reductase activity, thioredoxin disulfide as acceptor; P:oxidation-reduction process; P:purine nucleobase metabolic process; P:pyrimidine nucleobase metabolic process; P:deoxyribonucleoside di…	EC:1.17.4.1	no IPS match
isotig01520	ectodermal neural cortex 1-like protein	411	20	3.7574E-17	52.15%	0	0		IPR011705; PTHR24412 (PANTHER), PTHR24412:SF28 (PANTHER), seg (SEG)
isotig01525	hypothetical protein CGI_10017082 [Crassostrea gigas]	411	1	8.18163E-9	61.0%	0	0		seg (SEG)
isotig01527	39s ribosomal protein mitochondrial	412	20	2.13155E-51	76.35%	4	C:ribosome; F:structural constituent of ribosome; P:translation; P:ribosome biogenesis	0	IPR001857; IPR008991; PTHR15680:SF3 (PANTHER)
isotig01530	lrp2-binding protein	412	20	4.56398E-55	82.0%	4	F:receptor activity; F:protein binding; C:cytoplasm; P:signal transduction	0	no IPS match
isotig01544	serine threonine-protein kinase partial	409	1	1.12569E-8	91.0%	0	0		no IPS match
isotig01546	peptidyl-prolyl cis-trans isomerase-like 6-like	409	20	2.96227E-52	80.95%	3	P:protein folding; P:protein peptidyl-prolyl isomerization; F:peptidyl-prolyl cis-trans isomerase activity	EC:5.2.1.8	IPR002130; PTHR11071 (PANTHER), PTHR11071:SF51 (PANTHER), tmhmm (TMHMM)
isotig01549	testis-specific serine threonine kinase	410	20	3.41036E-46	53.7%	1	F:transferase activity, transferring phosphorus-containing groups	0	IPR000719; IPR011009; G3DSA:1.10.510.10 (GENE3D), G3DSA:3.30.200.20 (GENE3D), PTHR24362 (PANTHER), PTHR24362:SF0 (PANTHER)
isotig01556	sperm-associated antigen 16 protein	404	20	7.22725E-65	76.2%	7	C:cilium axoneme; C:microtubule; C:flagellar axoneme; P:spermatogenesis; F:protein kinase binding; P:cilium assembly; C:nucleus	0	coil (COIL), PTHR14604 (PANTHER), PTHR14604:SF3 (PANTHER)
isotig01561	nadh dehydrogenase fe-s protein 30kda (nadh-coenzyme q reductase)	407	6	1.11429E-4	65.66666666666667%	4	P:oxidation-reduction process; F:oxidoreductase activity; F:NADH dehydrogenase (ubiquinone) activity; F:oxidoreductase activity, acting on NADH or NADPH		SignalP-NN(euk) (SIGNALP)
isotig01595	mechanosensory protein 2	406	20	1.69166E-47	88.15%	1	C:membrane	0	IPR001107; IPR001972; IPR018080; PTHR10264:SF39 (PANTHER), seg (SEG), SSF117892 (SUPERFAMILY)
isotig01604	regulator of g-protein signaling	404	6	4.05247E-8	48.333333333333336%	1	P:termination of G-protein coupled receptor signaling pathway		IPR000342; IPR016137; seg (SEG)
isotig01614	akirin 2	404	9	1.1819E-13	82.88888888888889%	2	F:molecular_function; P:biological_process		SignalP-NN(euk) (SIGNALP)
isotig01630	probable 26s proteasome non-atpase regulatory subunit 3-like	394	20	2.38224E-62	89.35%	4	P:regulation of protein catabolic process; C:proteasome complex; P:regulation of catalytic activity; F:enzyme regulator activity	0	IPR013143; PTHR10758 (PANTHER), PTHR10758:SF2 (PANTHER), seg (SEG)
isotig01637	wd repeat-containing protein on y chromosome	401	20	5.92474E-35	62.6%	1	F:calcium ion binding	0	PTHR19847 (PANTHER), PTHR19847:SF5 (PANTHER)
isotig01641	pyroglutamylated rfamide peptide receptor	400	1	3.43509E-13	51.0%	0	0		no IPS match
isotig01644	keratin associated protein 4- partial	400	9	5.88618E-18	54.666666666666664%	0	0		no IPS match
isotig01648	hypothetical protein CGI_10022520 [Crassostrea gigas]	380	6	6.16882E-12	58.5%	0	0		no IPS match
isotig01650	isocitrate dehydrogenase	399	20	1.08477E-49	83.15%	4	F:NAD binding; F:magnesium ion binding; P:tricarboxylic acid cycle; F:isocitrate dehydrogenase (NAD+) activity	EC:1.1.1.41	IPR001804; IPR019818; IPR024084; PTHR11835:SF28 (PANTHER), seg (SEG), tmhmm (TMHMM), SSF53659 (SUPERFAMILY)
isotig01651	protein	396	15	2.36149E-15	50.266666666666666%	1	F:transferase activity		SignalP-NN(euk) (SIGNALP), tmhmm (TMHMM)
isotig01664	dynein heavy chain axonemal	394	20	6.00009E-57	90.65%	8	F:microtubule motor activity; C:axonemal dynein complex; P:ATP catabolic process; P:ciliary or flagellar motility; F:ATP binding; P:microtubule-based movement; F:ATPase activity; C:microtubule	EC:3.6.1.3	PTHR10676 (PANTHER), PTHR10676:SF128 (PANTHER), PF12781 (PFAM), seg (SEG)
isotig01665	leucine rich repeat containing 7-like	381	20	1.72584E-20	52.9%	2	P:cellular process; F:binding	0	IPR000477; PTHR19446 (PANTHER), PTHR19446:SF107 (PANTHER)
isotig01675	dna-mediated transposase	380	14	1.14217E-13	61.142857142857146%	4	F:transposase activity; P:DNA integration; P:transposition, DNA-mediated; F:DNA binding		IPR009057
isotig01679	creb-binding protein	396	3	9.18985E-23	61.666666666666664%	6	P:regulation of transcription, DNA-dependent; P:histone acetylation; F:histone acetyltransferase activity; F:zinc ion binding; C:nucleus; F:transcription cofactor activity		seg (SEG)
isotig01683	serine threonine-protein kinase endoribonuclease ire2 isoform 1	395	20	6.61012E-49	49.85%	5	F:kinase activity; P:gene expression; P:RNA metabolic process; P:regulation of cellular process; F:binding	0	G3DSA:1.10.510.10 (GENE3D), PTHR13954 (PANTHER), PTHR13954:SF6 (PANTHER)
isotig01685	tyrosine recombinase-like	395	20	6.04368E-9	62.8%	5	F:nucleic acid binding; P:DNA integration; F:zinc ion binding; P:DNA recombination; F:DNA binding		SignalP-NN(euk) (SIGNALP), tmhmm (TMHMM)
isotig01686	rna-directed dna polymerase from mobile element jockey-like	395	20	1.11425E-17	54.85%	3	F:RNA binding; P:RNA-dependent DNA replication; F:RNA-directed DNA polymerase activity		IPR000477; PTHR19446 (PANTHER), PTHR19446:SF100 (PANTHER)
isotig01688	coiled-coil domain-containing protein 40-like	392	20	3.44838E-62	76.85%	2	P:ciliary or flagellar motility; C:cell part	0	IPR013956; coil (COIL), PTHR16275 (PANTHER), PTHR16275:SF2 (PANTHER)
isotig01689	hypothetical protein CGI_10015292 [Crassostrea gigas]	393	1	5.75056E-7	90.0%	0	0		seg (SEG)
isotig01691	zinc finger mynd domain-containing protein 12	395	20	1.08817E-59	72.85%	2	F:zinc ion binding; C:intracellular	0	IPR002893; PTHR12298 (PANTHER), PTHR12298:SF14 (PANTHER), SSF144232 (SUPERFAMILY)
isotig01715	kelch-like protein 10	390	20	1.92425E-57	84.9%	7	C:cytoplasm; P:male genitalia morphogenesis; P:cell morphogenesis; P:homeostasis of number of cells within a tissue; P:male gonad development; P:spermatid development; P:fertilization	0	no IPS match
isotig01717	iq and aaa domain-containing protein 1-like	393	20	2.445E-20	84.4%	1	F:ATP binding	0	coil (COIL), seg (SEG)
isotig01734	Uncharacterized protein C2orf81-like protein [Crassostrea gigas]	389	5	6.24819E-23	67.8%	0	0		seg (SEG)
isotig01735	histone h3	389	20	7.72657E-51	99.75%	5	C:nucleosome; F:DNA binding; P:nucleosome assembly; F:protein binding; C:nucleus	0	SignalP-NN(euk) (SIGNALP)
isotig01743	mitochondrial processing peptidase beta subunit	390	20	1.46311E-72	90.3%	14	C:microtubule associated complex; F:ubiquinol-cytochrome-c reductase activity; F:zinc ion binding; C:mitochondrial respiratory chain complex III; P:protein processing involved in protein targeting to mitochondrion; P:cytoplasmic microtubule organization; F:metalloendopeptidase activity; P:proteolysis; P:mitochondrial electron transport, ubiquinol to cytochrome c; C:mitochondrial processing peptid…	EC:1.10.2.2; EC:3.4.24.0	IPR001431; IPR011237; IPR011249; IPR011765; coil (COIL), PTHR11851 (PANTHER), PTHR11851:SF58 (PANTHER)
isotig01744	testis-specific serine threonine-protein kinase 4-like	390	20	3.94849E-37	76.5%	10	P:protein phosphorylation; F:protein serine/threonine kinase activity; P:positive regulation of CREB transcription factor activity; C:acrosomal vesicle; F:ATP binding; P:multicellular organismal process; F:magnesium ion binding; C:flagellum; P:developmental process; P:serine family amino acid metabolic process	EC:2.7.11.0	IPR000719; IPR011009; G3DSA:1.10.510.10 (GENE3D), PTHR24343 (PANTHER), seg (SEG), tmhmm (TMHMM)
isotig01751	kinesin-like protein kif9-like	382	10	2.51649E-25	68.0%	5	F:ATP binding; F:nucleotide binding; F:microtubule motor activity; P:microtubule-based movement; C:microtubule		no IPS match
isotig01759	rna-directed dna polymerase from mobile element jockey-like	387	20	1.59698E-12	58.25%	3	F:RNA binding; P:RNA-dependent DNA replication; F:RNA-directed DNA polymerase activity		IPR000477; PTHR19446 (PANTHER), PTHR19446:SF100 (PANTHER), seg (SEG)
isotig01768	sodium- and chloride-dependent glycine transporter 2	389	20	4.60116E-12	82.55%	4	C:integral to membrane; F:neurotransmitter:sodium symporter activity; P:neurotransmitter transport; P:cation transport	0	no IPS match
isotig01775	rna-directed dna polymerase from mobile element jockey-like	388	20	7.49824E-27	62.25%	4	F:RNA binding; P:RNA-dependent DNA replication; F:RNA-directed DNA polymerase activity; F:endonuclease activity		IPR000477; PTHR19446 (PANTHER), PTHR19446:SF100 (PANTHER)
isotig01777	ef-hand calcium-binding domain-containing protein 2-like	385	20	3.36042E-64	88.2%	1	F:calcium ion binding	0	seg (SEG), SignalP-NN(euk) (SIGNALP), tmhmm (TMHMM)
isotig01789	predicted protein [Nematostella vectensis]	379	1	1.96926E-5	54.0%	0	0		SignalP-NN(euk) (SIGNALP), tmhmm (TMHMM)
isotig01793	hypothetical protein NEMVEDRAFT_v1g7543 [Nematostella vectensis]	386	2	8.60574E-8	42.0%	0	0		tmhmm (TMHMM)
isotig01794	primary ciliary dyskinesia protein 1-like	386	20	5.26052E-34	55.85%	0	0		no IPS match
isotig01798	calmodulin 2-like	385	7	9.12633E-11	83.42857142857143%	1	F:calcium ion binding		SignalP-NN(euk) (SIGNALP), tmhmm (TMHMM)
isotig01803	zinc finger and btb domain-containing protein 40	384	7	8.03423E-8	62.714285714285715%	0	0		SignalP-NN(euk) (SIGNALP)
isotig01807	beta tubulin, putative [Ixodes scapularis]	380	1	4.357E-12	94.0%	5	P:microtubule-based movement; F:GTP binding; P:protein polymerization; F:structural molecule activity; C:microtubule	0	tmhmm (TMHMM)
isotig01816	retinal degradation slow 4	384	20	2.65201E-18	55.75%	5	P:visual perception; C:integral to membrane; P:retina development in camera-type eye; P:cell adhesion; C:membrane		PTHR19282 (PANTHER), PTHR19282:SF6 (PANTHER)
isotig01819	ef-hand domain-containing protein 1	381	20	5.03936E-59	73.75%	3	F:protein C-terminus binding; C:axoneme; C:neuronal cell body	0	IPR006602; IPR010554; PTHR12086 (PANTHER), PTHR12086:SF1 (PANTHER)
isotig01827	pol-like protein	383	4	1.62625E-6	50.0%	3	F:RNA binding; P:RNA-dependent DNA replication; F:RNA-directed DNA polymerase activity		seg (SEG)
isotig01829	synaptonemal complex protein 3	383	20	1.31786E-45	82.5%	5	P:male meiosis I; P:spermatogenesis, exchange of chromosomal proteins; P:cell division; F:DNA binding; C:nucleus	0	IPR006888; PTHR19368:SF5 (PANTHER), seg (SEG)
isotig01833	reverse transcriptase	376	20	1.80345E-9	63.8%	6	F:RNA binding; P:RNA-dependent DNA replication; F:RNA-directed DNA polymerase activity; F:endonuclease activity; F:zinc ion binding; C:intracellular		no IPS match
isotig01837	hypothetical protein CGI_10012723 [Crassostrea gigas]	362	6	3.35953E-16	66.33333333333333%	0	0		no IPS match
isotig01858	arginine kinase	378	20	9.24975E-8	79.6%	2	F:kinase activity; F:nucleotide binding	0	IPR000749; IPR022413; PTHR11547:SF13 (PANTHER)
isotig01862	kyphoscoliosis peptidase	376	14	3.74385E-16	60.142857142857146%	0	0		seg (SEG), SignalP-NN(euk) (SIGNALP), tmhmm (TMHMM)
isotig01867	nadh dehydrogenase	377	20	2.06689E-79	99.95%	12	P:response to oxidative stress; F:NADH dehydrogenase (ubiquinone) activity; C:mitochondrial respiratory chain complex I; F:metal ion binding; F:electron carrier activity; F:4 iron, 4 sulfur cluster binding; P:mitochondrial respiratory chain complex I assembly; P:mitochondrial electron transport, NADH to ubiquinone; P:ubiquinone biosynthetic process; P:sodium ion transport; P:proton transport; P:e…	EC:1.6.5.3	IPR001450; IPR010226; IPR012285; IPR017896; IPR017900; PTHR10849 (PANTHER), SSF54862 (SUPERFAMILY)
isotig01877	coiled-coil domain-containing protein 113-like	375	20	4.80164E-55	81.0%	1	C:protein complex		IPR025254; coil (COIL), PTHR15654 (PANTHER), PTHR15654:SF0 (PANTHER), seg (SEG)
isotig01882	ribosomal protein l21	371	20	4.29753E-38	89.35%	4	C:ribosome; F:structural constituent of ribosome; P:translation; P:ribosome biogenesis	0	IPR001147; IPR008991; G3DSA:2.30.30.70 (GENE3D), PTHR20981:SF0 (PANTHER), seg (SEG)
isotig01888	potassium voltage-gated channel subfamily a member 1	375	2	1.78139E-4	56.5%	14	F:ion channel activity; F:voltage-gated ion channel activity; C:integral to membrane; P:potassium ion transmembrane transport; P:protein homooligomerization; C:membrane; P:potassium ion transport; F:potassium channel activity; P:ion transport; P:transport; P:regulation of ion transmembrane transport; C:voltage-gated potassium channel complex; P:transmembrane transport; F:voltage-gated potassium c…		no IPS match
isotig01893	hypothetical protein CGI_10016468 [Crassostrea gigas]	362	2	3.44473E-12	77.0%	0	0		coil (COIL), seg (SEG)
isotig01894	splicing factor 3b subunit 3	374	20	6.59891E-62	89.45%	7	P:protein complex assembly; C:nucleoplasm; F:nucleic acid binding; C:small nuclear ribonucleoprotein complex; C:U12-type spliceosomal complex; P:nuclear mRNA splicing, via spliceosome; C:catalytic step 2 spliceosome	0	IPR004871; PTHR10644 (PANTHER), PTHR10644:SF1 (PANTHER)
isotig01895	troponin skeletal muscle	375	1	1.17577E-16	100.0%	0	0		no IPS match
isotig01901	cnot1 protein	358	20	2.16557E-53	87.35%	6	C:cytosol; P:nuclear-transcribed mRNA poly(A) tail shortening; P:regulation of transcription, DNA-dependent; C:cytoplasmic mRNA processing body; C:peroxisomal membrane; F:protein binding	0	IPR007196; PTHR13162 (PANTHER)
isotig01918	protein fam166b	373	20	6.01616E-43	55.2%	3	F:molecular_function; P:biological_process; C:cellular_component		no IPS match
isotig01924	hypothetical protein CGI_10021565 [Crassostrea gigas]	367	20	8.31836E-11	57.85%	0	0		no IPS match
isotig01936	serine threonine-protein kinase endoribonuclease ire2	364	1	2.05262E-6	61.0%	0	0		SignalP-NN(euk) (SIGNALP)
isotig01938	glucosidase 2 subunit beta	371	20	1.78932E-29	71.25%	10	F:alpha-glucosidase activity; F:protein kinase C binding; F:RNA binding; P:protein heterooligomerization; P:N-glycan processing; P:lateral inhibition; C:glucosidase II complex; P:starch metabolic process; P:sucrose metabolic process; P:galactose metabolic process	EC:3.2.1.20	PTHR12630 (PANTHER), PF12999 (PFAM), SignalP-NN(euk) (SIGNALP)
isotig01941	vacuolar protein sorting-associated protein 13c	370	20	5.62783E-14	52.1%	0	0		no IPS match
isotig01943	tektin 2	369	20	7.56855E-73	81.85%	7	P:ciliary or flagellar motility; P:cell projection organization; P:microtubule cytoskeleton organization; C:flagellar axoneme; C:cilium axoneme; P:sperm motility; C:microtubule	0	IPR000435; coil (COIL), PTHR19960 (PANTHER), PTHR19960:SF7 (PANTHER)
isotig01945	5-hydroxytryptamine receptor 4	369	20	1.87253E-40	65.55%	6	C:cytoplasm; P:serotonin receptor signaling pathway; C:integral to plasma membrane; F:serotonin receptor activity; P:positive regulation of cell proliferation; P:G-protein coupled receptor signaling pathway, coupled to cyclic nucleotide second messenger	0	IPR000276; IPR017452; G3DSA:1.20.1070.10 (GENE3D), PTHR24249 (PANTHER), PTHR24249:SF33 (PANTHER), SignalP-NN(euk) (SIGNALP), tmhmm (TMHMM), SSF81321 (SUPERFAMILY)
isotig01957	tektin-3	370	20	9.32432E-76	73.4%	2	C:cytoplasm; C:intracellular organelle part	0	IPR000435; PTHR19960 (PANTHER), PTHR19960:SF11 (PANTHER)
isotig01985	tektin a1	366	20	1.47302E-66	77.8%	5	C:cytoplasm; C:cilium; P:microtubule cytoskeleton organization; C:axoneme; C:microtubule	0	IPR000435; coil (COIL), PTHR19960 (PANTHER), PTHR19960:SF12 (PANTHER)
isotig01992	coiled-coil-helix-coiled-coil-helix domain-containing protein mitochondrial-like	367	20	2.66197E-9	80.45%	3	P:metabolic process; C:mitochondrion; F:transferase activity, transferring acyl groups	0	PTHR13523 (PANTHER), seg (SEG)
isotig01995	aldolase	366	20	1.34427E-56	81.55%	8	P:glycolysis; F:fructose-bisphosphate aldolase activity; P:fructose metabolic process; P:mannose metabolic process; P:inositol metabolic process; P:gluconeogenesis; P:pentose-phosphate shunt; P:carbon utilization	EC:4.1.2.13	IPR000741; IPR013785; SSF51569 (SUPERFAMILY)
isotig01997	p33 ringo	363	20	4.44816E-48	73.95%	12	P:meiotic G2/MI transition; P:response to DNA damage stimulus; F:protein kinase binding; P:positive regulation of cyclin-dependent protein kinase activity; P:positive regulation of cell proliferation; P:positive regulation of meiotic cell cycle; P:G1/S transition of mitotic cell cycle; F:cyclin binding; P:oocyte maturation; C:nucleus; P:activation of MAPK activity; P:mRNA polyadenylation	0	IPR020984; PTHR31545 (PANTHER)
isotig02001	protein	355	20	5.29918E-24	54.9%	3	F:RNA binding; P:RNA-dependent DNA replication; F:RNA-directed DNA polymerase activity		PTHR19446 (PANTHER), PTHR19446:SF203 (PANTHER)
isotig02003	adp-dependent glucokinase	364	1	6.30867E-6	70.0%	0	0		SignalP-NN(euk) (SIGNALP), tmhmm (TMHMM)
isotig02009	40s ribosomal protein s14	362	20	3.32507E-61	96.1%	4	C:ribosome; F:structural constituent of ribosome; P:translation; P:ribosome biogenesis	0	IPR001971; IPR018102; PTHR11759:SF1 (PANTHER), SSF53137 (SUPERFAMILY)
isotig02014	PREDICTED: uncharacterized protein LOC583469 [Strongylocentrotus purpuratus]	349	1	3.51788E-4	73.0%	0	0		PTHR10588 (PANTHER), PTHR10588:SF84 (PANTHER)
isotig02021	coiled-coil domain-containing protein 151-like	363	20	1.5451E-16	59.75%	3	F:molecular_function; P:biological_process; C:cellular_component		coil (COIL)
isotig02022	importin subunit alpha-2	359	20	3.09312E-52	81.1%	4	C:cytoplasm; P:protein import into nucleus; F:protein transporter activity; C:nucleus	0	IPR000225; IPR011989; IPR016024; PTHR23316 (PANTHER)
isotig02030	isoform cra_a	361	20	1.86087E-24	79.75%	5	P:phototransduction; F:calcium ion binding; P:visual perception; C:membrane; F:calcium sensitive guanylate cyclase activator activity	0	no IPS match
isotig02033	protein nlrc3-like	360	9	1.52767E-19	56.111111111111114%	0	0		no IPS match
isotig02034	hypothetical protein CGI_10020304 [Crassostrea gigas]	360	1	1.40124E-18	72.0%	0	0		tmhmm (TMHMM)
isotig02041	trna wybutosine-synthesizing protein 3 homolog isoform 2	359	20	1.90471E-11	75.5%	2	P:metabolic process; F:transferase activity	0	IPR003827
isotig02060	pyruvate kinase	358	20	1.86106E-23	73.1%	9	P:embryo development ending in birth or egg hatching; F:pyruvate kinase activity; P:phosphorylation; F:potassium ion binding; F:magnesium ion binding; P:glycolysis; P:gluconeogenesis; P:purine nucleobase metabolic process; P:carbon utilization	EC:2.7.1.40	SignalP-NN(euk) (SIGNALP)
isotig02062	chromosome 5 open reading frame 49	358	20	3.76856E-36	64.1%	3	F:molecular_function; P:biological_process; C:cellular_component		no IPS match
isotig02073	tektin 3	357	20	5.35554E-22	76.7%	2	P:microtubule cytoskeleton organization; C:microtubule	0	seg (SEG), SignalP-NN(euk) (SIGNALP)
isotig02083	sjoegren syndrome nuclear autoantigen 1 homolog	356	20	4.90783E-17	94.9%	4	C:centrosome; F:identical protein binding; C:nucleus; C:flagellum	0	PD968187 (PRODOM), coil (COIL)
isotig02088	tax1-binding protein 1-like protein b	355	1	1.91706E-11	55.0%	0	0		no IPS match
isotig02102	hypothetical protein CGI_10026497 [Crassostrea gigas]	355	5	1.15719E-17	76.4%	0	0		no IPS match
isotig02113	hypothetical protein NCER_102042 [Nosema ceranae BRL01]	346	7	4.40298E-14	57.57142857142857%	2	P:transport; F:transporter activity		SignalP-NN(euk) (SIGNALP), tmhmm (TMHMM)
isotig02123	hypothetical protein CGI_10007985 [Crassostrea gigas]	352	1	2.80737E-8	75.0%	0	0		no IPS match
isotig02124	heat repeat-containing protein 4	353	20	4.20466E-56	68.65%	0	0		no IPS match
isotig02136	hypothetical protein BRAFLDRAFT_98594 [Branchiostoma floridae]	350	3	3.28199E-9	65.0%	0	0		SignalP-NN(euk) (SIGNALP)
isotig02146	coiled-coil domain-containing protein 81	349	20	1.06341E-41	61.65%	0	0		coil (COIL), PTHR14362 (PANTHER), PTHR14362:SF0 (PANTHER)
isotig02154	protein transport protein sec24b-like	345	20	1.04215E-12	81.85%	13	C:cytosol; P:antigen processing and presentation of peptide antigen via MHC class I; F:zinc ion binding; P:protein N-linked glycosylation via asparagine; C:Golgi membrane; P:post-translational protein modification; P:COPII vesicle coating; F:protein binding; C:COPII vesicle coat; F:transporter activity; C:perinuclear region of cytoplasm; P:intracellular protein transport; C:endoplasmic reticulum …	0	no IPS match
isotig02164	outer dense fiber protein 3-b-like	346	20	8.97301E-49	68.35%	2	F:binding; F:peptidase activity	0	no IPS match
isotig02167	protein	347	20	2.67071E-43	66.5%	0	0		IPR006461; PTHR31670 (PANTHER), PTHR31670:SF0 (PANTHER), SignalP-NN(euk) (SIGNALP), tmhmm (TMHMM)
isotig02168	efhc2 protein	347	1	8.22664E-6	66.0%	1	F:calcium ion binding		no IPS match
isotig02199	hypothetical protein CGI_10005164 [Crassostrea gigas]	331	1	1.92294E-7	55.0%	0	0		no IPS match
isotig02202	reverse transcriptase	339	20	2.77028E-16	52.7%	3	F:RNA binding; P:RNA-dependent DNA replication; F:RNA-directed DNA polymerase activity		IPR000305
isotig02215	growth arrest-specific protein 8	341	20	6.30436E-64	88.3%	9	C:cilium; P:negative regulation of cell proliferation; C:Golgi apparatus; C:microtubule-based flagellum; P:sperm motility; C:microtubule basal body; F:Rab GTPase binding; P:cellular protein localization; C:microtubule	0	IPR025593; PTHR31543 (PANTHER), PTHR31543:SF0 (PANTHER)
isotig02242	family protein	334	15	2.19687E-10	67.86666666666666%	0	0		tmhmm (TMHMM)
isotig02243	rna-directed dna polymerase from mobile element jockey-like	339	20	2.60488E-11	64.6%	1	F:nucleic acid binding	0	SignalP-NN(euk) (SIGNALP), tmhmm (TMHMM)
isotig02256	40s ribosomal protein s5	335	20	1.56192E-42	100.0%	10	P:translational initiation; P:viral transcription; F:mRNA binding; F:structural constituent of ribosome; P:regulation of translational fidelity; C:cytosolic small ribosomal subunit; P:translational termination; P:SRP-dependent cotranslational protein targeting to membrane; P:nuclear-transcribed mRNA catabolic process, nonsense-mediated decay; P:ribosome biogenesis	0	no IPS match
isotig02265	elongation factor 2	335	20	3.0276E-33	64.1%	8	C:cytosol; F:translation elongation factor activity; P:GTP catabolic process; F:protein binding; F:GTPase activity; C:polysome; C:ribosome; P:regulation of translational elongation	0	no IPS match
isotig02285	zinc finger y-chromosomal protein 1	330	1	1.07371E-7	64.0%	0	0		no IPS match
isotig02286	sulfate-transporting -specific metalloendopeptidase	331	1	5.55016E-4	48.0%	7	F:ATPase activity; F:ATP binding; F:sulfate transmembrane-transporting ATPase activity; F:hydrolase activity; F:nucleotide binding; F:nucleoside-triphosphatase activity; P:ATP catabolic process		tmhmm (TMHMM)
isotig02290	gem-associated protein 6	332	20	9.66014E-33	65.5%	5	P:ncRNA metabolic process; P:spliceosomal snRNP assembly; F:protein binding; C:nuclear body; C:cytosol	0	IPR009422; PTHR32365 (PANTHER), PTHR32365:SF0 (PANTHER)
isotig02309	endonuclease-reverse transcriptase	329	20	1.71259E-7	57.8%	1	F:binding	0	no IPS match
isotig02340	predicted protein [Nematostella vectensis]	326	1	4.4231E-4	47.0%	0	0		seg (SEG), SignalP-NN(euk) (SIGNALP), tmhmm (TMHMM)
isotig02358	cell cycle checkpoint protein rad1	323	20	5.58356E-22	93.0%	12	P:nucleic acid phosphodiester bond hydrolysis; F:damaged DNA binding; F:exodeoxyribonuclease III activity; P:DNA repair; P:cellular response to ionizing radiation; P:DNA replication; F:3'-5' exonuclease activity; F:protein binding; P:DNA damage checkpoint; C:nucleoplasm; P:meiotic prophase I; P:DNA catabolic process	EC:3.1.11.2	IPR003021
isotig02361	nadh-ubiquinone oxidoreductase 75 kda	321	20	7.6241E-45	91.2%	9	F:iron-sulfur cluster binding; F:electron carrier activity; F:NADH dehydrogenase (ubiquinone) activity; C:mitochondrial respiratory chain complex I; P:electron transport; P:mitochondrial electron transport, NADH to ubiquinone; P:ubiquinone biosynthetic process; P:sodium ion transport; P:proton transport	EC:1.6.5.3	IPR000283; IPR001041; IPR012675; PTHR11615 (PANTHER), PTHR11615:SF10 (PANTHER), PF13510 (PFAM)
isotig02369	pol-like protein	322	20	5.98735E-18	58.95%	3	F:RNA binding; P:RNA-dependent DNA replication; F:RNA-directed DNA polymerase activity		PTHR19446 (PANTHER)
isotig02387	Uncharacterized protein C2orf81-like protein [Crassostrea gigas]	321	6	9.75301E-17	82.83333333333333%	0	0		seg (SEG)
isotig02390	hypothetical protein CGI_10016468 [Crassostrea gigas]	321	6	6.31274E-57	80.33333333333333%	0	0		no IPS match
isotig02399	isocitrate dehydrogenase	316	20	3.38764E-37	87.05%	12	F:NAD binding; P:negative regulation of growth; P:2-oxoglutarate metabolic process; C:nucleolus; P:NADH metabolic process; P:carbohydrate metabolic process; F:isocitrate dehydrogenase (NAD+) activity; P:tricarboxylic acid cycle; F:ATP binding; F:magnesium ion binding; C:mitochondrial matrix; P:isocitrate metabolic process	EC:1.1.1.41	seg (SEG), SignalP-NN(euk) (SIGNALP)
isotig02409	tyrosine phosphatase	318	9	7.35245E-12	51.44444444444444%	0	0		no IPS match
isotig02418	hypothetical protein CGI_10021012 [Crassostrea gigas]	314	1	4.64921E-8	76.0%	0	0		SignalP-NN(euk) (SIGNALP)
isotig02437	translation initiation factor eif4a	312	20	8.59856E-53	89.45%	12	F:translation initiation factor activity; C:eukaryotic translation initiation factor 4F complex; C:cytosol; P:nuclear-transcribed mRNA poly(A) tail shortening; F:ATP-dependent helicase activity; P:ATP catabolic process; P:cytokine-mediated signaling pathway; F:ATP binding; F:protein binding; P:regulation of translational initiation; P:interspecies interaction between organisms; C:ribosome	0	IPR000629; IPR011545; IPR014001; G3DSA:3.40.50.300 (GENE3D), PTHR24031 (PANTHER), PTHR24031:SF84 (PANTHER), SSF52540 (SUPERFAMILY)
isotig02439	lamin-b receptor	305	20	1.32438E-51	82.0%	10	C:nuclear pore; F:receptor activity; F:DNA binding; F:oxidoreductase activity, acting on the CH-CH group of donors, NAD or NADP as acceptor; P:cholesterol biosynthetic process; F:chromo shadow domain binding; C:integral to nuclear inner membrane; P:oxidation-reduction process; F:lamin binding; P:signal transduction	EC:1.3.1.0	IPR001171; IPR018083; PTHR21257 (PANTHER), PTHR21257:SF14 (PANTHER), tmhmm (TMHMM)
isotig02444	hypothetical protein CGI_10012723 [Crassostrea gigas]	312	3	1.14887E-10	70.0%	0	0		no IPS match
isotig02456	transcription elongation factor b polypeptide 1	311	20	1.14215E-36	99.4%	13	C:cytosol; F:translation elongation factor activity; P:ubiquitin-dependent protein catabolic process; P:positive regulation of viral transcription; F:protein complex binding; F:ubiquitin-protein ligase activity; P:protein ubiquitination; P:positive regulation of transcription elongation from RNA polymerase II promoter; P:interspecies interaction between organisms; C:nucleoplasm; C:VCB complex; C:…	EC:6.3.2.19	IPR011333; IPR016073; PTHR20648 (PANTHER), PTHR20648:SF0 (PANTHER), seg (SEG)
isotig02462	testis-specific serine threonine-protein kinase 1-like	310	7	1.39515E-6	58.714285714285715%	8	F:ATP binding; F:protein kinase activity; F:nucleotide binding; P:protein phosphorylation; F:transferase activity, transferring phosphorus-containing groups; F:kinase activity; P:phosphorylation; F:protein serine/threonine kinase activity		no IPS match
isotig02465	dc-stamp domain-containing protein 1 isoform 2	308	20	3.35581E-27	63.0%	3	C:integral to membrane; F:zinc ion binding; F:metal ion binding		PTHR21041 (PANTHER), SignalP-NN(euk) (SIGNALP)
isotig02475	glycogen muscle form	310	20	3.69383E-31	75.9%	9	C:cytoplasm; C:soluble fraction; F:glycogen phosphorylase activity; P:glycogen catabolic process; F:pyridoxal phosphate binding; F:carbohydrate binding; C:axon; F:drug binding; F:protein homodimerization activity	0	IPR000811; G3DSA:3.40.50.2000 (GENE3D), PTHR11468:SF0 (PANTHER), seg (SEG), SignalP-NN(euk) (SIGNALP), SSF53756 (SUPERFAMILY)
isotig02477	kinesin-like protein kif9	300	20	2.72902E-21	76.65%	5	C:cytoplasm; P:microtubule-based movement; F:ATP binding; F:microtubule motor activity; C:microtubule	0	coil (COIL), PTHR24115 (PANTHER), PTHR24115:SF191 (PANTHER)
isotig02485	heterogeneous nuclear ribonucleoprotein k	305	20	3.91446E-33	86.1%	21	C:nucleoplasm; F:protein binding; F:RNA polymerase II core promoter proximal region sequence-specific DNA binding transcription factor activity involved in positive regulation of transcription; C:membrane; C:heterogeneous nuclear ribonucleoprotein complex; P:sodium ion transmembrane transport; P:regulation of lipid transport by positive regulation of transcription from RNA polymerase II promoter;…	0	IPR004087; IPR004088; G3DSA:3.30.1370.10 (GENE3D), PTHR10288 (PANTHER), PTHR10288:SF38 (PANTHER), seg (SEG), SSF54791 (SUPERFAMILY)
isotig02486	iq and ubiquitin-like domain-containing protein	308	20	2.52842E-19	86.25%	4	C:acrosomal vesicle; P:cilium morphogenesis; F:protein binding; C:microtubule-based flagellum	0	PTHR21074 (PANTHER), PTHR21074:SF0 (PANTHER)
isotig02496	pol-like protein	302	20	5.00279E-12	62.1%	12	F:RNA binding; P:RNA-dependent DNA replication; F:RNA-directed DNA polymerase activity; F:L-serine transmembrane transporter activity; C:integral to membrane; P:phosphatidylserine metabolic process; C:endoplasmic reticulum membrane; P:positive regulation of transferase activity; P:phospholipid biosynthetic process; C:plasma membrane; P:L-serine transport; P:sphingolipid metabolic process		IPR000477; PTHR19446 (PANTHER), PTHR19446:SF34 (PANTHER), seg (SEG)
isotig02499	wd repeat domain 52	305	20	5.29511E-22	67.3%	1	C:flagellum		coil (COIL), PTHR25465 (PANTHER), PTHR25465:SF0 (PANTHER), seg (SEG)
isotig02515	glutaredoxin family protein	302	20	4.50038E-19	59.95%	3	P:cell redox homeostasis; F:electron carrier activity; F:protein disulfide oxidoreductase activity		IPR002109; IPR012336; PTHR10168 (PANTHER)
isotig02526	wd repeat-containing protein 66-like	297	2	5.25991E-5	52.5%	0	0		no IPS match
isotig02529	pol-like protein	301	8	4.5389E-8	53.625%	3	F:RNA binding; P:RNA-dependent DNA replication; F:RNA-directed DNA polymerase activity		PF13966 (PFAM)
isotig02530	sec14-like protein 2-like	301	20	2.0728E-12	73.15%	4	C:intracellular; P:transport; C:integral to membrane; F:transporter activity	0	seg (SEG)
isotig02541	rhabdoid tumor deletion region protein 1-like	300	20	1.54084E-15	73.25%	2	P:transport; P:cellular process	0	seg (SEG), SignalP-NN(euk) (SIGNALP), tmhmm (TMHMM)
isotig02546	coiled-coil domain containing 108	296	20	8.09007E-28	58.3%	2	C:integral to membrane; F:structural molecule activity		seg (SEG)
isotig02549	parkin coregulated gene protein homolog	290	20	2.67692E-57	97.25%	5	C:cilium; C:sperm midpiece; P:spermatid development; C:cell body; C:mitochondrion	0	IPR019399; PTHR21207 (PANTHER)
isotig02553	novel protein	297	20	5.19474E-12	57.4%	9	F:interleukin-7 binding; C:external side of plasma membrane; F:receptor activity; P:positive regulation of B cell differentiation; P:positive regulation of gene expression; F:interleukin-2 binding; P:positive regulation of T cell differentiation in thymus; P:positive regulation of CD4-positive, CD25-positive, alpha-beta regulatory T cell differentiation; P:signal transduction	0	no IPS match
isotig02560	tetratricopeptide repeat protein 27-like	292	9	1.9801E-23	85.44444444444444%	3	F:molecular_function; P:biological_process; C:cellular_component		no IPS match
isotig02562	tektin 1	295	20	1.50858E-50	73.5%	2	P:microtubule cytoskeleton organization; C:microtubule	0	no IPS match
isotig02567	leucine-rich repeat and iq domain-containing protein 3	288	1	4.84212E-10	95.0%	0	0		seg (SEG)
isotig02583	e3 ubiquitin-protein ligase arih1l-like	290	20	1.03577E-36	70.85%	6	C:cytoplasm; F:ubiquitin protein ligase binding; P:protein ubiquitination; P:ubiquitin-dependent protein catabolic process; F:ubiquitin-protein ligase activity; F:zinc ion binding	EC:6.3.2.19	PTHR11685 (PANTHER), PTHR11685:SF16 (PANTHER)
isotig02591	ubiquitin-associated protein 2	292	1	5.85474E-23	75.0%	0	0		PTHR16308 (PANTHER), seg (SEG)
isotig02594	pyruvate muscle	292	20	2.65519E-7	66.2%	4	P:embryo development ending in birth or egg hatching; F:metal ion binding; F:kinase activity; P:cellular metabolic process	0	IPR001697
isotig02603	photoreceptor outer segment membrane glycoprotein 2-like	291	20	1.20364E-15	55.65%	5	P:visual perception; C:integral to membrane; C:membrane; P:retina development in camera-type eye; P:cell adhesion		IPR008952; IPR018499; PTHR19282 (PANTHER), PTHR19282:SF6 (PANTHER), seg (SEG), SignalP-NN(euk) (SIGNALP), tmhmm (TMHMM)
isotig02608	mechanosensory protein 2	290	20	1.77591E-19	80.5%	1	C:integral to membrane	0	IPR001107; IPR001972; PTHR10264:SF39 (PANTHER), seg (SEG), SSF117892 (SUPERFAMILY)
isotig02625	protein c20orf152 homolog	285	20	1.63079E-19	61.8%	0	0		no IPS match
isotig02628	protein fam78a	287	20	1.11703E-13	73.25%	3	F:molecular_function; P:biological_process; C:cellular_component		PTHR31655 (PANTHER)
isotig02638	hypothetical protein CGI_10020537 [Crassostrea gigas]	285	4	4.98121E-15	70.0%	0	0		no IPS match
isotig02639	pre-mrna-splicing factor atp-dependent rna helicase dhx15-like	278	20	5.16512E-29	92.8%	8	C:nucleolus; P:RNA splicing; F:RNA helicase activity; F:ATP-dependent helicase activity; F:nucleic acid binding; C:U12-type spliceosomal complex; P:mRNA processing; F:ATP binding	0	IPR011709; PTHR18934 (PANTHER)
isotig02645	citrate synthase	275	20	9.28875E-22	90.55%	6	P:cellular carbohydrate metabolic process; C:microtubule associated complex; C:mitochondrial matrix; F:citrate (Si)-synthase activity; P:tricarboxylic acid cycle; P:glyoxylate metabolic process	EC:2.3.3.1	IPR002020; IPR016141; PTHR11739:SF0 (PANTHER), SignalP-NN(euk) (SIGNALP)
isotig02655	proton-coupled amino acid transporter 4	272	3	1.30204E-4	59.0%	2	C:integral to membrane; C:membrane		SignalP-NN(euk) (SIGNALP), tmhmm (TMHMM)
isotig02664	mitochondrial malate dehydrogenase precursor	277	7	1.3364E-7	61.42857142857143%	2	F:oxidoreductase activity, acting on CH-OH group of donors; P:metabolic process	0	IPR001252; IPR010097; IPR015955; PTHR11540 (PANTHER)
isotig02667	arginine kinase	280	20	1.72934E-21	73.4%	3	F:kinase activity; F:ATP binding; P:phosphorylation	0	IPR000749; IPR022413; PTHR11547:SF13 (PANTHER)
isotig02709	coiled-coil domain-containing protein 135	270	20	1.56591E-23	81.8%	5	P:ciliary or flagellar motility; C:cilium; P:cell differentiation; P:spermatogenesis; C:flagellum	0	no IPS match
isotig02728	citrate synthase	272	20	2.53078E-49	91.95%	36	F:ubiquitin protein ligase binding; C:soluble fraction; P:citrate metabolic process; P:positive regulation of cell cycle arrest; C:neuromuscular junction; P:mesoderm formation; C:mitochondrial matrix; P:regulation of cellular respiration; F:cAMP-dependent protein kinase activity; C:cAMP-dependent protein kinase complex; P:positive regulation of protein export from nucleus; P:oxaloacetate metaboli…	EC:2.7.11.11; EC:2.3.3.1	IPR002020; IPR016141; IPR016142; PTHR11739:SF0 (PANTHER)
isotig02730	hypothetical protein CGI_10019831 [Crassostrea gigas]	269	2	1.92099E-16	63.0%	0	0		no IPS match
isotig02737	ef-hand domain-containing protein 1	271	20	9.65367E-18	76.1%	8	C:flagellum; C:cilium; P:cellular calcium ion homeostasis; F:calcium ion binding; C:axoneme; F:protein C-terminus binding; C:neuronal cell body; P:positive regulation of apoptotic process	0	PTHR12086 (PANTHER), PTHR12086:SF1 (PANTHER)
isotig02748	pol-like protein	259	2	1.55898E-4	58.0%	3	F:RNA binding; P:RNA-dependent DNA replication; F:RNA-directed DNA polymerase activity		PF13966 (PFAM)
isotig02765	glycogen phosphorylase	266	20	1.32213E-39	87.5%	18	F:glycogen phosphorylase activity; F:drug binding; C:cytosol; P:glycogen catabolic process; C:axon; F:purine nucleobase binding; C:soluble fraction; P:glucose homeostasis; F:bile acid binding; P:5-phosphoribose 1-diphosphate biosynthetic process; F:glucose binding; F:ATP binding; P:glucose metabolic process; F:protein homodimerization activity; F:AMP binding; P:small molecule metabolic process; F…	0	IPR000811; G3DSA:3.40.50.2000 (GENE3D), PTHR11468:SF0 (PANTHER), SSF53756 (SUPERFAMILY)
isotig02771	dynein intermediate	267	20	2.37956E-40	72.75%	7	P:protein phosphorylation; C:protein complex; C:cytoskeleton; F:protein kinase activity; C:cell projection; C:intracellular organelle part; F:nucleotide binding	0	IPR001680; IPR015943; IPR017986; PTHR12442 (PANTHER), PTHR12442:SF11 (PANTHER), SSF101908 (SUPERFAMILY)
isotig02773	ef-hand domain-containing family member c2-like	265	20	2.54442E-41	82.75%	1	F:calcium ion binding	0	IPR006602; IPR010554; PTHR12086 (PANTHER), PTHR12086:SF1 (PANTHER)
isotig02789	nadh dehydrogenase iron-sulfur protein mitochondrial	264	20	2.94845E-51	95.9%	9	F:quinone binding; F:NAD binding; F:NADH dehydrogenase (ubiquinone) activity; C:mitochondrial respiratory chain complex I; P:lateral inhibition; P:mitochondrial electron transport, NADH to ubiquinone; P:ubiquinone biosynthetic process; P:sodium ion transport; P:proton transport	EC:1.6.5.3	IPR014029; G3DSA:1.10.645.10 (GENE3D), PTHR11993 (PANTHER), PTHR11993:SF10 (PANTHER), SignalP-NN(euk) (SIGNALP), SSF56762 (SUPERFAMILY)
isotig02791	arginine kinase	265	20	6.15224E-23	88.2%	5	F:ATP binding; P:phosphorylation; F:arginine kinase activity; P:arginine metabolic process; P:proline metabolic process	EC:2.7.3.3	SignalP-NN(euk) (SIGNALP)
isotig02792	dynein heavy chain axonemal	263	20	5.04955E-42	79.1%	7	F:microtubule motor activity; C:dynein complex; P:ATP catabolic process; F:ATP binding; P:microtubule-based movement; F:ATPase activity; C:microtubule	EC:3.6.1.3	IPR004273; PTHR24695 (PANTHER), PTHR24695:SF24 (PANTHER), tmhmm (TMHMM)
isotig02796	atp-dependent clp protease atp-binding subunit	263	20	9.11616E-19	70.65%	5	F:metal ion binding; P:protein metabolic process; F:protein binding; F:hydrolase activity; F:nucleotide binding	0	IPR004487; IPR013093; PTHR11262 (PANTHER)
isotig02834	tubulin alpha-1 chain	256	20	9.46761E-28	96.0%	8	C:microtubule; P:protein polymerization; P:GTP catabolic process; P:microtubule-based movement; F:GTPase activity; F:structural molecule activity; C:cytoplasm; F:GTP binding	0	IPR000217; IPR008280; IPR018316; SignalP-NN(euk) (SIGNALP)
isotig02853	cgmp-specific 3 -cyclic phosphodiesterase-like	254	20	2.01072E-36	86.15%	5	F:metal ion binding; F:3',5'-cyclic-GMP phosphodiesterase activity; C:plasma membrane; P:signal transduction; P:cGMP metabolic process	EC:3.1.4.35	tmhmm (TMHMM)
isotig02862	rna-directed dna polymerase from transposon bs	242	1	1.01242E-4	52.0%	0	0		no IPS match
isotig02870	serine threonine-protein kinase sik2	252	1	3.29031E-15	76.0%	0	0		no IPS match
isotig02875	dynein heavy chain axonemal	252	20	9.09127E-31	81.85%	10	F:microtubule motor activity; C:dynein complex; C:microtubule; P:ATP catabolic process; F:ATP binding; C:cilium; P:microtubule-based movement; F:ATPase activity; C:microtubule-based flagellum; C:cytoplasm	EC:3.6.1.3	PTHR10676 (PANTHER), PTHR10676:SF35 (PANTHER), seg (SEG)
isotig02892	loc495989 protein	248	11	2.79155E-41	65.27272727272727%	0	0		no IPS match
isotig02895	hypothetical protein CGI_10012723 [Crassostrea gigas]	248	3	7.95097E-10	63.333333333333336%	0	0		no IPS match
isotig02944	arf-gap with sh3 ank repeat and ph domain-containing protein 1	236	20	2.95509E-10	86.0%	10	P:cilium morphogenesis; F:ARF GTPase activator activity; P:regulation of ARF GTPase activity; F:zinc ion binding; F:phospholipid binding; P:filopodium assembly; C:cytoplasm; F:cytoskeletal adaptor activity; C:membrane; F:SH3 domain binding	0	no IPS match
isotig02972	dynein heavy chain axonemal	235	20	7.36328E-38	79.7%	7	F:microtubule motor activity; C:dynein complex; P:ATP catabolic process; F:ATP binding; P:microtubule-based movement; F:ATPase activity; C:microtubule	EC:3.6.1.3	IPR004273; PTHR24695 (PANTHER), PTHR24695:SF31 (PANTHER)
isotig02976	predicted protein [Nematostella vectensis]	230	4	1.76459E-14	67.5%	0	0		coil (COIL), PTHR10588 (PANTHER), PTHR10588:SF84 (PANTHER)
isotig02985	testis-specific serine threonine-protein kinase 1	231	20	9.0534E-15	69.75%	4	P:phosphorylation; P:cellular protein modification process; F:protein kinase activity; F:nucleotide binding	0	no IPS match
isotig03015	kelch-like protein 10	227	20	1.72734E-23	72.35%	7	C:cytoplasm; P:male genitalia morphogenesis; P:cell morphogenesis; P:homeostasis of number of cells within a tissue; P:male gonad development; P:spermatid development; P:fertilization	0	IPR011333; IPR013069; PTHR24412 (PANTHER), PTHR24412:SF28 (PANTHER)
isotig03019	af355375_1 reverse transcriptase	208	4	4.97396E-10	67.0%	0	0		no IPS match
isotig03028	transmembrane protein	222	20	1.5833E-21	62.5%	1	C:integral to membrane		no IPS match
isotig03041	tektin-4	221	20	3.46797E-35	70.95%	6	C:cytoplasm; C:flagellum; C:cilium; P:microtubule cytoskeleton organization; C:axoneme; C:microtubule	0	IPR000435; coil (COIL), PTHR19960 (PANTHER), PTHR19960:SF12 (PANTHER)
isotig03062	pol-like protein	209	20	8.42692E-15	68.2%	3	F:RNA binding; P:RNA-dependent DNA replication; F:RNA-directed DNA polymerase activity		IPR000477; PTHR19446 (PANTHER), PTHR19446:SF34 (PANTHER)
isotig03078	hypothetical protein CGI_10019831 [Crassostrea gigas]	212	4	3.60094E-10	63.5%	0	0		IPR014710
isotig03103	PREDICTED: hypothetical protein LOC100496506, partial [Xenopus (Silurana) tropicalis]	207	3	5.47186E-8	66.33333333333333%	0	0		seg (SEG)
isotig03106	iq domain-containing protein g-like	206	20	5.44564E-28	76.85%	3	F:molecular_function; P:biological_process; C:cellular_component		coil (COIL), PTHR14871 (PANTHER)
isotig03109	hypothetical protein CGI_10021321 [Crassostrea gigas]	207	1	7.70054E-4	56.0%	0	0		no IPS match
isotig03116	Putative uncharacterized protein CXorf58 [Crassostrea gigas]	206	1	5.18854E-13	76.0%	0	0		seg (SEG)
isotig03121	regulator of g-protein signaling	206	12	5.37081E-10	59.583333333333336%	1	P:termination of G-protein coupled receptor signaling pathway		IPR000342; IPR016137; G3DSA:1.10.167.10 (GENE3D)
isotig03130	calcium homeostasis endoplasmic reticulum protein	205	20	1.16877E-20	78.5%	9	P:positive regulation of NFAT protein import into nucleus; F:RNA binding; P:RNA processing; P:release of sequestered calcium ion into cytosol; F:ion channel binding; P:negative regulation of cell proliferation; P:nervous system development; C:perinuclear region of cytoplasm; C:sarcoplasmic reticulum membrane	0	IPR000467; PTHR12323 (PANTHER), PTHR12323:SF0 (PANTHER)
isotig03133	importin subunit alpha-2	205	20	6.80309E-20	83.05%	11	C:cytosol; F:protein transporter activity; P:cytokine-mediated signaling pathway; P:regulation of DNA recombination; F:nuclear localization sequence binding; P:NLS-bearing substrate import into nucleus; P:M phase specific microtubule process; P:G2 phase of mitotic cell cycle; P:interspecies interaction between organisms; F:histone deacetylase binding; C:histone deacetylase complex	0	SignalP-NN(euk) (SIGNALP)
isotig03138	hypothetical protein CGI_10023821 [Crassostrea gigas]	202	1	2.15588E-4	59.0%	0	0		no IPS match
isotig03144	iq and ubiquitin-like domain-containing	198	16	6.59208E-24	66.8125%	2	C:acrosomal vesicle; C:microtubule-based flagellum		IPR000626; IPR019955; G3DSA:3.10.20.90 (GENE3D), PTHR21074 (PANTHER), PTHR21074:SF0 (PANTHER), SSF54236 (SUPERFAMILY)
isotig03145	ef-hand domain-containing protein 1	201	20	1.41928E-33	82.0%	6	F:protein C-terminus binding; C:axoneme; C:neuronal cell body; C:cilium; F:calcium ion binding; C:flagellum	0	PTHR12086 (PANTHER), PTHR12086:SF1 (PANTHER)
isotig03149	pyruvate kinase	199	20	1.13851E-12	77.2%	11	F:pyruvate kinase activity; C:flagellum; P:phosphorylation; F:potassium ion binding; F:magnesium ion binding; P:glycolysis; C:mitochondrion; F:nucleotide binding; P:gluconeogenesis; P:purine nucleobase metabolic process; P:carbon utilization	EC:2.7.1.40	tmhmm (TMHMM)
isotig03165	ef-hand domain-containing family member b	199	1	6.23925E-8	83.0%	0	0		no IPS match
isotig03169	testis-specific serine threonine-protein kinase 4-like	198	20	1.33016E-25	82.0%	4	F:ATP binding; P:protein phosphorylation; F:protein serine/threonine kinase activity; P:serine family amino acid metabolic process	EC:2.7.11.0	IPR000719; IPR008271; IPR011009; G3DSA:1.10.510.10 (GENE3D), PTHR24343 (PANTHER), PTHR24343:SF18 (PANTHER)
isotig03195	outer dense fiber protein 3-like protein 2-like	192	20	1.24911E-16	76.2%	1	P:spermatid development	0	PTHR21580 (PANTHER), PTHR21580:SF0 (PANTHER)
isotig03198	hypothetical protein CGI_10019831 [Crassostrea gigas]	192	1	3.70359E-5	60.0%	0	0		no IPS match
isotig03257	histone -like	183	20	2.48289E-18	100.0%	12	C:nucleosome; P:response to hormone stimulus; P:regulation of cell shape; P:brain development; F:DNA binding; C:polytene chromosome; P:cell adhesion; P:nucleosome assembly; C:extracellular region; C:nucleoplasm; P:male meiosis; P:blood coagulation	0	SignalP-NN(euk) (SIGNALP), tmhmm (TMHMM)
isotig03258	pyruvate kinase	183	20	5.31109E-17	80.2%	8	F:potassium ion binding; P:glycolysis; P:phosphorylation; F:pyruvate kinase activity; F:magnesium ion binding; P:gluconeogenesis; P:purine nucleobase metabolic process; P:carbon utilization	EC:2.7.1.40	no IPS match
isotig03262	methenyltetrahydrofolate synthase domain-containing protein	181	20	5.07575E-13	87.6%	4	F:5-formyltetrahydrofolate cyclo-ligase activity; P:folic acid-containing compound biosynthetic process; F:RNA binding; F:ATP binding	EC:6.3.3.2	IPR002698; IPR024185; PTHR13017 (PANTHER), PTHR13017:SF0 (PANTHER), seg (SEG), SSF100950 (SUPERFAMILY)
isotig03270	flagellar protofilament ribbon protein rib74	180	3	1.1795E-11	80.0%	2	F:calcium ion binding; C:flagellum		no IPS match
isotig03279	ribosome biogenesis protein brx1 homolog	179	20	2.50692E-10	74.75%	0	0		PTHR13634 (PANTHER)
isotig03285	armadillo repeat-containing protein 4	178	20	1.01121E-25	84.1%	0	0		seg (SEG)
isotig03305	arginine kinase	173	20	4.00398E-15	76.8%	5	F:ATP binding; P:phosphorylation; F:arginine kinase activity; P:arginine metabolic process; P:proline metabolic process	EC:2.7.3.3	no IPS match
isotig03347	coiled-coil domain-containing protein 147	162	20	1.55752E-10	92.5%	0	0		coil (COIL), PTHR32083 (PANTHER), PTHR32083:SF0 (PANTHER), seg (SEG)
isotig03350	ef-hand domain-containing family member c2- partial	163	3	8.369E-6	64.66666666666667%	1	F:calcium ion binding		PTHR12086 (PANTHER), PTHR12086:SF1 (PANTHER)
isotig03368	predicted protein [Nematostella vectensis]	151	1	9.40891E-6	69.0%	0	0		no IPS match
isotig03370	40s ribosomal protein s9	158	3	2.86426E-8	67.33333333333333%	0	0		SignalP-NN(euk) (SIGNALP)
isotig03375	leucine-rich repeat-containing protein 51	157	20	5.24963E-14	69.6%	3	F:O-methyltransferase activity; P:multicellular organismal process; P:cellular metabolic process	0	IPR001611; IPR025875; G3DSA:3.80.10.10 (GENE3D), PTHR21651 (PANTHER), SSF52058 (SUPERFAMILY)
isotig03384	testis-specific serine threonine-protein kinase 1	152	1	4.3543E-12	82.0%	0	0		no IPS match
isotig03388	spermatogenesis-associated protein 1	153	20	5.43823E-16	77.05%	3	F:molecular_function; P:biological_process; C:cellular_component		coil (COIL), PTHR14421 (PANTHER)
isotig03395	wd repeat-containing protein on y chromosome	150	2	1.08262E-6	72.5%	0	0		no IPS match
isotig03402	protein isoform 2	148	11	9.33598E-16	71.9090909090909%	0	0		SignalP-NN(euk) (SIGNALP)
isotig03407	piggybac transposable element-derived protein 3-like	146	2	4.71145E-6	67.5%	0	0		PF13843 (PFAM)
isotig03409	motile sperm domain-containing protein 2	148	20	4.05662E-10	67.85%	6	F:structural molecule activity; C:integral to membrane; F:molecular_function; C:membrane; P:biological_process; C:cellular_component		IPR008962; PTHR19993 (PANTHER), PTHR19993:SF0 (PANTHER)
isotig03414	atrial natriuretic peptide receptor a	145	1	2.37338E-13	83.0%	0	0		no IPS match
isotig03473	Uncharacterized protein C15orf26-like protein [Crassostrea gigas]	131	2	5.65178E-10	72.5%	0	0		no IPS match
isotig03489	protein	130	20	3.47035E-16	70.7%	4	C:flagellum; F:molecular_function; P:biological_process; C:cellular_component		no IPS match
isotig03498	chloride channel protein 2	126	1	1.85401E-6	97.0%	0	0		PTHR11689 (PANTHER), PTHR11689:SF30 (PANTHER), seg (SEG), SignalP-NN(euk) (SIGNALP), tmhmm (TMHMM)
isotig03506	e3 ubiquitin-protein ligase march3	126	1	4.3976E-6	73.0%	0	0		no IPS match
isotig03586	pyruvate kinase	104	20	3.82863E-12	87.85%	10	P:embryo development ending in birth or egg hatching; F:pyruvate kinase activity; F:carbon-carbon lyase activity; P:phosphorylation; F:potassium ion binding; F:magnesium ion binding; P:glycolysis; P:gluconeogenesis; P:purine nucleobase metabolic process; P:carbon utilization	EC:2.7.1.40	no IPS match
G29YTMO03HENHA	sodium potassium adenosine triphosphatase	365	20	9.89076E-54	90.9%	7	C:integral to membrane; F:metal ion binding; P:monovalent inorganic cation transport; F:monovalent inorganic cation transmembrane transporter activity; F:ATPase activity, coupled to transmembrane movement of ions, phosphorylative mechanism; P:ATP biosynthetic process; F:ATP binding	0
G29YTMO03G9AMR	atp synthase beta subunit	201	20	7.1733E-35	94.55%	8	C:proton-transporting ATP synthase complex, catalytic core F(1); F:hydrogen-exporting ATPase activity, phosphorylative mechanism; F:hydrogen ion transporting ATP synthase activity, rotational mechanism; P:ATP synthesis coupled proton transport; F:ATP binding; F:proton-transporting ATPase activity, rotational mechanism; P:ATP hydrolysis coupled proton transport; P:oxidative phosphorylation	EC:3.6.3.6
G29YTMO03GTXNJ	hypothetical protein BRAFLDRAFT_210110 [Branchiostoma floridae]	418	20	1.59161E-18	50.85%	0	0
G29YTMO03GIPBF	methyltransferase nsun7	315	20	5.39827E-18	73.85%	3	F:methyltransferase activity; F:transferase activity; P:methylation
G29YTMO03G5FG5	dynein heavy chain axonemal	428	20	7.7241E-69	84.2%	9	F:microtubule motor activity; C:cilium axoneme; C:dynein complex; C:microtubule; P:ATP catabolic process; F:ATP binding; P:microtubule-based movement; F:ATPase activity; C:cytoplasm	EC:3.6.1.3
G29YTMO03GI7XT	coiled-coil domain-containing protein 81	159	4	1.88637E-13	76.75%	0	0
G29YTMO03G9DZC	hypothetical protein CGI_10021565 [Crassostrea gigas]	390	2	6.84852E-5	59.0%	0	0
G29YTMO03GLFIP	atp synthase gamma subunit	308	20	3.63632E-21	89.45%	7	C:proton-transporting ATP synthase complex, catalytic core F(1); C:mitochondrial proton-transporting ATP synthase complex; F:hydrogen ion transporting ATP synthase activity, rotational mechanism; P:ATP synthesis coupled proton transport; P:ATP catabolic process; F:proton-transporting ATPase activity, rotational mechanism; P:oxidative phosphorylation	0
G29YTMO03G7GQY	fructose-bisphosphate aldolase	274	20	4.54881E-20	96.0%	8	P:glycolysis; F:fructose-bisphosphate aldolase activity; P:fructose metabolic process; P:mannose metabolic process; P:inositol metabolic process; P:gluconeogenesis; P:pentose-phosphate shunt; P:carbon utilization	EC:4.1.2.13
G29YTMO03FWTTV	receptor family ligand binding region	270	20	1.11327E-14	63.05%	11	P:chromosome condensation; F:DNA binding; P:proteolysis; F:receptor activity; F:cysteine-type endopeptidase activity; F:nucleic acid binding; F:methyltransferase activity; P:DNA modification; F:transferase activity; F:catalytic activity; P:methylation
G29YTMO03GAMLL	phosphatidylinositol-4-phosphate 5-kinase type-1 alpha	483	1	1.60129E-18	66.0%	0	0
G29YTMO03G8OHF	coiled-coil domain-containing protein 39	472	20	2.32573E-45	64.8%	5	P:ciliary cell motility; C:cilium axoneme; P:flagellar cell motility; P:epithelial cilium movement involved in determination of left/right asymmetry; P:axonemal dynein complex assembly	0
G29YTMO03GT7PO	adenylate kinase 8	153	20	5.84753E-22	80.45%	10	F:adenylate kinase activity; F:ATP binding; P:signal transduction; F:cytidylate kinase activity; F:cAMP-dependent protein kinase regulator activity; C:cytosol; P:purine nucleobase metabolic process; P:ATP metabolic process; P:pyrimidine nucleobase metabolic process; P:regulation of protein kinase activity	EC:2.7.4.3; EC:2.7.4.14
G29YTMO03HC6AO	glutamine-rich protein 2	303	20	5.39174E-43	63.8%	0	0
G29YTMO03GZ84Y	aaa atpase	334	4	2.35121E-13	61.0%	1	F:receptor activity
G29YTMO03G2Y05	photoreceptor outer segment membrane glycoprotein 2-like	335	20	1.0216E-13	64.75%	5	P:visual perception; C:integral to membrane; C:membrane; P:retina development in camera-type eye; P:cell adhesion
G29YTMO03HF43J	ankyrin repeat domain-containing protein 26	329	2	2.21067E-35	69.5%	0	0
G29YTMO03GSY64	ddhd domain containing 1-like	224	2	1.53423E-5	63.5%	1	F:metal ion binding
G29YTMO03FSQQ9	erythrocyte membrane protein 3	255	12	3.29816E-11	54.666666666666664%	0	0
G29YTMO03GDE0B	isoform a	268	20	1.21244E-45	91.6%	10	C:cytosol; P:ubiquitin-dependent protein catabolic process; F:zinc ion binding; F:ubiquitin protein ligase binding; P:cytokine-mediated signaling pathway; F:DNA binding; F:ubiquitin-protein ligase activity; P:protein ubiquitination; C:ubiquitin ligase complex; C:nucleus	EC:6.3.2.19
G29YTMO03GH0I2	btb poz domain-containing protein 16-like	249	3	2.0338E-18	68.0%	0	0
G29YTMO03GSWN9	ef-hand calcium-binding domain-containing protein 6	193	1	2.47395E-16	82.0%	0	0
G29YTMO03HDE6F	leucine carboxyl	313	2	2.29199E-10	66.0%	3	F:methyltransferase activity; F:transferase activity; P:methylation
G29YTMO03G7GMM	hypothetical protein NEMVEDRAFT_v1g7333 [Nematostella vectensis]	151	1	2.50879E-5	74.0%	0	0
G29YTMO03G85MI	transport protein sec61 alpha subunit	263	20	6.86557E-48	97.8%	8	P:antigen processing and presentation of exogenous peptide antigen via MHC class I, TAP-dependent; C:endoplasmic reticulum membrane; F:P-P-bond-hydrolysis-driven protein transmembrane transporter activity; C:integral to membrane; F:ribosome binding; C:phagocytic vesicle membrane; P:protein transport; C:chloroplast envelope	0
G29YTMO03G6ODT	rna-directed dna polymerase from mobile element jockey-like	349	20	1.69561E-21	63.55%	3	F:RNA binding; P:RNA-dependent DNA replication; F:RNA-directed DNA polymerase activity
G29YTMO03GY6ZM	ubiquitin carboxyl-terminal hydrolase 45	428	20	3.74172E-17	67.05%	2	F:hydrolase activity; P:proteolysis	0
G29YTMO03GQR7O	isoform b	266	20	5.01475E-17	63.45%	5	P:regulation of growth; F:myosin light chain binding; F:calmodulin binding; F:cAMP-dependent protein kinase regulator activity; P:signal transduction
G29YTMO03HE29J	solute carrier family 12 member 9	355	20	4.05573E-15	91.0%	6	F:cation:chloride symporter activity; C:integral to membrane; C:plasma membrane; P:transmembrane transport; P:cation transport; P:chloride transport	0
G29YTMO03GZMW1	60s acidic ribosomal protein p0	454	20	9.47836E-58	85.55%	13	P:translational initiation; P:viral transcription; F:RNA binding; F:structural constituent of ribosome; P:translational elongation; P:ribosome biogenesis; F:protein binding; P:translational termination; P:interspecies interaction between organisms; P:SRP-dependent cotranslational protein targeting to membrane; C:cytosolic large ribosomal subunit; P:nuclear-transcribed mRNA catabolic process, nons…	0
G29YTMO03HG2DW	coiled-coil domain-containing protein 65-like	255	18	1.13177E-14	76.11111111111111%	3	F:molecular_function; P:biological_process; C:cellular_component
G29YTMO03GE3DG	ribonucleoside-diphosphate reductase large subunit	111	20	1.68282E-16	95.2%	13	C:cytosol; P:oxidation-reduction process; P:deoxyribonucleotide biosynthetic process; P:DNA replication; P:protein heterotetramerization; F:ATP binding; C:ribonucleoside-diphosphate reductase complex; F:ribonucleoside-diphosphate reductase activity, thioredoxin disulfide as acceptor; C:nucleoplasm; P:nucleobase-containing small molecule interconversion; P:purine nucleobase metabolic process; P:py…	EC:1.17.4.1
G29YTMO03HB35F	leucine rich repeat containing 7-like	394	20	1.83986E-10	51.75%	19	F:RNA binding; P:RNA-dependent DNA replication; F:RNA-directed DNA polymerase activity; C:integral to membrane; C:nuclear origin of replication recognition complex; F:DNA binding; P:DNA replication; F:G-protein coupled receptor activity; P:signal transduction; F:receptor activity; F:signal transducer activity; P:G-protein coupled receptor signaling pathway; C:nucleus; F:helicase activity; F:nucle…
G29YTMO03F10D3	calpain-7-like protein	125	20	9.28859E-8	68.35%	10	F:heme binding; F:oxygen binding; P:oxygen transport; F:iron ion binding; F:calcium-dependent cysteine-type endopeptidase activity; F:molecular_function; C:cellular_component; P:proteolysis; C:intracellular; P:biological_process
G29YTMO03FM3N9	kelch-like protein 23	160	20	2.85073E-8	63.8%	0	0
G29YTMO03GLHVV	neurocan core protein precursor	367	20	2.29177E-15	55.95%	3	P:cellular process; P:multicellular organismal process; P:cellular component organization	0
G29YTMO03GJW4P	rna-directed dna polymerase from mobile element jockey-like	396	20	6.96232E-13	56.9%	2	F:nucleic acid binding; F:catalytic activity	0
G29YTMO03G1QH5	camp-dependent protein kinase type ii regulatory subunit	356	20	5.07507E-59	77.0%	5	F:kinase activity; P:signal transduction; F:cAMP-dependent protein kinase regulator activity; C:cAMP-dependent protein kinase complex; P:regulation of protein kinase activity	0
G29YTMO03GOO4K	protein	148	3	5.74807E-5	69.33333333333333%	0	0
G29YTMO03G0YK4	kelch-like protein 10	261	20	1.3451E-23	68.4%	7	C:cytoplasm; P:male genitalia morphogenesis; P:cell morphogenesis; P:homeostasis of number of cells within a tissue; P:male gonad development; P:spermatid development; P:fertilization	0
G29YTMO03G4QRD	cytochrome p450 2j5- partial	344	2	2.39046E-6	54.5%	0	0
G29YTMO03FM3BK	sperm-associated antigen 16 protein	409	20	2.32518E-81	83.15%	7	C:cilium axoneme; C:microtubule; C:flagellar axoneme; P:spermatogenesis; F:protein kinase binding; P:cilium assembly; C:nucleus	0
G29YTMO03FW9LP	reverse transcriptase	124	3	1.30076E-4	66.33333333333333%	3	F:RNA binding; P:RNA-dependent DNA replication; F:RNA-directed DNA polymerase activity
G29YTMO03HBN7I	nadh dehydrogenase	306	20	2.47512E-50	88.7%	13	F:NAD binding; F:2 iron, 2 sulfur cluster binding; F:NADH dehydrogenase (ubiquinone) activity; C:mitochondrial respiratory chain complex I; F:metal ion binding; F:electron carrier activity; P:nervous system development; P:mitochondrial electron transport, NADH to ubiquinone; P:cardiac muscle tissue development; P:ubiquinone biosynthetic process; P:sodium ion transport; P:proton transport; P:elect…	EC:1.6.5.3
G29YTMO03HEDNS	nucleolar and spindle-associated protein 1	249	2	3.64074E-7	79.0%	0	0
G29YTMO03HAO4B	camp-dependent protein kinase type ii-beta regulatory subunit	436	20	9.57865E-45	82.15%	31	C:membrane raft; F:cAMP-dependent protein kinase regulator activity; F:kinase activity; P:nerve growth factor receptor signaling pathway; P:water transport; P:activation of phospholipase C activity; C:membrane fraction; P:learning; P:energy reserve metabolic process; P:cell proliferation; C:mitochondrial inner membrane; P:regulation of insulin secretion; P:epidermal growth factor receptor signali…	0
G29YTMO03GYFIC	domain-containing histone demethylation protein 1d e f	186	3	2.86812E-5	59.666666666666664%	6	F:metal ion binding; F:zinc ion binding; C:nucleus; F:unfolded protein binding; P:protein folding; F:heat shock protein binding
G29YTMO03GYRRN	e3 ubiquitin-protein ligase ubr2	353	1	5.68446E-6	88.0%	0	0
G29YTMO03GC9N5	golgi-specific brefeldin a-resistance guanine nucleotide exchange factor 1	271	1	8.67597E-6	76.0%	0	0
G29YTMO03G8L4R	predicted protein [Nematostella vectensis]	225	1	2.09991E-9	37.0%	0	0
G29YTMO03FJYQU	hypothetical protein LOAG_13661 [Loa loa]	222	4	3.04129E-6	66.75%	0	0
G29YTMO03GG3WQ	hypothetical protein BRAFLDRAFT_131250 [Branchiostoma floridae]	368	1	7.83505E-5	70.0%	0	0
G29YTMO03GDSO1	vwfa and cache domain-containing protein 1	471	4	2.87746E-10	74.5%	0	0
G29YTMO03FJSDP	histone acetyltransferase type b catalytic subunit	245	20	5.42118E-32	82.4%	5	P:chromatin silencing at telomere; F:histone acetyltransferase activity; P:histone acetylation; C:histone acetyltransferase complex; P:acyl-carrier-protein biosynthetic process	EC:2.3.1.48
G29YTMO03GN7SO	Uncharacterized protein C18orf34 [Crassostrea gigas]	143	2	9.67365E-14	78.5%	0	0
G29YTMO03FWFOE	organic cation transporter protein	501	20	6.471E-9	64.2%	10	C:integral to membrane; C:membrane; P:transmembrane transport; P:transport; F:transporter activity; P:oxidation-reduction process; F:transmembrane transporter activity; F:oxidoreductase activity; F:2-alkenal reductase [NAD(P)] activity; P:carbohydrate transport
G29YTMO03G6K0S	reverse transcriptase	315	20	2.81712E-19	62.4%	1	F:nucleic acid binding	0
G29YTMO03GYCYR	armadillo repeat-containing protein 4	414	12	4.88834E-27	73.41666666666667%	0	0
G29YTMO03FRHOE	c-myc binding protein	360	20	7.8381E-44	81.55%	11	C:mitochondrion; P:regulation of transcription, DNA-dependent; P:spermatogenesis; C:centrosome; F:sequence-specific DNA binding; F:protein dimerization activity; F:sequence-specific DNA binding transcription factor activity; F:transcription coactivator activity; C:transcription factor complex; ;	0
G29YTMO03FV2MM	myeloid leukemia factor 1	395	20	2.97639E-12	50.3%	3	F:protein binding; P:cell cycle; C:intracellular part	0
G29YTMO03FLCAX	liver glycogen phosphorylase	275	20	6.0647E-19	75.9%	21	P:response to hypoxia; F:glycogen phosphorylase activity; C:sarcoplasmic reticulum; F:drug binding; C:cytosol; P:glycogen catabolic process; F:purine nucleobase binding; C:soluble fraction; P:glucose homeostasis; F:bile acid binding; P:cellular calcium ion homeostasis; P:5-phosphoribose 1-diphosphate biosynthetic process; F:glucose binding; F:ATP binding; P:glucose metabolic process; F:protein ho…	0
G29YTMO03HJB14	sel1 repeat protein	447	20	9.58983E-49	64.55%	1	F:catalytic activity	0
G29YTMO03GRPAS	wd repeat-containing protein 63	281	20	1.43953E-28	69.95%	0	0
G29YTMO03GK9O2	brain tumor protein	310	20	2.77196E-15	92.7%	4	C:intracellular; P:meiosis; P:germ cell development; F:zinc ion binding	0
G29YTMO03G67DL	protein	216	6	1.69544E-5	51.0%	0	0
G29YTMO03GQ4LJ	upf0602 protein c4orf47 homolog	440	20	3.03629E-50	66.1%	3	F:molecular_function; P:biological_process; C:cellular_component
G29YTMO03FR319	fibrous sheath-interacting protein 2	413	20	2.16618E-31	63.35%	1	C:mitochondrion
G29YTMO03GS1TP	solute carrier family 27 (fatty acid transporter) member 6-like	462	20	3.51291E-14	68.7%	1	F:catalytic activity	0
G29YTMO03GF1Y5	mitochondrial atp synthase gamma-subunit	260	20	4.24494E-14	58.55%	5	P:transport; P:ADP biosynthetic process; F:ATPase activity; C:mitochondrial proton-transporting ATP synthase complex, catalytic core F(1); P:ATP catabolic process	EC:3.6.1.3
G29YTMO03FTMFY	hypothetical protein CGI_10026009 [Crassostrea gigas]	176	1	3.34702E-25	93.0%	0	0
G29YTMO03HEXVL	Uncharacterized protein CXorf22 [Crassostrea gigas]	458	11	5.31337E-30	61.36363636363637%	0	0
G29YTMO03FKEI7	dynein heavy chain axonemal	454	20	1.00312E-90	92.1%	14	F:microtubule motor activity; P:translation; C:ribosome; C:dynein complex; P:cell projection organization; C:microtubule; C:flagellar axoneme; F:structural constituent of ribosome; P:ATP catabolic process; F:ATP binding; C:cilium; P:microtubule-based movement; F:ATPase activity; P:ribosome biogenesis	EC:3.6.1.3
G29YTMO03GTRYV	mitochondrial carrier protein	459	20	1.53396E-44	64.15%	2	P:transport; C:membrane	0
G29YTMO03FPYES	natriuretic peptide receptor 1-like	400	20	3.92129E-12	73.3%	3	P:cyclic nucleotide biosynthetic process; F:phosphorus-oxygen lyase activity; F:nucleotide binding	0
G29YTMO03F13LG	atp-dependent rna helicase ddx51	438	20	6.31849E-44	60.45%	1	F:binding	0
G29YTMO03FZS9D	hypothetical protein CGI_10010055 [Crassostrea gigas]	234	3	1.85923E-4	57.333333333333336%	0	0
G29YTMO03G7QM8	rna-directed dna polymerase from mobile element jockey-like	264	8	1.11829E-8	51.875%	1	C:cytoplasm
G29YTMO03GVBWA	mitochondrial h+-transporting atp synthase f1 complex alpha subunit 1	442	20	2.46753E-98	97.35%	20	F:proton-transporting ATPase activity, rotational mechanism; C:mitochondrial matrix; P:ADP biosynthetic process; F:hydrogen ion transporting ATP synthase activity, rotational mechanism; P:ATP hydrolysis coupled proton transport; P:mitochondrial ATP synthesis coupled proton transport; F:ADP binding; F:MHC class I protein binding; C:signalosome; P:negative regulation of endothelial cell proliferati…	0
G29YTMO03GIMCW	ankyrin repeat domain-containing protein 50	446	5	1.94993E-15	55.8%	0	0
G29YTMO03GKTS4	39s ribosomal protein mitochondrial-like	252	20	1.62654E-11	62.6%	1	C:large ribosomal subunit	0
G29YTMO03G4AO2	ribosomal protein l30	220	20	1.73118E-27	97.45%	4	C:ribosome; F:structural constituent of ribosome; P:translation; P:ribosome biogenesis	0
G29YTMO03GCRK8	sperm-associated antigen 17	437	8	2.3104E-54	68.5%	3	P:regulation of apoptotic process; P:signal transduction; C:intracellular
G29YTMO03F8SRS	zinc finger mynd domain-containing protein 12	203	1	1.13718E-7	63.0%	0	0
G29YTMO03GTFKC	hypothetical protein CGI_10019678 [Crassostrea gigas]	444	1	4.42432E-9	77.0%	0	0
G29YTMO03G0WPL	predicted protein [Nematostella vectensis]	225	1	1.45965E-4	62.0%	0	0
G29YTMO03FR051	pol-like protein	423	2	1.58246E-4	51.0%	3	F:RNA binding; P:RNA-dependent DNA replication; F:RNA-directed DNA polymerase activity
G29YTMO03GXG27	serine threonine-protein kinase mak	331	1	1.31164E-13	70.0%	0	0
G29YTMO03F7NN6	neuronal acetylcholine receptor subunit alpha-7	417	20	5.14124E-38	69.95%	4	F:extracellular ligand-gated ion channel activity; C:membrane; C:synapse; P:ion transport	0
G29YTMO03GRWHV	PREDICTED: uncharacterized protein LOC100891120 [Strongylocentrotus purpuratus]	360	3	6.69225E-5	48.333333333333336%	0	0
G29YTMO03F79QQ	upf0704 protein c6orf165 homolog	352	20	1.62123E-53	84.0%	3	F:molecular_function; P:biological_process; C:cellular_component
G29YTMO03G2NGD	glycogen synthase kinase-3 beta	462	20	3.69815E-36	98.0%	69	P:epidermal growth factor receptor signaling pathway; P:hippocampus development; C:neuronal cell body; P:negative regulation of glycogen (starch) synthase activity; P:negative regulation of glycogen biosynthetic process; P:epithelial to mesenchymal transition; P:negative regulation of protein complex assembly; C:beta-catenin destruction complex; C:growth cone; P:positive regulation of Rac GTPase …	EC:2.7.11.0; EC:2.7.11.26
G29YTMO03F6RD0	atp synthase subunit mitochondrial	262	20	1.05573E-12	61.1%	0	0
G29YTMO03F3OCP	low quality protein: e3 ubiquitin-protein ligase ubr5-like	408	20	4.89513E-72	86.55%	15	F:RNA binding; F:zinc ion binding; C:soluble fraction; P:protein polyubiquitination; F:ubiquitin binding; P:positive regulation of catenin import into nucleus; P:progesterone receptor signaling pathway; P:protein ubiquitination involved in ubiquitin-dependent protein catabolic process; P:positive regulation of canonical Wnt receptor signaling pathway; F:ubiquitin-ubiquitin ligase activity; P:posi…	0
G29YTMO03HIR51	small g protein signaling modulator 3 homolog	484	20	3.7232E-19	80.7%	8	F:Rab GTPase activator activity; P:cell cycle arrest; F:Rab GTPase binding; P:Rap protein signal transduction; C:gap junction; P:positive regulation of protein catabolic process; C:cytoplasm; P:positive regulation of Rab GTPase activity	0
G29YTMO03G2EI2	hypothetical protein BRAFLDRAFT_106487 [Branchiostoma floridae]	126	3	4.55868E-4	72.66666666666667%	0	0
G29YTMO03G0LRZ	metabotropic glutamate receptor 5	435	1	1.72662E-7	63.0%	0	0
G29YTMO03FK8ZD	radial spoke head protein 3 homolog	213	19	9.73575E-10	86.89473684210526%	2	C:flagellum; F:NAD+ ADP-ribosyltransferase activity
G29YTMO03G8YE6	wd repeat-containing protein 78	270	4	7.2293E-20	69.5%	0	0
G29YTMO03GL8I4	ef-hand domain-containing protein c3orf25-like protein	283	1	3.75352E-28	82.0%	0	0
G29YTMO03FOWB9	adenylate kinase domain-containing protein 1	207	20	5.63806E-26	67.25%	1	F:transferase activity	0
G29YTMO03GAAMI	t-complex-associated-testis-expressed 1	341	20	1.87656E-52	74.8%	0	0
G29YTMO03GX01G	coiled-coil domain-containing protein 24-like	389	20	3.62906E-21	66.65%	0	0
G29YTMO03FMKRJ	dynein intermediate chain ciliary-like	321	20	1.96159E-40	83.3%	9	C:cytoplasm; P:cilium assembly; F:protein binding; C:axonemal dynein complex; C:cilium axoneme; P:metabolic process; F:microtubule motor activity; C:microtubule; P:microtubule-based process	0
G29YTMO03F6KJN	zinc finger	181	20	2.69335E-20	69.55%	3	P:cellular macromolecule metabolic process; F:binding; P:nucleic acid metabolic process	0
G29YTMO03GRIXR	predicted protein [Nematostella vectensis]	308	1	2.73577E-4	54.0%	3	P:nucleic acid phosphodiester bond hydrolysis; F:nuclease activity; F:DNA binding
G29YTMO03HGI95	kinesin-like protein kif9 isoform 2	386	20	2.36951E-37	72.4%	4	P:microtubule-based movement; P:blood coagulation; F:nucleotide binding; C:intracellular part	0
G29YTMO03FQ9LY	retrotransposon-like family member (retr-1)-like	465	20	7.34453E-41	65.2%	3	F:binding; P:macromolecule metabolic process; P:primary metabolic process	0
G29YTMO03GOO45	wd repeat-containing protein 35 isoform 2	229	20	1.65246E-34	85.55%	4	P:cilium assembly; C:centrosome; C:cilium axoneme; C:microtubule basal body	0
G29YTMO03GF8JV	hypothetical protein CGI_10026831 [Crassostrea gigas]	272	3	4.7436E-32	73.66666666666667%	0	0
G29YTMO03HIMHU	protein nlrc3- partial	401	3	3.50993E-4	78.33333333333333%	0	0
G29YTMO03F3K8Y	hypothetical protein CGI_10019766 [Crassostrea gigas]	415	1	6.93896E-20	76.0%	0	0
G29YTMO03HDAN5	rna-directed dna polymerase from transposon bs	436	1	1.94894E-9	73.0%	0	0
G29YTMO03G78W5	alkaline phosphatase	447	20	1.53783E-9	83.95%	5	P:dephosphorylation; F:alkaline phosphatase activity; P:hexachlorocyclohexane metabolic process; P:glycerolipid metabolic process; P:folic acid biosynthetic process	EC:3.1.3.1
G29YTMO03HIJLU	psmd1 partial	345	20	6.93062E-64	94.0%	18	P:protein polyubiquitination; P:regulation of protein catabolic process; C:nucleoplasm; P:regulation of cellular amino acid metabolic process; P:positive regulation of ubiquitin-protein ligase activity involved in mitotic cell cycle; P:regulation of apoptotic process; P:gene expression; P:viral reproduction; P:negative regulation of ubiquitin-protein ligase activity involved in mitotic cell cycle…	0
G29YTMO03GFD0Z	protein	240	4	2.02545E-5	60.5%	0	0
G29YTMO03F84JH	predicted protein [Nematostella vectensis]	406	1	2.39099E-6	59.0%	0	0
G29YTMO03FNA0Q	kelch-like protein 14	425	20	1.85942E-7	56.25%	3	C:endoplasmic reticulum membrane; C:cytosol; C:endoplasmic reticulum
G29YTMO03HEVBK	hydroxyacyl-coenzyme a dehydrogenase	350	20	2.83433E-38	76.6%	11	P:wound healing; C:mitochondrial fatty acid beta-oxidation multienzyme complex; F:long-chain-enoyl-CoA hydratase activity; C:microtubule associated complex; F:binding; P:determination of adult lifespan; P:response to starvation; P:fatty acid beta-oxidation; F:long-chain-3-hydroxyacyl-CoA dehydrogenase activity; C:lipid particle; P:fatty acid biosynthetic process	EC:4.2.1.74; EC:1.1.1.211
G29YTMO03GIAQW	Otoancorin [Crassostrea gigas]	200	1	6.2264E-9	60.0%	0	0
G29YTMO03HCPXA	ribosomal protein l11	436	20	1.24687E-19	90.95%	14	P:translational initiation; P:viral transcription; C:nucleolus; P:rRNA processing; P:ribosomal large subunit biogenesis; F:rRNA binding; F:structural constituent of ribosome; P:translational elongation; P:protein localization to nucleus; F:protein binding; P:translational termination; P:SRP-dependent cotranslational protein targeting to membrane; C:cytosolic large ribosomal subunit; P:nuclear-tra…	0
G29YTMO03HCAH4	ccr4-not transcription subunit 3	463	20	3.18454E-26	96.75%	4	F:protein binding; C:cytoplasmic mRNA processing body; C:nucleus; P:regulation of transcription, DNA-dependent	0
G29YTMO03F9SOL	transmembrane protein 180	120	19	1.09256E-13	88.63157894736842%	1	C:integral to membrane	0
G29YTMO03FQTNF	45 kda calcium-binding protein	227	3	4.21305E-5	70.0%	1	F:calcium ion binding
G29YTMO03GU2TV	tetratricopeptide repeat protein 16	421	2	5.11362E-18	55.5%	0	0
G29YTMO03G5STA	pol-like protein	436	1	7.68026E-4	65.0%	0	0
G29YTMO03G73XD	26s protease regulatory subunit 8	283	20	2.93763E-57	96.85%	29	C:cytoplasmic vesicle; P:negative regulation of transcription, DNA-dependent; F:thyrotropin-releasing hormone receptor binding; P:viral reproduction; P:negative regulation of ubiquitin-protein ligase activity involved in mitotic cell cycle; F:peptidase activity; C:nuclear proteasome complex; P:antigen processing and presentation of exogenous peptide antigen via MHC class I, TAP-dependent; P:M/G1 …	EC:3.6.1.3
G29YTMO03FSQKK	h1 histone member oocyte-specific-like	369	20	3.75344E-21	73.85%	8	C:nucleosome; P:chromosome condensation; P:spermatogenesis; F:DNA binding; P:cell differentiation; P:nucleosome assembly; P:multicellular organismal development; C:nucleus	0
G29YTMO03FJA95	hypothetical protein BRAFLDRAFT_67211 [Branchiostoma floridae]	149	1	1.83785E-4	70.0%	1	C:cytoplasm
G29YTMO03GUJ0D	hypothetical protein CGI_10005468 [Crassostrea gigas]	470	1	1.94713E-13	52.0%	0	0
G29YTMO03FV8I2	iq domain-containing protein d	310	10	1.9889E-16	69.0%	0	0
G29YTMO03GD16I	dynein heavy chain axonemal	381	20	7.3917E-75	92.35%	9	F:microtubule motor activity; C:cilium axoneme; C:dynein complex; C:microtubule; P:ATP catabolic process; F:ATP binding; P:microtubule-based movement; F:ATPase activity; C:cytoplasm	EC:3.6.1.3
G29YTMO03HA00I	protein fam187b-like	330	9	7.93396E-16	64.88888888888889%	2	F:hydrolase activity; P:metabolic process
G29YTMO03GCLDV	nucleoside diphosphate kinase homolog 5-like	449	20	8.83378E-38	83.15%	12	P:nucleoside diphosphate phosphorylation; F:nucleoside diphosphate kinase activity; P:response to reactive oxygen species; P:spermatid development; P:UTP biosynthetic process; P:anti-apoptosis; F:ATP binding; P:GTP biosynthetic process; P:multicellular organismal development; P:CTP biosynthetic process; P:purine nucleobase metabolic process; P:pyrimidine nucleobase metabolic process	EC:2.7.4.6
G29YTMO03GNYN2	hypothetical protein CGI_10023087 [Crassostrea gigas]	283	3	8.03554E-14	59.666666666666664%	0	0
G29YTMO03F17LM	-like 1 homeobox protein	391	19	1.09655E-13	87.73684210526316%	13	P:neuron migration; P:sensory perception of sound; P:midbrain development; F:RNA polymerase II core promoter proximal region sequence-specific DNA binding transcription factor activity involved in positive regulation of transcription; F:adenosine deaminase activity; P:positive regulation of translation; P:cell fate determination; F:transcription regulatory region sequence-specific DNA binding; P:…	EC:3.5.4.4
G29YTMO03HE3A1	loc733356 protein	322	20	5.0027E-47	64.0%	0	0
G29YTMO03F9OR5	hypothetical protein CGI_10012723 [Crassostrea gigas]	230	6	1.66122E-11	62.666666666666664%	0	0
G29YTMO03FODGM	adiponectin receptor 1	121	20	2.52498E-15	86.9%	18	F:hormone binding; P:protein phosphorylation; P:adiponectin-mediated signaling pathway; P:positive regulation of JAK-STAT cascade; F:protein serine/threonine kinase activity; C:integral to membrane; P:negative regulation of cell growth; C:plasma membrane part; P:positive regulation of insulin receptor signaling pathway; F:receptor activity; F:identical protein binding; F:ATP binding; P:hormone-me…	EC:2.7.11.0
G29YTMO03FU5R3	elongation factor mitochondrial	229	20	2.17868E-24	80.55%	12	F:translation elongation factor activity; C:mitochondrial inner membrane; C:microtubule; C:mitochondrial nucleoid; P:protein polymerization; P:GTP catabolic process; P:microtubule-based movement; F:GTPase activity; F:structural molecule activity; F:GTP binding; C:ribosome; P:regulation of translational elongation	0
G29YTMO03G7M24	GI24119 [Drosophila mojavensis]	496	2	1.14337E-4	57.0%	0	0
G29YTMO03GP67O	hypothetical protein CGI_10012723 [Crassostrea gigas]	509	3	2.927E-22	59.0%	0	0
G29YTMO03HCK00	protein	334	19	3.60517E-19	53.36842105263158%	9	F:molecular_function; P:biological_process; C:cellular_component; F:phosphatase activity; P:dephosphorylation; F:hydrolase activity; P:protein dephosphorylation; P:peptidyl-tyrosine dephosphorylation; F:protein tyrosine phosphatase activity
G29YTMO03GY797	beta- -n-acetylgalactosaminyltransferase bre-4	424	20	1.55872E-24	84.85%	2	F:transferase activity, transferring glycosyl groups; P:carbohydrate metabolic process	0
G29YTMO03HE74Y	cg10990	426	20	4.04405E-40	67.45%	0	0
G29YTMO03GLTTG	hypothetical protein CGI_10010697 [Crassostrea gigas]	338	1	1.76991E-8	63.0%	0	0
G29YTMO03GWFE8	rna-directed dna polymerase from mobile element jockey-like	496	20	1.74698E-23	57.45%	3	F:RNA binding; P:RNA-dependent DNA replication; F:RNA-directed DNA polymerase activity
G29YTMO03GG0PQ	PREDICTED: uncharacterized protein LOC100438052 [Pongo abelii]	220	9	3.36437E-5	73.22222222222223%	0	0
G29YTMO03FJI70	Uncharacterized protein C2orf77 [Crassostrea gigas]	306	4	1.90792E-23	65.0%	0	0
G29YTMO03GVY53	guanine nucleotide-binding protein subunit beta-like	396	2	1.97467E-13	63.5%	0	0
G29YTMO03F1EBA	calcium-transporting atpase sarcoplasmic endoplasmic reticulum type	221	14	8.54871E-10	69.71428571428571%	7	F:calcium-transporting ATPase activity; C:integral to membrane; F:metal ion binding; P:ATP biosynthetic process; F:ATP binding; P:calcium ion transport; C:sarcoplasmic reticulum	EC:3.6.3.8
G29YTMO03G3WHG	aconitate mitochondrial-like	399	20	5.26535E-53	90.0%	8	P:citrate metabolic process; F:iron ion binding; F:4 iron, 4 sulfur cluster binding; F:aconitate hydratase activity; C:nucleus; C:mitochondrion; P:reductive tricarboxylic acid cycle; P:glyoxylate metabolic process	EC:4.2.1.3
G29YTMO03FVV2O	PREDICTED: hypothetical protein [Hydra magnipapillata]	318	1	2.80981E-9	58.0%	0	0
G29YTMO03G5F9G	integrase family protein	467	14	3.17309E-8	50.857142857142854%	6	P:DNA integration; P:DNA recombination; F:DNA binding; P:regulation of transcription, DNA-dependent; F:nucleic acid binding; C:intracellular
G29YTMO03FZ3KO	wd repeat-containing protein 75	230	20	1.28578E-17	60.75%	1	C:nucleolus	0
G29YTMO03G31U5	hypothetical protein CGI_10028937 [Crassostrea gigas]	145	2	9.165E-8	67.0%	0	0
G29YTMO03FL4U5	coiled-coil domain-containing protein 96	408	20	3.09258E-39	78.15%	0	0
G29YTMO03FL7T9	coiled-coil domain-containing protein 74a	212	3	7.41755E-27	76.33333333333333%	0	0
G29YTMO03HAH1H	cohesin subunit sa-1	429	4	1.54936E-35	50.25%	3	C:cell junction; C:chromatin; C:nucleus
G29YTMO03HAW0G	primary ciliary dyskinesia protein 1-like	235	4	4.87517E-19	74.75%	0	0
G29YTMO03GBFPX	zinc finger and btb domain-containing protein 40	489	12	1.48059E-13	58.75%	3	P:DNA integration; P:DNA recombination; F:DNA binding
G29YTMO03GAMXH	hCG2002832 [Homo sapiens]	430	2	4.76125E-5	47.0%	0	0
G29YTMO03HBCGR	protein fam54a	344	1	4.96712E-22	75.0%	0	0
G29YTMO03F7A2H	cell growth-regulating nucleolar protein	283	20	5.1322E-15	77.75%	2	C:nucleolus; P:RNA metabolic process	0
G29YTMO03GGUB9	heat shock 70 kda protein 12a	336	7	4.26422E-12	53.285714285714285%	0	0
G29YTMO03FY1UI	wd repeat-containing protein 49-like	215	19	3.06894E-22	70.63157894736842%	1	F:calcium ion binding
G29YTMO03G69YD	dynein heavy chain axonemal	375	20	6.01584E-47	87.45%	10	F:microtubule motor activity; C:cilium axoneme; C:axonemal dynein complex; C:microtubule; P:ATP catabolic process; P:ciliary or flagellar motility; F:ATP binding; P:microtubule-based movement; F:ATPase activity; C:cytoplasm	EC:3.6.1.3
G29YTMO03G857E	achain nmr solution dynamics and binding properties of the kringle iv type 8 module of apolipoprotein	284	20	2.02083E-10	59.25%	25	P:proteolysis involved in cellular protein catabolic process; P:negative regulation of angiogenesis; P:mononuclear cell migration; P:platelet activation; P:extracellular matrix disassembly; F:serine-type endopeptidase activity; C:platelet alpha granule lumen; P:tissue regeneration; P:negative regulation of cell-cell adhesion mediated by cadherin; C:microsome; C:extracellular space; P:myoblast dif…	EC:3.4.21.0
G29YTMO03GRN7R	cadherin egf lag seven-pass g-type receptor 2	359	1	1.1037E-6	61.0%	0	0
G29YTMO03GIE4T	nipped-b-like protein	280	20	8.64489E-35	77.6%	35	P:negative regulation of transcription from RNA polymerase II promoter; P:regulation of developmental growth; P:sensory perception of sound; F:histone deacetylase binding; P:cellular protein localization; P:outflow tract morphogenesis; P:response to DNA damage stimulus; F:protein C-terminus binding; F:mediator complex binding; P:positive regulation of multicellular organism growth; F:chromo shado…	0
G29YTMO03F9E63	solute carrier family 23 member 2-like	224	20	3.87665E-17	72.15%	24	F:dehydroascorbic acid transporter activity; P:response to oxidative stress; P:lung development; F:sodium-dependent L-ascorbate transmembrane transporter activity; P:nucleobase transport; C:intracellular organelle; P:L-ascorbic acid metabolic process; P:transepithelial L-ascorbic acid transport; C:basal plasma membrane; P:dehydroascorbic acid transport; C:brush border; P:brain development; P:resp…	0
G29YTMO03F911R	enkurin	306	20	6.42092E-33	67.2%	0	0
G29YTMO03HI8XG	unknown [Schistosoma japonicum]	215	1	3.42226E-4	67.0%	0	0
G29YTMO03GBZUT	coiled-coil domain-containing protein 65-like	150	20	6.53628E-23	87.15%	0	0
G29YTMO03GFRUA	isocitrate dehydrogenase	399	20	1.29944E-66	91.85%	10	F:NAD binding; C:mitochondrial isocitrate dehydrogenase complex (NAD+); P:2-oxoglutarate metabolic process; P:NADH metabolic process; F:isocitrate dehydrogenase (NAD+) activity; F:electron carrier activity; P:tricarboxylic acid cycle; F:magnesium ion binding; P:isocitrate metabolic process; P:electron transport	EC:1.1.1.41
G29YTMO03FYHUB	nucleotide-binding oligomerization domain containing 1-like	435	20	4.47068E-54	79.05%	0	0
G29YTMO03HGDCD	predicted protein [Nematostella vectensis]	400	6	2.056E-10	54.666666666666664%	2	P:peptide cross-linking; C:cytoplasm
G29YTMO03GYZUB	synaptonemal complex central element protein 2	420	20	4.80544E-11	62.05%	4	C:central element; P:cell division; P:meiotic prophase I; C:synaptonemal complex
G29YTMO03G46S6	e3 ubiquitin-protein ligase ccnb1ip1-like	279	20	1.28611E-36	82.9%	7	P:meiotic metaphase I; F:ligase activity; P:chiasma assembly; P:blastocyst formation; P:spermatid development; P:organ growth; P:apoptotic process	0
G29YTMO03F7E5P	dynein beta ciliary	343	20	6.79609E-52	92.05%	11	F:microtubule motor activity; C:cilium axoneme; C:axonemal dynein complex; P:cell projection organization; C:microtubule; C:flagellar axoneme; P:ATP catabolic process; P:spermatogenesis; F:ATP binding; P:microtubule-based movement; F:ATPase activity	EC:3.6.1.3
G29YTMO03GRXUU	pre-mrna-splicing factor syf1-like	432	20	1.02794E-87	95.65%	4	P:regulation of alternative nuclear mRNA splicing, via spliceosome; C:precatalytic spliceosome; P:phagocytosis, engulfment; C:catalytic step 2 spliceosome	0
G29YTMO03GKY7G	calcium uptake protein mitochondrial-like	457	20	2.15053E-13	88.65%	7	C:mitochondrial inner membrane; P:defense response; P:calcium ion import; F:protein binding; F:calcium ion binding; C:integral to membrane; P:elevation of mitochondrial calcium ion concentration	0
G29YTMO03F56GG	protein unc-13 homolog c-like	505	12	1.48222E-12	55.0%	2	P:proteolysis; F:cysteine-type peptidase activity
G29YTMO03GLYC6	Dystrophin [Crassostrea gigas]	474	1	5.92824E-9	87.0%	0	0
G29YTMO03HAD7S	cytochrome b-c1 complex subunit mitochondrial-like	395	20	2.45146E-12	59.2%	6	F:ubiquinol-cytochrome-c reductase activity; P:oxidation-reduction process; F:oxidoreductase activity; P:mitochondrial electron transport, ubiquinol to cytochrome c; C:mitochondrion; C:mitochondrial inner membrane
G29YTMO03GZS98	3-hydroxyacyl- dehydrogenase	457	20	1.13962E-8	71.9%	15	P:fatty acid metabolic process; P:lipid metabolic process; F:coenzyme binding; F:nucleotide binding; F:3-hydroxyacyl-CoA dehydrogenase activity; P:oxidation-reduction process; F:oxidoreductase activity, acting on the CH-OH group of donors, NAD or NADP as acceptor; F:oxidoreductase activity; F:catalytic activity; P:metabolic process; F:lyase activity; F:isomerase activity; F:enoyl-CoA hydratase ac…
G29YTMO03G86P8	phd finger protein 10	437	20	4.62607E-43	84.35%	5	C:npBAF complex; F:protein binding; P:nervous system development; F:zinc ion binding; P:regulation of transcription, DNA-dependent	0
G29YTMO03G51WC	adenosine deaminase domain-containing protein 1-like isoform 2	429	20	1.1389E-10	64.1%	7	F:RNA binding; F:double-stranded RNA binding; C:intracellular; F:adenosine deaminase activity; P:spermatid development; P:RNA processing; C:nucleus
G29YTMO03FR0NW	transposable element tcb2 transposase	371	5	1.28694E-5	65.2%	6	F:transposase activity; F:nucleic acid binding; P:DNA integration; P:transposition, DNA-mediated; F:zinc ion binding; F:DNA binding
G29YTMO03GENL8	iq domain-containing protein g	411	12	5.94945E-47	62.416666666666664%	0	0
G29YTMO03FV78M	hypothetical protein CGI_10011422 [Crassostrea gigas]	347	2	1.11881E-7	68.0%	0	0
G29YTMO03GN6GO	hypothetical protein NEMVEDRAFT_v1g45776 [Nematostella vectensis]	357	1	6.37075E-5	55.0%	0	0
G29YTMO03G204H	adenylate kinase domain-containing protein 1-like	445	20	1.76775E-48	80.0%	4	F:nucleobase-containing compound kinase activity; F:ATP binding; P:phosphorylation; P:nucleobase-containing compound metabolic process	0
G29YTMO03GJO12	carbonyl reductase	272	20	6.22229E-10	66.45%	5	F:nucleotide binding; P:oxidation-reduction process; F:oxidoreductase activity; P:metabolic process; F:prostaglandin-E2 9-reductase activity
G29YTMO03G41DR	glycerol-3-phosphate dehydrogenase mitochondrial-like	418	5	5.5528E-11	61.6%	0	0
G29YTMO03FNDQ7	transmembrane protein	255	2	4.2031E-8	85.0%	1	C:integral to membrane	0
G29YTMO03F4BP2	hypothetical protein CGI_10008521 [Crassostrea gigas]	221	10	4.15252E-19	65.6%	0	0
G29YTMO03GZLNK	probable c-5 sterol desaturase 1-like	310	7	4.29401E-8	70.85714285714286%	5	P:fatty acid biosynthetic process; F:oxidoreductase activity; F:iron ion binding; C:integral to membrane; P:oxidation-reduction process	0
G29YTMO03GOI6N	proteasome subunit beta type-7	184	20	4.34224E-28	92.1%	5	C:cytoplasm; C:proteasome core complex; C:nucleus; F:threonine-type endopeptidase activity; P:proteolysis involved in cellular protein catabolic process	EC:3.4.25.0
G29YTMO03GIZPN	two-component system sensor kinase	359	1	9.69229E-4	60.0%	10	P:signal transduction by phosphorylation; C:integral to membrane; C:membrane; P:phosphorylation; F:ATP binding; F:kinase activity; P:signal transduction; F:protein dimerization activity; P:two-component signal transduction system (phosphorelay); F:two-component sensor activity
G29YTMO03FZOVO	loc681837 protein	368	20	5.24794E-34	68.85%	0	0
G29YTMO03GPRGY	PREDICTED: uncharacterized protein LOC584002 [Strongylocentrotus purpuratus]	359	1	2.86282E-4	63.0%	0	0
G29YTMO03FTX0N	probable ubiquitin carboxyl-terminal hydrolase faf-x	317	20	4.12176E-11	88.6%	15	F:co-SMAD binding; P:ubiquitin-dependent protein catabolic process; F:ubiquitin thiolesterase activity; P:chromosome segregation; P:BMP signaling pathway; P:female gamete generation; P:spermatogenesis; P:cell division; F:cysteine-type endopeptidase activity; F:ubiquitin-specific protease activity; P:mitosis; P:transforming growth factor beta receptor signaling pathway; P:protein deubiquitination;…	EC:3.1.2.15; EC:3.4.22.0
G29YTMO03HG1ES	protein	441	7	5.0999E-8	62.285714285714285%	0	0
G29YTMO03FR2BJ	alpha-( )-fucosyltransferase c	338	2	6.91421E-7	63.5%	0	0
G29YTMO03G2VVT	hypothetical protein EAI_16144 [Harpegnathos saltator]	320	3	1.07237E-4	51.0%	0	0
G29YTMO03FTO9C	coiled-coil domain-containing protein 87	382	20	6.56966E-49	67.3%	3	F:molecular_function; P:biological_process; C:cellular_component
G29YTMO03F3YBO	26s proteasome non-atpase regulatory subunit 7-like	105	20	1.50499E-15	99.7%	1	C:proteasome complex	0
G29YTMO03F5R6M	hypothetical protein BRAFLDRAFT_83392 [Branchiostoma floridae]	476	7	7.2663E-5	49.285714285714285%	1	F:nucleotide binding
G29YTMO03G6DBS	serine threonine-protein kinase plk1	422	20	1.17765E-48	59.9%	28	F:protein serine/threonine kinase activity; P:regulation of mitotic anaphase; P:G2/M transition DNA damage checkpoint; C:midbody; P:protein localization to chromatin; P:activation of mitotic anaphase-promoting complex activity; P:negative regulation of cyclin-dependent protein kinase activity; C:spindle midzone; C:spindle microtubule; C:spindle pole; P:protein destabilization; P:cytokinesis; P:re…	EC:2.7.11.0
G29YTMO03FNHTT	protein transport protein sec16a	266	20	7.00594E-14	79.25%	6	C:endomembrane system; P:transport; C:organelle membrane; C:intracellular membrane-bounded organelle; C:cytoplasmic part; C:intracellular organelle part	0
G29YTMO03GUWMU	keratin-associated protein 12-2	159	5	5.48653E-7	66.2%	0	0
G29YTMO03F2QV9	krab-a domain-containing protein	477	20	6.90875E-18	57.85%	3	P:DNA metabolic process; F:nucleic acid binding; F:catalytic activity	0
G29YTMO03FQXYZ	wd repeat-containing protein on y chromosome	409	2	1.13412E-9	55.0%	0	0
G29YTMO03GDLE8	phosphatidylinositol-4-phosphate 5-kinase type-1 alpha	361	1	3.54794E-14	58.0%	0	0
G29YTMO03FJQW0	atp-binding cassette sub-family g member 8	456	20	1.03789E-17	73.15%	7	F:nucleoside-triphosphatase activity; P:system process; P:sterol transport; P:biological regulation; F:nucleotide binding; P:metabolic process; C:membrane	EC:3.6.1.15
G29YTMO03GOWC1	iq and ubiquitin-like domain-containing protein	347	20	2.78162E-34	77.9%	3	C:acrosomal vesicle; P:cilium morphogenesis; C:microtubule-based flagellum	0
G29YTMO03GI9PT	pol-like protein	504	5	2.79372E-9	52.4%	3	F:RNA binding; P:RNA-dependent DNA replication; F:RNA-directed DNA polymerase activity
G29YTMO03GM5EX	cysteine protease atg4d-like	352	20	9.37E-20	78.35%	6	C:cytoplasm; P:autophagic vacuole assembly; F:cysteine-type endopeptidase activity; C:extracellular region; P:proteolysis; P:protein transport	EC:3.4.22.0
G29YTMO03F10E7	transmembrane protease serine 4	131	20	8.46592E-15	77.15%	3	C:integral to membrane; P:proteolysis; F:serine-type endopeptidase activity	EC:3.4.21.0
G29YTMO03HF0JO	protein	387	11	1.75249E-13	54.90909090909091%	3	F:RNA binding; P:RNA-dependent DNA replication; F:RNA-directed DNA polymerase activity
G29YTMO03FWBI1	glycine receptor subunit alpha-2	400	20	2.91172E-9	66.6%	7	F:glycine binding; F:extracellular-glycine-gated chloride channel activity; P:multicellular organismal process; P:ion transmembrane transport; P:neuropeptide signaling pathway; P:chloride transport; C:glycine-gated chloride channel complex	0
G29YTMO03FNMP8	pol-like protein	334	4	8.94529E-5	66.75%	5	F:RNA binding; F:nucleic acid binding; P:RNA-dependent DNA replication; F:ribonuclease H activity; F:RNA-directed DNA polymerase activity
G29YTMO03F3G2D	dna replication licensing factor mcm6	358	20	2.90667E-15	88.45%	17	P:S phase of mitotic cell cycle; P:cell cycle checkpoint; P:DNA unwinding involved in replication; F:ATP-dependent DNA helicase activity; C:nucleolus; F:metal ion binding; P:M/G1 transition of mitotic cell cycle; C:MCM complex; F:identical protein binding; F:ATP binding; P:DNA strand elongation involved in DNA replication; P:regulation of DNA-dependent DNA replication initiation; F:single-strande…	0
G29YTMO03HIOPB	tubulin monoglycylase ttll3	405	1	7.19798E-14	77.0%	0	0
G29YTMO03FXZJ9	hypothetical protein NEMVEDRAFT_v1g155089 [Nematostella vectensis]	423	7	2.04754E-18	55.285714285714285%	0	0
G29YTMO03GAENX	testis-specific serine threonine-protein kinase 1	392	20	5.52616E-31	78.45%	9	P:protein phosphorylation; F:protein serine/threonine kinase activity; P:spermatid development; C:acrosomal vesicle; F:ATP binding; F:magnesium ion binding; C:flagellum; P:multicellular organismal development; P:serine family amino acid metabolic process	EC:2.7.11.0
G29YTMO03GYURA	kyphoscoliosis peptidase	467	6	3.8722E-37	49.666666666666664%	0	0
G29YTMO03F96O9	iq and ubiquitin-like domain-containing	377	20	3.13765E-42	75.1%	1	C:intracellular membrane-bounded organelle	0
G29YTMO03GBNVW	trna (guanine-n -)-methyltransferase	494	4	5.12764E-7	54.25%	3	F:methyltransferase activity; F:transferase activity; P:methylation
G29YTMO03GKW35	dual specificity protein kinase	344	13	1.86327E-7	75.61538461538461%	26	P:chaeta morphogenesis; P:locomotion involved in locomotory behavior; P:regulation of alternative nuclear mRNA splicing, via spliceosome; P:startle response; P:sex differentiation; P:negative regulation of gluconeogenesis; P:chitin-based embryonic cuticle biosynthetic process; P:response to retinoic acid; P:protein secretion; F:protein serine/threonine/tyrosine kinase activity; F:protein tyrosine…	EC:2.7.112.1; EC:2.7.10.0; EC:2.7.11.0
G29YTMO03F63TZ	dynein heavy chain axonemal	376	20	2.0417E-62	86.25%	8	C:cytoplasm; P:microtubule-based movement; P:ciliary or flagellar motility; C:axonemal dynein complex; F:ATP binding; C:cilium axoneme; F:microtubule motor activity; C:microtubule	0
G29YTMO03G571Z	Uncharacterized protein C19orf45 [Crassostrea gigas]	424	6	1.2952E-48	58.833333333333336%	0	0
G29YTMO03G5Z7U	meiotic recombination protein dmc1 lim15 homolog	348	20	5.90555E-45	96.95%	15	P:pachytene; P:oocyte maturation; P:male meiosis I; P:DNA repair; C:condensed nuclear chromosome; C:Golgi membrane; P:spermatid development; C:chromosome, telomeric region; P:ovarian follicle development; F:DNA binding; F:ATP binding; F:protein binding; P:reciprocal meiotic recombination; F:DNA-dependent ATPase activity; C:plasma membrane	0
G29YTMO03HJI4D	dynein intermediate chain axonemal	234	20	5.84046E-25	87.7%	6	C:cytoplasm; C:dynein complex; P:cell projection organization; C:cilium axoneme; F:motor activity; C:microtubule	0
G29YTMO03FU73H	rna-directed dna polymerase from transposon bs	386	4	1.21088E-10	60.75%	0	0
G29YTMO03G87NF	chorion peroxidase	429	1	1.85893E-8	72.0%	0	0
G29YTMO03FTFD7	ef-hand calcium-binding domain-containing protein 6	456	20	2.37525E-53	58.65%	1	F:calcium ion binding
G29YTMO03G1954	tctex1d1 protein	237	20	6.93744E-36	62.1%	1	C:flagellar axoneme	0
G29YTMO03GTR14	zinc-binding alcohol dehydrogenase domain-containing protein partial	458	4	1.37329E-20	52.75%	3	F:RNA binding; P:RNA-dependent DNA replication; F:RNA-directed DNA polymerase activity
G29YTMO03HHEBW	hypothetical protein CGI_10028433 [Crassostrea gigas]	475	3	6.67286E-21	53.333333333333336%	0	0
G29YTMO03FNZ8L	dual specificity tyrosine-phosphorylation-regulated kinase 1a isoform 3	319	20	9.50393E-17	88.25%	18	P:regulation of endocytosis; P:mitotic cell cycle; F:non-membrane spanning protein tyrosine kinase activity; P:peptidyl-threonine phosphorylation; C:nuclear speck; P:positive regulation of protein deacetylation; F:protein self-association; F:protein serine/threonine/tyrosine kinase activity; P:negative regulation of DNA damage response, signal transduction by p53 class mediator; F:tau protein bin…	EC:2.7.10.2; EC:2.7.112.1; EC:2.7.11.0
G29YTMO03FM7GB	isocitrate dehydrogenase	390	20	4.78632E-16	84.65%	5	F:NAD binding; F:magnesium ion binding; P:tricarboxylic acid cycle; F:isocitrate dehydrogenase (NAD+) activity; C:mitochondrion	EC:1.1.1.41
G29YTMO03FRNHR	electron transfer flavoprotein alpha beta-subunit	317	20	1.45428E-13	74.5%	2	F:electron carrier activity; P:electron transport	0
G29YTMO03GHWS3	deleted in malignant brain tumors 1	480	11	2.62576E-8	71.54545454545455%	3	F:scavenger receptor activity; C:membrane; P:signal transduction	0
G29YTMO03F668M	protein	493	20	1.39177E-10	51.55%	3	F:RNA binding; P:RNA-dependent DNA replication; F:RNA-directed DNA polymerase activity
G29YTMO03GGDTL	26s proteasome non-atpase regulatory subunit 3	255	20	3.80349E-15	68.8%	15	P:protein polyubiquitination; C:nucleoplasm; P:regulation of cellular amino acid metabolic process; P:positive regulation of ubiquitin-protein ligase activity involved in mitotic cell cycle; P:regulation of apoptotic process; P:gene expression; P:viral reproduction; P:negative regulation of ubiquitin-protein ligase activity involved in mitotic cell cycle; C:cytosol; P:antigen processing and prese…	0
G29YTMO03FXPDD	dynein light chain roadblock-type 2	355	20	1.98043E-28	74.95%	10	F:identical protein binding; P:microtubule-based movement; F:dynein intermediate chain binding; P:transport; C:centrosome; P:visual behavior; C:cytoplasmic dynein complex; F:microtubule motor activity; C:microtubule; P:transforming growth factor beta receptor signaling pathway	0
G29YTMO03GMJQW	coiled-coil domain-containing protein 164	336	20	1.27004E-43	74.95%	0	0
G29YTMO03F961D	PREDICTED: uncharacterized protein LOC100891611 [Strongylocentrotus purpuratus]	412	1	9.0247E-5	50.0%	0	0
G29YTMO03GFGWV	PREDICTED: nephrin [Cricetulus griseus]	367	3	2.15876E-4	56.0%	2	C:integral to membrane; C:membrane
G29YTMO03GRH1P	rna-directed dna polymerase from mobile element jockey-like	218	7	2.47621E-5	58.285714285714285%	3	F:RNA binding; P:RNA-dependent DNA replication; F:RNA-directed DNA polymerase activity
G29YTMO03FJJKJ	hypothetical protein CGI_10012434 [Crassostrea gigas]	308	2	1.73029E-15	68.5%	0	0
G29YTMO03GJ4JH	leucine rich repeat containing 7-like	532	2	1.63508E-7	59.5%	3	F:RNA binding; P:RNA-dependent DNA replication; F:RNA-directed DNA polymerase activity
G29YTMO03F2FAO	upf0760 protein c2orf29-like	361	20	2.45533E-38	97.6%	3	F:molecular_function; P:biological_process; C:cellular_component
G29YTMO03F0EC7	rna-directed dna polymerase from transposon bs	205	9	3.23844E-17	58.22222222222222%	3	F:RNA binding; P:RNA-dependent DNA replication; F:RNA-directed DNA polymerase activity
G29YTMO03FUX7V	succinyl- ligase	409	20	1.58131E-64	89.45%	9	P:succinate metabolic process; F:metal ion binding; P:succinyl-CoA pathway; F:succinate-CoA ligase (ADP-forming) activity; F:ATP binding; F:protein binding; C:mitochondrial matrix; P:reductive tricarboxylic acid cycle; C:succinate-CoA ligase complex	EC:6.2.1.5
G29YTMO03FUQ4R	protein	411	20	1.48904E-13	62.25%	4	F:nucleic acid binding; P:DNA-dependent transcription, termination; F:zinc ion binding; C:intracellular
G29YTMO03F9JZM	hypothetical protein CGI_10006890 [Crassostrea gigas]	443	3	1.80351E-18	54.333333333333336%	0	0
G29YTMO03GTMOZ	sodium- and chloride-dependent glycine transporter 2	362	20	4.74546E-11	75.05%	7	P:neurotransmitter transport; F:protein tyrosine kinase activity; P:protein phosphorylation; F:ATP binding; F:neurotransmitter:sodium symporter activity; C:integral to membrane; P:cation transport	EC:2.7.10.0
G29YTMO03GU3Q7	disrupted in renal carcinoma protein 2 homolog	475	16	7.34422E-7	73.4375%	15	C:integral to membrane; P:transmembrane transport; F:ion channel activity; F:voltage-gated ion channel activity; P:potassium ion transmembrane transport; P:protein homooligomerization; C:membrane; P:potassium ion transport; F:potassium channel activity; P:ion transport; P:transport; P:regulation of ion transmembrane transport; C:voltage-gated potassium channel complex; F:voltage-gated potassium c…
G29YTMO03G31ZY	cytochrome c oxidase polypeptide vb	373	15	5.85769E-7	58.2%	2	C:mitochondrial envelope; F:cytochrome-c oxidase activity
G29YTMO03G2JEH	pol-like protein	225	3	8.36477E-5	61.333333333333336%	3	F:RNA binding; P:RNA-dependent DNA replication; F:RNA-directed DNA polymerase activity
G3BD2ZF04D7WDV	meiotic recombination protein dmc1 lim15 homolog	195	20	5.65636E-8	83.8%	17	P:pachytene; P:oocyte maturation; P:male meiosis I; P:DNA repair; C:condensed nuclear chromosome; C:Golgi membrane; P:spermatid development; P:methylation; C:chromosome, telomeric region; P:ovarian follicle development; F:DNA binding; F:ATP binding; F:methylated-DNA-[protein]-cysteine S-methyltransferase activity; F:protein binding; P:reciprocal meiotic recombination; F:DNA-dependent ATPase activ…	EC:2.1.1.63
G3BD2ZF04EOQ8R	rna-directed dna polymerase from transposon bs	314	3	4.65845E-6	68.0%	0	0
G3BD2ZF04EAZGQ	protein	266	14	1.55877E-17	54.714285714285715%	0	0
G3BD2ZF04ELUVO	protein mida mitochondrial-like	175	3	1.64334E-6	75.66666666666667%	0	0
G3BD2ZF04D9A7R	predicted protein [Nematostella vectensis]	181	1	4.89091E-8	82.0%	0	0
G3BD2ZF04ENF25	dynein beta flagellar outer arm-like	166	8	4.38897E-16	70.375%	4	C:dynein complex; F:microtubule motor activity; P:microtubule-based movement; C:microtubule	0
G3BD2ZF04D8VC9	predicted protein [Nematostella vectensis]	301	1	7.02579E-4	47.0%	0	0
G3BD2ZF04EAJQM	choline transporter-like protein 2	250	20	7.39686E-21	68.05%	2	P:signal transduction; C:membrane	0
G3BD2ZF04D2G3O	integrase family protein	306	9	3.38148E-14	51.77777777777778%	3	P:DNA integration; P:DNA recombination; F:DNA binding
G3BD2ZF04D6RPR	PREDICTED: MGC84161 protein-like [Saccoglossus kowalevskii]	210	1	3.74167E-5	70.0%	0	0
G3BD2ZF04D3LTU	xanthine dehydrogenase	263	16	5.69387E-6	63.5625%	19	F:iron ion binding; F:electron carrier activity; F:xanthine oxidase activity; F:flavin adenine dinucleotide binding; F:xanthine dehydrogenase activity; P:oxidation-reduction process; F:2 iron, 2 sulfur cluster binding; F:oxidoreductase activity; F:iron-sulfur cluster binding; F:catalytic activity; F:oxidoreductase activity, acting on CH-OH group of donors; F:UDP-N-acetylmuramate dehydrogenase act…
G3BD2ZF04EWQTL	dynein heavy chain axonemal	358	20	1.10587E-45	76.25%	7	F:microtubule motor activity; C:dynein complex; P:ATP catabolic process; F:ATP binding; P:microtubule-based movement; F:ATPase activity; C:microtubule	EC:3.6.1.3
G3BD2ZF04ELLS4	coiled-coil domain-containing protein mitochondrial	176	1	9.88178E-8	85.0%	0	0
G3BD2ZF04EN454	low quality protein: copine-9	174	2	8.26153E-19	87.5%	0	0
G3BD2ZF04D8SAQ	werner syndrome atp-dependent helicase-like protein	320	20	1.93505E-31	66.1%	1	F:hydrolase activity, acting on acid anhydrides	0
G3BD2ZF04ECQ1J	p60 family protein	162	17	6.95771E-11	73.82352941176471%	4	P:cell cycle; F:catalytic activity; F:protein binding; F:GTP binding	0
G3BD2ZF04EH00G	testis-specific serine threonine-protein kinase 1	120	1	3.21883E-9	77.0%	0	0
G3BD2ZF04EPQJN	solute carrier family member 16	265	20	7.97239E-12	67.7%	5	P:pantothenate metabolic process; C:mitochondrial inner membrane; P:coenzyme biosynthetic process; P:transport; F:solute:solute antiporter activity	0
G3BD2ZF04ECZQD	quinone oxidoreductase	424	7	2.10127E-6	64.71428571428571%	0	0
G3BD2ZF04EN162	transcription factor pml	280	16	2.83067E-11	64.625%	0	0
G3BD2ZF04D88HQ	hypothetical protein NEMVEDRAFT_v1g45776 [Nematostella vectensis]	292	2	2.70869E-6	52.0%	0	0
G3BD2ZF04D4I1T	nadh-ubiquinone oxidoreductase 75 kda mitochondrial isoform 1	163	20	1.38217E-12	71.8%	15	P:ATP metabolic process; F:iron-sulfur cluster binding; F:NADH dehydrogenase (ubiquinone) activity; C:mitochondrial respiratory chain complex I; P:apoptotic process; P:reactive oxygen species metabolic process; F:electron carrier activity; P:regulation of mitochondrial membrane potential; C:mitochondrial intermembrane space; P:mitochondrial electron transport, NADH to ubiquinone; F:protein bindin…	EC:1.6.5.3
G3BD2ZF04ED7SI	histone deacetylase isoform cra_a	484	3	2.32999E-4	72.0%	33	P:chromatin silencing; C:nucleus; P:negative regulation of myotube differentiation; P:B cell differentiation; P:regulation of myotube differentiation; P:chromatin organization; P:chromatin modification; F:NAD-dependent histone deacetylase activity (H3-K9 specific); P:negative regulation of transcription from RNA polymerase II promoter; P:negative regulation of cell migration involved in sprouting…
G3BD2ZF04D6BU6	predicted protein [Nematostella vectensis]	407	4	4.30527E-8	59.5%	3	F:galactoside 2-alpha-L-fucosyltransferase activity; P:cell wall biogenesis; C:membrane
G3BD2ZF04EB8NI	chromosome 15 open reading frame isoform cra_b	339	12	6.53033E-23	69.91666666666667%	0	0
G3BD2ZF04EG42U	trpc channel interacting protein	163	20	1.0925E-17	82.85%	4	C:flagellum; C:cilium; F:calmodulin binding; F:SH3 domain binding	0
G3BD2ZF04D6EO4	hypothetical protein NEMVEDRAFT_v1g154845 [Nematostella vectensis]	330	2	3.66682E-6	54.5%	0	0
G3BD2ZF04D6WCM	rna-directed dna polymerase from transposon bs	437	1	8.88548E-13	53.0%	0	0
G3BD2ZF04ECA6I	low density lipoprotein	383	6	1.81261E-8	52.666666666666664%	3	P:cell-matrix adhesion; F:calcium ion binding; F:receptor activity
G3BD2ZF04EHKVN	leucine rich repeat containing 45-like	317	2	5.6047E-12	58.5%	0	0
G3BD2ZF04ENGVP	tyrosinase-like protein tyr-3	286	1	1.01701E-4	61.0%	0	0
G3BD2ZF04EMT02	nidogen and egf-like domain-containing protein 1	172	4	2.11837E-9	71.25%	0	0
G3BD2ZF04D5FVA	hypothetical protein CGI_10012723 [Crassostrea gigas]	269	3	6.93351E-10	69.66666666666667%	0	0
G3BD2ZF04D3VIP	wd repeat-containing protein 92	428	20	7.28693E-17	88.3%	4	P:histone lysine methylation; F:calcium ion binding; F:methylated histone residue binding; P:apoptotic process	0
G3BD2ZF04EEKN5	dynein heavy chain axonemal-like	292	20	6.71851E-30	72.65%	7	F:microtubule motor activity; C:dynein complex; P:ATP catabolic process; F:ATP binding; P:microtubule-based movement; F:ATPase activity; C:microtubule	EC:3.6.1.3
G3BD2ZF04EDQNE	hypothetical protein BRAFLDRAFT_85562 [Branchiostoma floridae]	314	1	1.22279E-4	51.0%	0	0
G3BD2ZF04EBHT5	PREDICTED: hypothetical protein [Saccoglossus kowalevskii]	285	1	1.20005E-7	67.0%	0	0
G3BD2ZF04EMBA2	wd repeat-containing protein 66	404	20	2.86545E-65	76.6%	1	F:calcium ion binding	0
G3BD2ZF04EL7I2	sperm phosphodiesterase 5	233	20	1.80586E-34	79.35%	5	F:metal ion binding; F:3',5'-cyclic-GMP phosphodiesterase activity; C:plasma membrane; P:signal transduction; P:cGMP metabolic process	EC:3.1.4.35
G3BD2ZF04ETXW1	camp and camp-inhibited cgmp 3 -cyclic phosphodiesterase 10a-like	324	20	9.86795E-32	71.0%	11	F:drug binding; C:cytosol; F:cGMP-stimulated cyclic-nucleotide phosphodiesterase activity; C:soluble fraction; P:cGMP catabolic process; F:cAMP binding; C:membrane fraction; F:cGMP binding; P:cAMP catabolic process; P:blood coagulation; C:perikaryon	0
G3BD2ZF04ENQIW	translin-associated factor x-interacting protein 1	340	20	7.35575E-37	66.5%	1	C:cytoplasm
G3BD2ZF04D5I6W	loc733356 protein	377	20	5.74935E-46	61.05%	3	F:molecular_function; P:biological_process; C:cellular_component
G3BD2ZF04EMBDI	cholesterol 24-hydroxylase-like	310	13	2.62036E-6	67.92307692307692%	8	F:metal ion binding; P:oxidation-reduction process; F:oxidoreductase activity, acting on paired donors, with incorporation or reduction of molecular oxygen; F:oxidoreductase activity; F:electron carrier activity; F:heme binding; F:iron ion binding; F:monooxygenase activity
G3BD2ZF04D082T	chromodomain-helicase-dna-binding protein 8	310	2	4.85346E-5	57.0%	10	F:helicase activity; F:DNA binding; C:nucleus; F:nucleic acid binding; F:zinc ion binding; F:RNA-directed DNA polymerase activity; F:ATP binding; F:RNA binding; P:RNA-dependent DNA replication; F:metal ion binding
G3BD2ZF04D9XTL	atp-dependent dna helicase q1	237	20	1.2739E-45	84.55%	7	F:ATP-dependent 3'-5' DNA helicase activity; P:DNA replication; F:nucleic acid binding; F:ATP binding; P:DNA recombination; P:DNA repair; C:replication fork	0
G3BD2ZF04D1CKT	protein monoglycylase ttll8	352	20	3.77054E-63	81.3%	4	F:ATP binding; P:cellular protein modification process; F:tubulin-tyrosine ligase activity; P:tyrosine metabolic process	EC:6.3.2.25
G3BD2ZF04ERSA2	adenylate kinase domain-containing protein 1	259	20	2.29581E-5	63.4%	7	P:nucleobase-containing compound metabolic process; F:ATP binding; F:nucleobase-containing compound kinase activity; F:nucleoside-triphosphatase activity; F:kinase activity; P:phosphorylation; F:transferase activity
G3BD2ZF04EEHTG	adenylate kinase 7	300	20	9.65174E-48	78.0%	6	F:adenylate kinase activity; F:ATP binding; F:cytidylate kinase activity; P:purine nucleobase metabolic process; P:ATP metabolic process; P:pyrimidine nucleobase metabolic process	EC:2.7.4.3; EC:2.7.4.14
G3BD2ZF04EQLM3	rna-directed dna polymerase from mobile element jockey-like	376	20	2.30011E-14	57.35%	4	F:RNA binding; P:RNA-dependent DNA replication; F:RNA-directed DNA polymerase activity; F:endonuclease activity
G3BD2ZF04EH9EG	protein pdha- isoform b	293	20	2.7881E-35	88.85%	14	P:cell migration; F:pyruvate dehydrogenase (acetyl-transferring) activity; P:positive regulation of growth rate; P:oxidation-reduction process; P:glycolysis; C:mitochondrial matrix; P:oogenesis; P:embryo development ending in birth or egg hatching; P:gonad development; P:gluconeogenesis; P:isoleucine biosynthetic process; P:leucine biosynthetic process; P:valine biosynthetic process; C:pyruvate d…	EC:1.2.4.1
G3BD2ZF04D6B3W	PREDICTED: uncharacterized protein LOC100888273 [Strongylocentrotus purpuratus]	320	4	1.26083E-5	70.5%	0	0
G3BD2ZF04EHT94	transforming acidic coiled-coil-containing protein 1	255	1	2.06908E-10	68.0%	0	0
G3BD2ZF04D6UQE	pol-like protein	359	20	5.48151E-15	59.55%	3	P:DNA metabolic process; F:nucleic acid binding; F:catalytic activity	0
G3BD2ZF04EBDDK	mitochondrial ribosomal protein s2	376	20	1.21711E-22	76.55%	5	F:structural constituent of ribosome; C:small ribosomal subunit; P:translation; C:mitochondrion; P:ribosome biogenesis	0
G3BD2ZF04EENML	phosphoglycerate mutase	468	20	2.45252E-30	84.8%	2	P:glycolysis; F:2,3-bisphosphoglycerate-dependent phosphoglycerate mutase activity	0
G3BD2ZF04D21AL	ubiquinol cytochrome c reductase subunit rip1	164	20	1.64917E-13	72.45%	5	F:oxidoreductase activity, acting on diphenols and related substances as donors; F:iron-sulfur cluster binding; C:membrane part; C:mitochondrion; P:oxidation-reduction process	0
G3BD2ZF04EL5JL	dna replication licensing factor mcm4	338	20	6.85114E-66	95.45%	8	P:DNA endoreduplication; P:DNA-dependent DNA replication initiation; F:DNA binding; F:3'-5' DNA helicase activity; P:mitotic spindle organization; F:ATP binding; C:nucleus; C:replication fork	0
G3BD2ZF04EG0Y8	hypothetical protein NEMVEDRAFT_v1g19967 [Nematostella vectensis]	234	4	1.43658E-6	49.5%	0	0
G3BD2ZF04EO1ZP	bystin-like isoform 1	320	9	1.93283E-8	76.22222222222223%	0	0
G3BD2ZF04D9RF7	transmembrane protein 214-like	272	20	4.89021E-28	72.1%	1	C:integral to membrane
G3BD2ZF04ET649	enkurin	290	20	3.26219E-17	84.75%	0	0
G3BD2ZF04D0ZI4	pyruvate dehydrogenase beta	300	20	5.14829E-49	85.1%	10	C:pyruvate dehydrogenase complex; C:mitochondrial matrix; F:pyruvate dehydrogenase (acetyl-transferring) activity; P:glycolysis; P:acetyl-CoA biosynthetic process from pyruvate; P:oxidation-reduction process; P:gluconeogenesis; P:isoleucine biosynthetic process; P:leucine biosynthetic process; P:valine biosynthetic process	EC:1.2.4.1
G3BD2ZF04EMBD7	pol-like protein	399	20	1.41891E-24	64.45%	3	F:RNA binding; P:RNA-dependent DNA replication; F:RNA-directed DNA polymerase activity
G3BD2ZF04EQ9GJ	hypothetical protein CGI_10017327 [Crassostrea gigas]	226	1	1.26182E-15	69.0%	0	0
G3BD2ZF04ERRP6	sperm flagellar protein 2	240	2	1.06759E-7	67.0%	3	P:nucleobase-containing compound metabolic process; F:ATP binding; F:nucleobase-containing compound kinase activity
G3BD2ZF04EI570	hypothetical protein CGI_10001439 [Crassostrea gigas]	457	8	1.63351E-24	56.625%	0	0
G3BD2ZF04EEMWL	protein o-mannosyl-transferase 2-like	199	20	1.67169E-20	81.3%	3	P:protein O-linked glycosylation; F:dolichyl-phosphate-mannose-protein mannosyltransferase activity; C:alpha-1,6-mannosyltransferase complex	EC:2.4.1.109
G3BD2ZF04D73EL	dolichyl-diphosphooligosaccharide--protein glycosyltransferase subunit 2-like	463	20	1.76546E-37	65.5%	2	C:endoplasmic reticulum membrane; F:transferase activity, transferring glycosyl groups	0
G3BD2ZF04ESNP4	rna-directed dna polymerase from mobile element jockey-like	220	20	4.28777E-12	59.95%	4	F:RNA binding; P:RNA-dependent DNA replication; F:RNA-directed DNA polymerase activity; F:endonuclease activity
G3BD2ZF04D6EO0	hypothetical protein CGI_10026009 [Crassostrea gigas]	229	1	3.89399E-10	74.0%	0	0
G3BD2ZF04EHLLK	protein	376	6	2.35159E-10	51.833333333333336%	0	0
G3BD2ZF04EVF00	coiled-coil domain-containing protein 147	381	20	1.2783E-65	92.75%	3	F:molecular_function; P:biological_process; C:cellular_component
G3BD2ZF04EV8VP	abnormal spindle-like microcephaly-associated protein homolog	284	20	2.02202E-8	81.2%	9	F:calmodulin binding; P:maintenance of centrosome location; C:spindle pole; P:negative regulation of asymmetric cell division; P:mitosis; P:forebrain neuroblast division; C:cytoplasm; C:nucleus; P:negative regulation of neuron differentiation	0
G3BD2ZF04EBJY5	unnamed protein product [Babesia microti strain RI]	192	1	3.83291E-5	57.0%	0	0
G3BD2ZF04EPS31	ttc18 protein	454	20	1.37339E-14	75.55%	3	F:molecular_function; P:biological_process; C:cellular_component
G3BD2ZF04EMC01	predicted protein [Nematostella vectensis]	150	2	2.76957E-5	74.0%	0	0
G3BD2ZF04EO1F4	rna-directed dna polymerase from transposon bs	238	2	1.79469E-4	54.0%	0	0
G3BD2ZF04EDAOE	etoposide-induced protein	309	1	4.24755E-6	65.0%	0	0
G3BD2ZF04EI5YW	trna selenocysteine 1-associated protein 1	266	20	1.6396E-23	78.0%	3	P:selenocysteine incorporation; F:nucleic acid binding; C:nucleus	0
G3BD2ZF04EQCXW	hypothetical protein CGI_10022520 [Crassostrea gigas]	241	2	2.85575E-4	57.5%	0	0
G3BD2ZF04D0V9I	structure specific recognition protein partial	207	20	3.1274E-14	76.55%	7	P:DNA repair; C:nucleolus; P:regulation of transcription, DNA-dependent; P:DNA replication; F:DNA binding; F:protein binding; C:chromosome	0
G3BD2ZF04D406X	nucleolar protein 56	363	20	1.20744E-40	78.5%	0	0
G3BD2ZF04EQGPI	hypothetical protein CGI_10011338 [Crassostrea gigas]	281	1	1.7779E-6	83.0%	0	0
G3BD2ZF04ERZ4A	hypothetical protein CGI_10005164 [Crassostrea gigas]	496	1	9.28854E-5	44.0%	0	0
G3BD2ZF04EBFRL	Hemicentin-1 [Crassostrea gigas]	404	3	2.06273E-5	67.33333333333333%	0	0
G3BD2ZF04EONW7	mmp37-like mitochondrial-like	391	20	1.20408E-27	69.75%	2	P:protein import into mitochondrial matrix; C:extrinsic to mitochondrial inner membrane	0
G3BD2ZF04D4IOR	f-box only protein 39	350	2	1.14623E-8	60.5%	0	0
G3BD2ZF04D6U21	cytochrome c1	133	20	1.2905E-10	78.9%	9	P:hermaphrodite genitalia development; P:embryo development ending in birth or egg hatching; P:nematode larval development; F:electron carrier activity; P:oviposition; F:heme binding; P:positive regulation of growth rate; P:positive regulation of embryonic development; P:electron transport	0
G3BD2ZF04EG5V6	ctl transporter	271	2	2.23676E-5	63.5%	2	C:integral to membrane; C:membrane
G3BD2ZF04D9OKV	ubiquinol-cytochrome c rieske iron-sulfur polypeptide 1	252	20	1.81006E-41	85.8%	12	F:metal ion binding; C:mitochondrial inner membrane; F:ubiquinol-cytochrome-c reductase activity; C:respiratory chain; P:ion transmembrane transport; P:proton transport; F:2 iron, 2 sulfur cluster binding; C:integral to membrane; P:electron transport chain; P:electron transport; P:oxidative phosphorylation;	EC:1.10.2.2
G3BD2ZF04EAE4O	dehydrogenase reductase sdr family member 7-like	277	10	3.95638E-11	70.3%	2	P:metabolic process; F:oxidoreductase activity	0
G3BD2ZF04EUUUZ	graves disease carrier	357	20	1.73619E-11	80.75%	6	P:pantothenate metabolic process; C:mitochondrial inner membrane; P:coenzyme biosynthetic process; P:transmembrane transport; C:integral to membrane; F:solute:solute antiporter activity	0
G3BD2ZF04ENUF0	tetratricopeptide repeat protein 25	157	16	3.89057E-20	64.25%	0	0
G3BD2ZF04EMXJB	hypothetical protein CGI_10012092 [Crassostrea gigas]	336	2	8.35724E-8	42.5%	0	0
G3BD2ZF04D71KW	f-box only protein 39	267	2	5.00843E-8	67.0%	0	0
G3BD2ZF04D26Z9	protein	341	8	1.40691E-12	51.375%	4	P:proteolysis; F:ligase activity; F:metallopeptidase activity; F:peptidase activity
G3BD2ZF04EGKDA	tyrosyl-trna synthetase	421	20	2.6091E-10	85.5%	15	C:cytosol; C:soluble fraction; F:signal transducer activity; P:apoptotic process; C:extracellular space; F:ATP binding; P:tyrosyl-tRNA aminoacylation; P:signal transduction; F:interleukin-8 receptor binding; F:tRNA binding; F:tyrosine-tRNA ligase activity; C:nucleus; P:tryptophan biosynthetic process; P:tyrosine biosynthetic process; P:L-phenylalanine biosynthetic process	EC:6.1.1.1
G3BD2ZF04EGWGS	retinoid x receptor	362	20	2.00864E-19	100.0%	14	P:steroid hormone mediated signaling pathway; C:axon; F:zinc ion binding; P:regulation of transcription, DNA-dependent; F:sequence-specific DNA binding; F:sequence-specific DNA binding transcription factor activity; F:steroid hormone receptor activity; C:growth cone; P:multicellular organismal development; F:retinal binding; C:cytoplasm; C:membrane; C:transcription factor complex;	0
G3BD2ZF04EOQ9O	complement c1q tumor necrosis factor-related protein 4	302	5	6.68154E-6	52.6%	0	0
G3BD2ZF04D6DE7	nadh dehydrogenase	314	20	1.10162E-46	83.75%	8	F:NAD binding; F:4 iron, 4 sulfur cluster binding; F:NADH dehydrogenase (ubiquinone) activity; F:FMN binding; P:mitochondrial electron transport, NADH to ubiquinone; P:ubiquinone biosynthetic process; P:sodium ion transport; P:proton transport	EC:1.6.5.3
G3BD2ZF04EU9J4	medium-chain acyl- dehydrogenase	381	20	1.35941E-44	84.9%	26	F:flavin adenine dinucleotide binding; P:protein homotetramerization; P:cardiac muscle cell differentiation; P:regulation of gluconeogenesis; C:mitochondrial matrix; P:post-embryonic development; F:isomerase activity; C:mitochondrial membrane; P:response to glucocorticoid stimulus; P:response to copper ion; F:identical protein binding; C:axon; P:glycogen biosynthetic process; P:response to starva…	0
G3BD2ZF04D4VNZ	subfamily member 13	262	20	5.87623E-51	91.25%	6	P:protein folding; P:apoptotic process; F:unfolded protein binding; P:response to stress; F:heat shock protein binding; P:spermatogenesis	0
G3BD2ZF04D8JF6	nuclear transcription factor y subunit alpha	466	20	4.06578E-59	87.0%	6	P:positive regulation of transcription from RNA polymerase II promoter; F:DNA binding; C:CCAAT-binding factor complex; F:protein binding; F:sequence-specific DNA binding transcription factor activity;	0
G3BD2ZF04EH2U3	Uncharacterized protein C13orf26-like protein [Crassostrea gigas]	193	2	1.37812E-16	78.0%	0	0
G3BD2ZF04EGG1D	Vitellogenin [Crassostrea gigas]	146	2	3.99234E-8	79.0%	0	0
G3BD2ZF04D7GQR	kiaa1193 protein	342	4	2.83634E-8	49.75%	0	0
G3BD2ZF04EC3IQ	hypothetical protein CGI_10015393 [Crassostrea gigas]	496	1	8.72476E-4	77.0%	0	0
G3BD2ZF04EVANZ	mitochondrial isoform e	392	20	1.47394E-15	79.6%	21	P:wing disc development; P:cell morphogenesis; F:GTP binding; P:cytoplasmic microtubule organization; F:calcium ion binding; P:apoptotic process; P:GTP catabolic process; P:phagocytosis, engulfment; P:synaptic vesicle transport; P:small GTPase mediated signal transduction; P:cellular homeostasis; P:regulation of lamellipodium assembly; C:F-actin capping protein complex; P:negative regulation of f…	0
G3BD2ZF04EKK5Q	nucleolar gtp-binding protein	468	20	1.7632E-65	92.25%	3	C:nucleolus; F:GTP binding; P:ribosome biogenesis	0
G3BD2ZF04EHGTM	denticleless protein homolog	468	20	2.99464E-36	72.0%	13	P:response to UV; P:ubiquitin-dependent protein catabolic process; C:nuclear membrane; P:protein polyubiquitination; P:DNA replication; P:protein monoubiquitination; C:Cul4A-RING ubiquitin ligase complex; C:centrosome; C:Cul4B-RING ubiquitin ligase complex; F:ubiquitin-protein ligase activity; F:protein binding; P:translesion synthesis; P:G2/M transition DNA damage checkpoint	EC:6.3.2.19
G3BD2ZF04D94LU	nadh dehydrogenase	257	20	3.55693E-7	60.6%	6	C:mitochondrial respiratory chain complex I; P:electron transport chain; C:mitochondrion; C:membrane; C:mitochondrial inner membrane; C:respiratory chain
G3BD2ZF04EWXNS	double-stranded rna-specific editase 1	170	1	1.14408E-5	69.0%	0	0
G3BD2ZF04ENC9Z	prefoldin subunit 6-like	220	20	1.56702E-26	77.55%	5	F:chaperone binding; P:'de novo' posttranslational protein folding; F:unfolded protein binding; C:prefoldin complex; P:chaperone-mediated protein complex assembly	0
G3BD2ZF04D68AE	sodium-dependent glucose transporter 1	489	8	1.16935E-10	62.0%	2	C:integral to membrane; P:transmembrane transport
G3BD2ZF04D26HR	serine threonine protein kinase	285	7	2.77704E-6	73.0%	8	F:ATP binding; F:protein kinase activity; P:protein phosphorylation; F:transferase activity, transferring phosphorus-containing groups; F:kinase activity; P:phosphorylation; F:nucleotide binding; F:protein serine/threonine kinase activity
G3BD2ZF04EFWCN	tpa_inf: hdc20041	376	17	6.41392E-7	55.470588235294116%	13	F:RNA binding; P:RNA-dependent DNA replication; F:RNA-directed DNA polymerase activity; C:integral to membrane; C:nuclear origin of replication recognition complex; F:DNA binding; P:DNA replication; F:G-protein coupled receptor activity; P:signal transduction; F:receptor activity; F:signal transducer activity; P:G-protein coupled receptor signaling pathway; F:endonuclease activity
G3BD2ZF04EFW4W	hypothetical protein CGI_10028582 [Crassostrea gigas]	240	2	1.62755E-6	59.5%	0	0
G3BD2ZF04D8JP5	spermatogenesis-associated protein 18-like protein	182	1	4.80189E-8	87.0%	0	0
G3BD2ZF04D5VIV	subfamily member 13	188	20	1.16213E-26	84.75%	6	P:protein folding; P:apoptotic process; F:unfolded protein binding; P:response to stress; F:heat shock protein binding; P:spermatogenesis	0
G3BD2ZF04EWW5G	camp-dependent protein kinase catalytic	238	20	1.51666E-24	69.3%	4	P:protein phosphorylation; F:protein serine/threonine kinase activity; F:nucleotide binding; P:serine family amino acid metabolic process	EC:2.7.11.0
G3BD2ZF04D78BK	protein	262	6	7.58273E-7	57.0%	4	P:filopodium assembly; F:cytoskeletal adaptor activity; F:SH3 domain binding; P:signal transduction
G3BD2ZF04EGKED	kelch-like protein 10	372	20	3.23618E-17	61.7%	4	P:sperm individualization; C:Cul3-RING ubiquitin ligase complex; P:protein ubiquitination; P:activation of cysteine-type endopeptidase activity involved in apoptotic process	0
G3BD2ZF04EUQU6	intraflagellar transport protein 46 homolog	465	20	8.59516E-31	80.5%	5	C:motile primary cilium; C:cytoplasm; C:protein complex; P:intraflagellar transport; C:flagellum	0
G3BD2ZF04ETW2E	peptidyl-prolyl cis-trans isomerase fkbp4	300	20	2.31349E-44	82.55%	31	P:protein complex localization; F:FK506 binding; C:axonal growth cone; P:protein folding; C:membrane; F:phosphoprotein binding; P:locomotion; F:GTP binding; P:androgen receptor signaling pathway; P:prostate gland development; F:tau protein binding; C:nucleolus; F:protein binding, bridging; C:cytosol; C:microtubule; F:heat shock protein binding; P:steroid hormone receptor complex assembly; C:neuro…	EC:5.2.1.8
G3BD2ZF04D5SUH	PREDICTED: uncharacterized protein LOC756458 [Strongylocentrotus purpuratus]	381	3	3.62477E-8	55.666666666666664%	0	0
G3BD2ZF04EQNV3	28s ribosomal protein mitochondrial-like	312	19	7.06015E-10	58.578947368421055%	4	F:structural constituent of ribosome; P:translation; C:ribosome; C:intracellular
G3BD2ZF04EMAR6	hypothetical protein CGI_10014441 [Crassostrea gigas]	250	20	4.35965E-14	76.95%	0	0
G3BD2ZF04EDBEV	endonuclease-reverse transcriptase	213	7	8.36129E-7	67.0%	6	F:RNA binding; P:RNA-dependent DNA replication; F:zinc ion binding; F:endonuclease activity; C:intracellular; F:RNA-directed DNA polymerase activity
G3BD2ZF04ER2G2	btb poz domain-containing protein 16	136	20	4.93509E-15	76.7%	0	0
G3BD2ZF04EO5H6	nucleolar protein 11	348	20	1.81926E-13	55.5%	1	C:nucleolus	0
G3BD2ZF04EIZFW	predicted protein [Nematostella vectensis]	442	3	6.99914E-6	67.33333333333333%	4	P:regulation of transcription, DNA-dependent; F:sequence-specific DNA binding; P:sex differentiation; C:nucleus
G3BD2ZF04EU48M	coiled-coil-helix-coiled-coil-helix domain containing 1	238	3	4.74878E-4	60.333333333333336%	0	0
G3BD2ZF04EP4X6	hypothetical protein CGI_10015374 [Crassostrea gigas]	419	1	1.51766E-14	64.0%	0	0
G3BD2ZF04ERJ79	rna-directed dna polymerase from mobile element jockey-like	514	20	1.51458E-7	49.8%	3	F:RNA binding; P:RNA-dependent DNA replication; F:RNA-directed DNA polymerase activity
G3BD2ZF04EWRNA	predicted protein [Nematostella vectensis]	337	1	9.38789E-4	54.0%	0	0
G3BD2ZF04EG2JF	protein hira	366	20	3.32831E-18	59.35%	4	P:gastrulation; C:nuclear chromatin; P:regulation of transcription, DNA-dependent; F:protein binding	0
G3BD2ZF04D8W4K	gpi inositol-deacylase	320	1	5.43603E-12	75.0%	0	0
G3BD2ZF04D73JO	ribosomal protein l11	152	20	6.10783E-24	88.85%	4	C:ribosome; F:structural constituent of ribosome; P:translation; P:ribosome biogenesis	0
G3BD2ZF04EFZU2	rho-type gtpase activating protein	392	20	1.62981E-57	69.35%	12	P:maintenance of epithelial integrity, open tracheal system; P:imaginal disc-derived wing vein morphogenesis; P:Malpighian tubule morphogenesis; P:midgut development; P:epidermal growth factor receptor signaling pathway; P:dorsal closure; P:head involution; F:GTPase activator activity; P:epithelial cell migration, open tracheal system; P:neuromuscular synaptic transmission; P:regulation of dendri…	0
G3BD2ZF04D7JK5	protein	234	12	9.97529E-7	55.833333333333336%	6	F:RNA binding; P:RNA-dependent DNA replication; F:RNA-directed DNA polymerase activity; F:endonuclease activity; P:metabolic process; F:transferase activity, transferring acyl groups
G3BD2ZF04ERK4Z	cytochrome p450 4v2	372	20	7.69856E-25	86.15%	10	C:endoplasmic reticulum membrane; P:response to stimulus; F:electron carrier activity; F:monooxygenase activity; F:heme binding; F:oxidoreductase activity, acting on paired donors, with incorporation or reduction of molecular oxygen; P:visual perception; C:integral to membrane; P:fatty acid omega-oxidation; P:electron transport	0
G3BD2ZF04EW02X	dipeptidyl peptidase 8	398	1	4.76955E-5	77.0%	0	0
G3BD2ZF04D6N6G	tetratricopeptide repeat protein 18 isoform 1	457	20	1.33295E-27	72.5%	3	F:molecular_function; P:biological_process; C:cellular_component
G3BD2ZF04D3VW4	chromatin-remodeling complex atpase chain iswi	188	20	2.22535E-20	83.3%	23	P:ATP-dependent chromatin remodeling; F:histone binding; P:chromatin silencing at rDNA; F:nucleosome binding; P:DNA-dependent transcription, initiation; C:chromatin silencing complex; P:nucleosome positioning; F:transferase activity; C:RSF complex; P:double-strand break repair; C:nucleolus; F:helicase activity; C:NURF complex; F:DNA binding; P:embryo development; C:condensed chromosome; F:ATPase …	EC:3.6.1.3
G3BD2ZF04D6CVN	hypothetical protein CGI_10015374 [Crassostrea gigas]	386	1	6.49977E-4	61.0%	0	0
G3BD2ZF04D5VXQ	atp synthase subunit mitochondrial	421	20	2.02038E-14	91.8%	10	F:hydrogen-exporting ATPase activity, phosphorylative mechanism; F:hydrogen ion transporting ATP synthase activity, rotational mechanism; C:mitochondrial proton-transporting ATP synthase complex, catalytic core F(1); P:ATP synthesis coupled proton transport; F:ATP binding; P:lateral inhibition; F:proton-transporting ATPase activity, rotational mechanism; P:ATP hydrolysis coupled proton transport;…	EC:3.6.3.6
G3BD2ZF04ENGNR	kiaa0101	423	20	8.86015E-15	71.65%	1	C:intracellular membrane-bounded organelle	0
G3BD2ZF04D6V0J	disintegrin and metalloproteinase domain-containing protein 10	285	5	1.28931E-11	52.2%	0	0
G3BD2ZF04D75C7	tumor protein p53-inducible nuclear protein 1	321	1	4.37128E-25	86.0%	0	0
G3BD2ZF04D4BZI	tenascin xb-like	421	1	2.26138E-4	70.0%	0	0
G3BD2ZF04EXO6Y	protein	393	14	1.96051E-13	53.42857142857143%	0	0
G3BD2ZF04ELLAY	mitochondrial citrate synthase precursor	316	20	1.74143E-43	84.3%	6	P:cellular carbohydrate metabolic process; P:response to stress; C:mitochondrial matrix; F:citrate (Si)-synthase activity; P:tricarboxylic acid cycle; P:glyoxylate metabolic process	EC:2.3.3.1
G3BD2ZF04D3QC1	histone acetyltransferase myst2	340	20	1.70704E-28	75.6%	13	P:histone H4-K12 acetylation; F:zinc ion binding; P:regulation of transcription, DNA-dependent; P:DNA replication; P:histone H4-K5 acetylation; P:histone H3 acetylation; F:sequence-specific DNA binding transcription factor activity; P:histone H4-K8 acetylation; C:histone acetyltransferase complex; F:histone acetyltransferase activity; C:transcription factor complex; ; P:acyl-carrier-protein biosy…	EC:2.3.1.48
G3BD2ZF04EUCLU	chromosome 20 open reading frame 26	208	20	3.14842E-27	77.5%	2	P:oxidation-reduction process; F:oxidoreductase activity	0
G3BD2ZF04D2H8O	werner syndrome atp-dependent helicase	234	20	2.10555E-11	62.9%	54	P:replication fork processing; P:cellular response to starvation; F:bubble DNA binding; F:G-quadruplex DNA binding; F:protein complex binding; P:DNA metabolic process; P:telomere maintenance; F:Y-form DNA binding; P:base-excision repair; F:ATPase activity; F:ATP-dependent DNA helicase activity; F:helicase activity; C:nucleoplasm; F:manganese ion binding; F:ATP-dependent 3'-5' DNA helicase activit…
G3BD2ZF04D4N2X	predicted protein [Trichoplax adhaerens]	306	3	1.44196E-4	59.0%	1	P:signal transduction
G3BD2ZF04EWXS9	lrp2-binding protein	402	20	3.17727E-19	66.85%	1	F:protein binding	0
G3BD2ZF04ETQBC	proton myo-inositol cotransporter	187	20	6.98556E-17	85.1%	4	F:substrate-specific transmembrane transporter activity; C:integral to membrane; C:plasma membrane; P:transmembrane transport	0
G3BD2ZF04EL1O2	rna-directed dna polymerase from transposon bs	366	1	6.2343E-6	61.0%	0	0
G3BD2ZF04ES1BJ	tetratricopeptide repeat protein 12	372	1	4.4497E-6	70.0%	0	0
G3BD2ZF04D6QDF	dynein heavy chain axonemal	452	20	4.24691E-47	76.45%	5	F:microtubule motor activity; C:dynein complex; P:microtubule-based movement; F:nucleotide binding; C:microtubule	0
G3BD2ZF04ELO2N	primary ciliary dyskinesia protein 1-like	362	16	3.41947E-22	53.5625%	0	0
G3BD2ZF04EORGB	Contactin-6 [Crassostrea gigas]	419	1	2.44515E-9	56.0%	0	0
G3BD2ZF04EBU2U	serine threonine-protein phosphatase 2a 65 kda regulatory subunit a alpha isoform	379	20	5.99538E-18	56.1%	20	P:mitotic cell cycle; P:regulation of primary metabolic process; P:cell surface receptor signaling pathway; P:regulation of apoptotic process; P:gene expression; C:protein phosphatase type 2A complex; F:antigen binding; P:response to organic substance; P:regulation of cellular metabolic process; C:cytosol; F:protein heterodimerization activity; C:chromosome, centromeric region; P:chromosome segre…	0
G3BD2ZF04EH9IV	hypothetical protein CGI_10012434 [Crassostrea gigas]	280	1	1.55116E-16	70.0%	0	0
G3BD2ZF04EKG3Z	coiled-coil domain-containing protein 65	443	20	2.27023E-47	85.1%	3	F:molecular_function; P:biological_process; C:cellular_component
G3BD2ZF04EJ2AN	peptidyl-prolyl cis-trans isomerase-like 6-like	392	20	3.85972E-51	61.85%	7	F:peptidyl-prolyl cis-trans isomerase activity; P:protein folding; P:protein peptidyl-prolyl isomerization; F:isomerase activity; F:molecular_function; P:biological_process; C:cellular_component
G3BD2ZF04EUMXB	probable phospholipid-transporting atpase ia-like	356	1	9.19639E-5	62.0%	0	0
G3BD2ZF04D46KK	x-ray radiation resistance-associated protein 1	327	20	1.84867E-21	68.65%	1	C:intracellular part	0
G3BD2ZF04D6FLY	integrase family protein	518	18	4.28973E-22	55.55555555555556%	5	P:DNA integration; P:DNA recombination; F:DNA binding; F:nucleic acid binding; C:nucleus
G3BD2ZF04EP5T7	abc substrate-binding aliphatic sulfonate	475	18	9.99878E-12	67.44444444444444%	4	F:molecular_function; P:biological_process; C:cellular_component; C:apicoplast
G3BD2ZF04D58GQ	pol-like protein	428	14	6.53879E-10	53.92857142857143%	3	F:RNA binding; P:RNA-dependent DNA replication; F:RNA-directed DNA polymerase activity
G3BD2ZF04ED1L0	chromosome-associated kinesin kif4a	302	2	2.21649E-9	86.5%	6	F:ATP binding; F:nucleotide binding; P:metabolic process; F:microtubule motor activity; P:microtubule-based movement; C:microtubule
G3BD2ZF04EMX6B	pol-like protein	366	20	2.29812E-16	58.25%	3	F:RNA binding; P:RNA-dependent DNA replication; F:RNA-directed DNA polymerase activity
G3BD2ZF04ELAYA	hypothetical protein KGM_00794 [Danaus plexippus]	430	1	8.56014E-4	79.0%	0	0
G3BD2ZF04ELZQM	dna ligase 1	399	20	1.08833E-16	92.35%	15	P:nucleotide-excision repair; P:DNA recombination; P:cell cycle; C:mitochondrion; F:metal ion binding; F:DNA ligase (ATP) activity; P:double-strand break repair via nonhomologous end joining; P:cell division; F:DNA binding; F:ATP binding; P:DNA ligation involved in DNA repair; C:chromosome; P:lagging strand elongation; P:response to hydrogen peroxide; C:nucleus	EC:6.5.1.1
G3BD2ZF04EVM99	atrial natriuretic peptide receptor a	186	1	1.21116E-6	75.0%	0	0
G3BD2ZF04D1EWH	malate dehydrogenase	132	20	1.39571E-5	64.2%	11	F:L-malate dehydrogenase activity; P:cellular carbohydrate metabolic process; F:nucleotide binding; P:tricarboxylic acid cycle; P:oxidation-reduction process; P:carbohydrate metabolic process; F:oxidoreductase activity, acting on the CH-OH group of donors, NAD or NADP as acceptor; F:oxidoreductase activity; F:malate dehydrogenase activity; F:catalytic activity; P:malate metabolic process
G3BD2ZF04EORWG	iq and ubiquitin-like domain-containing protein	307	20	5.73236E-62	87.95%	2	C:microtubule-based flagellum; C:acrosomal vesicle	0
G3BD2ZF04D8NT0	unnamed protein product [Canis lupus familiaris]	393	20	7.06176E-10	52.95%	0	0
G3BD2ZF04EVTHI	hydroxysteroid dehydrogenase-like protein 2	317	13	6.11465E-10	51.53846153846154%	6	P:oxidation-reduction process; F:oxidoreductase activity; P:metabolic process; F:nucleotide binding; F:sterol binding; C:peroxisome
G3BD2ZF04EW4WY	hypothetical protein CGI_10012434 [Crassostrea gigas]	242	1	1.81927E-12	61.0%	0	0
G3BD2ZF04D1UWY	acetyl- carboxylase 2	444	20	6.54879E-22	96.85%	26	P:positive regulation of cellular metabolic process; F:acetyl-CoA carboxylase activity; C:membrane; P:protein homotetramerization; F:biotin carboxylase activity; P:lipid homeostasis; P:energy reserve metabolic process; P:malonyl-CoA biosynthetic process; C:Golgi apparatus; C:cytosol; P:fatty acid biosynthetic process; F:metal ion binding; P:acetyl-CoA metabolic process; P:response to organic cycl…	EC:6.4.1.2; EC:6.3.4.14
G3BD2ZF04EJKN8	rhabdoid tumor deletion region protein 1	419	20	2.57107E-25	66.55%	3	C:membrane coat; P:vesicle-mediated transport; P:intracellular protein transport	0
G3BD2ZF04D81V4	predicted protein [Nematostella vectensis]	273	2	1.83934E-5	48.0%	3	P:regulation of nitrogen utilization; P:regulation of catalytic activity; F:enzyme regulator activity
G3BD2ZF04ES7IT	hypothetical protein NEMVEDRAFT_v1g222280 [Nematostella vectensis]	210	3	5.47096E-7	49.333333333333336%	7	F:metal ion binding; P:nitrogen compound metabolic process; F:ATP binding; F:hydrolase activity, acting on carbon-nitrogen (but not peptide) bonds, in cyclic amides; F:hydrolase activity, acting on carbon-nitrogen (but not peptide) bonds; P:metabolic process; F:catalytic activity
G3BD2ZF04D6CDP	inhibitor of apoptosis	369	20	9.14191E-20	74.9%	6	P:negative regulation of cysteine-type endopeptidase activity involved in apoptotic process; F:metal ion binding; P:anti-apoptosis; F:cysteine-type endopeptidase inhibitor activity involved in apoptotic process; P:protein autoubiquitination; C:cytoplasm	0
G3BD2ZF04EE8FP	pre-mrna-processing-splicing factor 8	195	20	6.42146E-36	98.0%	6	C:U5 snRNP; F:RNA binding; F:protein binding; C:nuclear speck; P:nuclear mRNA splicing, via spliceosome; C:catalytic step 2 spliceosome	0
G3BD2ZF04EWQZ5	tetratricopeptide repeat protein 25	200	20	1.48519E-23	75.15%	3	C:cytoplasm; P:nucleobase-containing compound metabolic process; F:catalytic activity	0
G3BD2ZF04EPRMF	Uncharacterized protein C2orf81-like protein [Crassostrea gigas]	269	1	6.69042E-5	80.0%	0	0
G3BD2ZF04ELBHW	reverse transcriptase	442	20	7.82388E-13	62.3%	2	F:nucleic acid binding; F:catalytic activity	0
G3BD2ZF04EKZ1F	coiled-coil domain-containing protein 87	370	1	3.15224E-25	69.0%	0	0
G3BD2ZF04D7SHR	dna-directed rna polymerase iii subunit rpc6	272	20	8.03855E-33	85.95%	13	F:DNA-directed RNA polymerase activity; P:response to virus; P:regulation of transcription from RNA polymerase III promoter; P:positive regulation of interferon-beta production; P:positive regulation of innate immune response; P:termination of RNA polymerase III transcription; F:DNA binding; F:protein binding; C:DNA-directed RNA polymerase III complex; P:transcription elongation from RNA polymera…	EC:2.7.7.6
G3BD2ZF04D1POP	glycogen phosphorylase	130	20	7.72998E-16	86.0%	21	P:response to hypoxia; F:glycogen phosphorylase activity; C:sarcoplasmic reticulum; F:drug binding; C:cytosol; P:glycogen catabolic process; F:purine nucleobase binding; C:soluble fraction; P:glucose homeostasis; F:bile acid binding; P:cellular calcium ion homeostasis; P:5-phosphoribose 1-diphosphate biosynthetic process; F:glucose binding; F:ATP binding; P:glucose metabolic process; F:protein ho…	0
G3BD2ZF04ETY1V	cytidine partial	454	2	2.1706E-6	72.5%	2	P:metabolic process; F:catalytic activity
G3BD2ZF04D41LW	this orf showed homology with the gene for reverse transcriptase of various retrotransposons ( rte-1 of caenorhabditis fasta score 175)	382	19	4.82022E-10	53.421052631578945%	11	F:RNA binding; P:RNA-dependent DNA replication; F:RNA-directed DNA polymerase activity; C:nucleus; F:helicase activity; F:DNA binding; F:nucleic acid binding; F:zinc ion binding; F:ATP binding; F:metal ion binding; F:endonuclease activity
G3BD2ZF04EE2U4	netrin receptor unc5b precursor	457	20	9.87945E-12	74.7%	11	F:receptor activity; P:signal transduction; C:integral to membrane; P:axon guidance; C:membrane; P:apoptotic process; P:multicellular organismal development; F:netrin receptor activity; P:netrin-activated signaling pathway; C:plasma membrane; P:negative regulation of extrinsic apoptotic signaling pathway in absence of ligand
G3BD2ZF04EAJ2B	Uncharacterized protein C12orf55 [Crassostrea gigas]	410	2	1.18546E-15	71.0%	0	0
G3BD2ZF04EVF5Z	Uncharacterized protein C2orf63-like protein [Crassostrea gigas]	403	2	4.86082E-36	60.5%	0	0
G3BD2ZF04D56LW	histone h2a type 1-a	153	20	2.29266E-22	96.85%	4	C:nucleosome; F:DNA binding; P:nucleosome assembly; C:nucleus	0
G3BD2ZF04EOY56	jmjc domain-containing protein 8	272	20	6.10905E-12	71.35%	3	F:molecular_function; P:biological_process; C:cellular_component
G3BD2ZF04EFS6P	outer dense fiber protein 3	134	20	4.62692E-10	74.55%	3	C:cytoplasm; F:molecular_function; P:biological_process
G3BD2ZF04D5UTS	spt transcription factor family member	363	3	9.25353E-5	60.333333333333336%	2	P:peptide cross-linking; C:cytoplasm
G3BD2ZF04EO338	blastula protease 10	391	20	2.97539E-20	67.3%	2	F:metal ion binding; F:metallopeptidase activity	0
G3BD2ZF04EVT3Y	rna-directed dna polymerase from transposon bs	252	5	6.08441E-13	61.0%	0	0
G3BD2ZF04ECWGZ	upf0704 protein c6orf165 homolog	442	20	1.04619E-18	70.75%	6	F:molecular_function; P:biological_process; C:cellular_component; F:phosphatidylinositol N-acetylglucosaminyltransferase activity; P:GPI anchor biosynthetic process; C:integral to membrane
G3BD2ZF04EQ729	isoform a	436	16	9.53894E-9	60.625%	0	0
G3BD2ZF04D3JR9	hypothetical protein CGI_10020064 [Crassostrea gigas]	249	1	5.16774E-17	63.0%	0	0
G3BD2ZF04D4FBS	retrovirus-related pol polyprotein from type-1 retrotransposable element r2	411	8	2.50814E-40	62.375%	2	F:hormone activity; C:extracellular region
G3BD2ZF04ENZB1	60s ribosomal protein l18	275	20	6.20197E-15	84.25%	10	P:translational initiation; P:viral transcription; F:RNA binding; F:structural constituent of ribosome; P:translational elongation; P:translational termination; P:SRP-dependent cotranslational protein targeting to membrane; C:cytosolic large ribosomal subunit; P:nuclear-transcribed mRNA catabolic process, nonsense-mediated decay; P:ribosome biogenesis	0
G3BD2ZF04EMCV8	hypothetical protein CGI_10010223 [Crassostrea gigas]	437	2	1.95824E-6	76.0%	0	0
G3BD2ZF04D1L3L	tetratricopeptide repeat protein 25-like	414	20	4.68463E-61	80.25%	1	C:cytoplasm	0
G3BD2ZF04EWR29	coiled-coil domain containing 135	378	20	1.14431E-50	66.75%	1	C:intracellular part	0
G3BD2ZF04EEUEH	metaxin 1	301	20	3.99584E-11	86.15%	5	P:protein targeting to mitochondrion; C:mitochondrial inner membrane; P:cellular protein metabolic process; C:integral to membrane; C:mitochondrial outer membrane	0
G3BD2ZF04EPXMO	t-box 20	359	20	5.61832E-19	78.35%	35	F:sequence-specific DNA binding transcription factor activity; P:endocardial cushion formation; P:cloaca development; P:aortic valve morphogenesis; P:foramen ovale closure; P:outflow tract septum morphogenesis; P:cardiac muscle tissue morphogenesis; P:cardiac chamber formation; P:heart looping; F:RNA polymerase II transcription coactivator activity; F:RNA polymerase II activating transcription fa…	0
G3BD2ZF04EJEVN	predicted protein [Nematostella vectensis]	182	3	1.52769E-6	65.33333333333333%	0	0
G3BD2ZF04D6UVD	nucleoside diphosphate-linked moiety x motif mitochondrial-like	419	20	6.18227E-34	63.25%	2	F:receptor binding; P:signal transduction	0
G3BD2ZF04EEE5U	ntp pyrophosphohydrolase	488	20	2.76848E-27	64.25%	2	F:hydrolase activity, acting on acid anhydrides, in phosphorus-containing anhydrides; F:metal ion binding	EC:3.6.1.0
G3BD2ZF04EVZQY	upf0638 protein b-like	293	20	2.19005E-41	65.85%	3	F:molecular_function; P:biological_process; C:cellular_component
G3BD2ZF04ERO07	gamma-aminobutyric acid receptor subunit gamma-2	370	20	1.1148E-54	66.45%	2	C:membrane; P:transport	0
G3BD2ZF04EOCA0	PREDICTED: hypothetical protein LOC100578972 [Apis mellifera]	326	1	2.07684E-4	62.0%	0	0
G3BD2ZF04EO42U	protein	328	3	8.34148E-5	55.0%	0	0
G3BD2ZF04EUTLX	hypothetical protein CGI_10002394 [Crassostrea gigas]	421	4	3.93089E-19	55.5%	0	0
G3BD2ZF04ENE1B	wall-associated receptor kinase 5	375	2	3.78619E-19	49.5%	1	F:calcium ion binding
G3BD2ZF04EB7KX	clavaminate synthase-like protein	501	20	2.39544E-17	78.2%	9	P:oxidation-reduction process; F:histone demethylase activity (H3-K36 specific); F:zinc ion binding; C:nucleolus; P:regulation of transcription, DNA-dependent; F:rRNA binding; F:oxidoreductase activity, acting on single donors with incorporation of molecular oxygen, incorporation of two atoms of oxygen; F:DNA binding; P:histone H3-K36 demethylation	EC:1.14.11.27; EC:1.13.11.0
G3BD2ZF04EQQEG	protein	283	10	3.37952E-9	50.6%	2	P:proteolysis; F:cysteine-type peptidase activity
G3BD2ZF04D5SCB	novel protein dna polymerases	392	19	5.57276E-18	58.1578947368421%	4	F:peptidase activity; F:binding; P:nucleic acid metabolic process; P:macromolecule metabolic process	0
G3BD2ZF04ETFTM	dynein heavy chain axonemal	480	20	8.16018E-83	81.35%	10	F:microtubule motor activity; C:cilium axoneme; C:axonemal dynein complex; C:microtubule; P:ATP catabolic process; P:ciliary or flagellar motility; F:ATP binding; P:microtubule-based movement; F:ATPase activity; C:cytoplasm	EC:3.6.1.3
G3BD2ZF04EFG8E	fascin 2	208	20	8.02034E-18	63.5%	7	F:actin filament binding; F:protein binding, bridging; C:stereocilium; P:eye photoreceptor cell development; C:actin cytoskeleton; C:integral to membrane; C:membrane
G3BD2ZF04D3YPO	hypothetical protein CGI_10014605 [Crassostrea gigas]	434	7	1.14354E-33	73.71428571428571%	0	0
G3BD2ZF04EAVNJ	tex14 protein	398	7	3.31741E-15	71.14285714285714%	4	F:ATP binding; F:protein kinase activity; P:protein phosphorylation; F:transferase activity, transferring phosphorus-containing groups
G3BD2ZF04D23RX	kelch-like protein 10	490	20	4.40714E-39	75.45%	0	0
G3BD2ZF04ES21S	rna-directed dna polymerase from mobile element jockey-like	453	20	7.53061E-9	66.4%	4	F:RNA binding; P:RNA-dependent DNA replication; F:RNA-directed DNA polymerase activity; F:endonuclease activity
G3BD2ZF04EGJ8M	dmbt1-like partial	361	2	7.44766E-6	55.5%	2	F:scavenger receptor activity; C:membrane
G3BD2ZF04EPJ1C	GJ18920 [Drosophila virilis]	344	2	9.51714E-5	66.5%	9	F:transferase activity; C:Golgi cisterna membrane; C:integral to membrane; C:membrane; F:transferase activity, transferring glycosyl groups; P:fucosylation; C:Golgi apparatus; F:fucosyltransferase activity; P:protein glycosylation
G3BD2ZF04EHUYC	hypothetical protein CGI_10016979 [Crassostrea gigas]	443	1	9.9846E-6	61.0%	0	0
G3BD2ZF04EINRH	hypothetical protein CGI_10025397 [Crassostrea gigas]	421	1	5.82512E-12	66.0%	0	0
G3BD2ZF04EB1ZY	fructose-bisphosphate partial	348	20	1.43398E-33	95.05%	8	P:glycolysis; F:fructose-bisphosphate aldolase activity; P:fructose metabolic process; P:mannose metabolic process; P:inositol metabolic process; P:gluconeogenesis; P:pentose-phosphate shunt; P:carbon utilization	EC:4.1.2.13
G3BD2ZF04EPO1E	transcription factor sox-8	485	1	4.86679E-7	51.0%	0	0
G3BD2ZF04EVAZ7	thrombospondin type 3 repeat-containing domain protein	314	20	1.12665E-8	64.5%	3	P:negative regulation of angiogenesis; F:protein binding; C:extracellular region	0
G3BD2ZF04EKABA	riken cdna 1700040l02	399	20	5.71426E-60	60.05%	3	F:molecular_function; P:biological_process; C:cellular_component
G3BD2ZF04D72BW	chromobox protein 3	299	20	5.85494E-20	86.5%	11	C:centromeric heterochromatin; C:male pronucleus; F:identical protein binding; F:enzyme binding; C:nuclear heterochromatin; C:female pronucleus; C:spindle; C:chromocenter; C:nucleoplasm; P:negative regulation of transcription, DNA-dependent; F:chromatin binding	0
G3BD2ZF04ERZ7J	ubiquitin carboxyl-terminal hydrolase 14	289	20	2.70757E-30	72.6%	7	P:ubiquitin-dependent protein catabolic process; F:ubiquitin thiolesterase activity; F:cysteine-type peptidase activity; P:regulation of metabolic process; C:cell fraction; C:cytoplasm; P:protein deubiquitination	EC:3.1.2.15
G3BD2ZF04EI6OG	hypothetical protein BRAFLDRAFT_118911 [Branchiostoma floridae]	411	20	2.50222E-13	59.05%	4	F:scavenger receptor activity; F:carbohydrate binding; P:cell adhesion; C:membrane
G3BD2ZF04EW1FV	pol-like protein	383	20	1.26795E-30	69.3%	3	F:RNA binding; P:RNA-dependent DNA replication; F:RNA-directed DNA polymerase activity
G3BD2ZF04EAWZK	upf0704 protein c6orf165 homolog	488	20	5.97115E-47	68.65%	3	F:molecular_function; P:biological_process; C:cellular_component
G3BD2ZF04ENM6W	monocarboxylate transporter 14-like	347	20	2.66768E-9	69.1%	11	C:integral to membrane; P:transmembrane transport; F:DNA binding; F:ATP-dependent DNA helicase activity; F:nucleic acid binding; F:ATP binding; F:ATP-dependent helicase activity; P:nucleobase-containing compound metabolic process; F:hydrolase activity, acting on acid anhydrides, in phosphorus-containing anhydrides; F:hydrolase activity, acting on acid anhydrides; F:monocarboxylic acid transmembra…
G3BD2ZF04EDVA4	dynein heavy chain axonemal	438	20	2.27862E-63	79.15%	6	P:microtubule-based movement; C:cilium; C:dynein complex; F:ATP binding; F:microtubule motor activity; C:microtubule	0
G3BD2ZF04EXH74	protein set-like	408	20	2.98058E-39	76.45%	2	P:nucleosome assembly; C:nucleus
G3BD2ZF04EJ1ES	atpase family aaa domain-containing protein 2	431	2	2.59867E-4	59.0%	4	F:ATP binding; F:nucleotide binding; P:metabolic process; F:nucleoside-triphosphatase activity
G3BD2ZF04D80NM	tripartite motif-containing protein 2	345	4	1.6957E-11	59.0%	0	0
G3BD2ZF04EOIM5	toll-like receptor 2 type-2	270	20	5.17236E-28	72.85%	2	P:response to stimulus; C:intrinsic to membrane	0
G3BD2ZF04EWRQ6	transcription elongation factor b polypeptide 2-like	327	20	1.1667E-27	71.75%	2	P:translational elongation; F:translation elongation factor activity
G3BD2ZF04EO59V	hypothetical protein BRAFLDRAFT_90891 [Branchiostoma floridae]	420	1	2.90636E-5	76.0%	0	0
G3BD2ZF04ETTH8	thap domain-containing protein 9	319	2	1.361E-11	80.0%	0	0
G3BD2ZF04EMJ6S	zinc transporter zip1	449	20	2.49132E-17	78.65%	6	C:membrane fraction; C:plasma membrane; P:zinc ion transmembrane transport; F:zinc ion binding; C:membrane part; F:zinc ion transmembrane transporter activity	0
G3BD2ZF04EKTEH	ankyrin repeat and sam domain-containing protein 3	469	1	3.62005E-7	73.0%	0	0
G3BD2ZF04EDPQK	protein	398	20	1.54548E-12	60.3%	3	F:RNA binding; P:RNA-dependent DNA replication; F:RNA-directed DNA polymerase activity
G3BD2ZF04EVYQK	rna-directed dna polymerase from mobile element jockey-like	264	20	1.00349E-11	70.3%	3	F:RNA binding; P:RNA-dependent DNA replication; F:RNA-directed DNA polymerase activity
G3BD2ZF04EM358	predicted protein [Laccaria bicolor S238N-H82]	349	1	9.5549E-6	49.0%	0	0
G3BD2ZF04EI6D6	mediator of rna polymerase ii transcription subunit 23	387	20	4.08412E-7	74.75%	11	P:regulation of transcription, DNA-dependent; C:transcription factor complex; P:transcription, DNA-dependent; C:mediator complex; C:nucleus; P:transcription initiation from RNA polymerase II promoter; P:regulation of transcription from RNA polymerase II promoter; C:nucleoplasm; F:protein binding; F:transcription coactivator activity; P:gene expression
G3BD2ZF04EONMM	hypothetical protein EAG_00665 [Camponotus floridanus]	373	4	3.28772E-5	50.5%	0	0
G3BD2ZF04ENM3I	collagen alpha-6 chain	244	20	1.82411E-8	64.45%	1	C:extracellular matrix	0
G3BD2ZF04EWPVW	vacuolar protein sorting-associated protein 13c	440	2	1.03772E-10	69.0%	0	0
G3BD2ZF04D26PY	vacuolar protein sorting-associated protein 13c	381	18	3.3828E-14	83.5%	0	0
G3BD2ZF04EX09V	f-box only protein 47	374	20	5.05901E-56	61.25%	3	F:molecular_function; P:biological_process; C:cellular_component
G3BD2ZF04D5S73	novel protein dna polymerases	390	20	2.59849E-13	57.2%	3	F:binding; P:nucleobase-containing compound metabolic process; F:catalytic activity	0
G3BD2ZF04EOHLT	pol-like protein	251	1	3.25794E-9	60.0%	5	F:RNA binding; F:nucleic acid binding; P:RNA-dependent DNA replication; F:ribonuclease H activity; F:RNA-directed DNA polymerase activity
G3BD2ZF04D84RC	hypothetical protein CGI_10020924 [Crassostrea gigas]	400	20	1.62779E-44	62.65%	1	F:calcium ion binding	0
G3BD2ZF04EFG64	camp-dependent protein kinase r2	467	20	6.94227E-19	86.75%	11	P:axon guidance; P:locomotor rhythm; P:behavioral response to cocaine; F:cAMP-dependent protein kinase regulator activity; P:behavioral response to ethanol; F:protein binding; P:signal transduction; F:non-membrane spanning protein tyrosine kinase activity; C:cytoplasm; C:cAMP-dependent protein kinase complex; P:regulation of protein kinase activity	EC:2.7.10.2
G3BD2ZF04D4JYQ	hypothetical protein BRAFLDRAFT_67435 [Branchiostoma floridae]	391	6	1.24147E-5	77.33333333333333%	0	0
G3BD2ZF04EUXO2	mam domain-containing glycosylphosphatidylinositol anchor protein 2	449	20	5.4995E-12	57.85%	2	C:membrane; F:[protein-PII] uridylyltransferase activity
G3BD2ZF04D7A6B	tetratricopeptide repeat protein 23	458	1	3.86378E-10	80.0%	0	0
G3BD2ZF04D69JF	dynein-1-beta heavy flagellar inner arm i1 complex	502	1	1.47687E-6	80.0%	0	0
G3BD2ZF04EVQW0	chromosome 9 open reading frame 135 ortholog	316	20	4.54054E-26	69.35%	1	C:integral to membrane
G3BD2ZF04ETZJC	macrophage scavenger receptor type i subunit	195	7	3.60501E-8	81.14285714285714%	12	F:scavenger receptor activity; P:positive regulation of cholesterol storage; P:cholesterol transport; C:low-density lipoprotein particle; P:positive regulation of macrophage derived foam cell differentiation; P:plasma lipoprotein particle clearance; C:integral to membrane; P:receptor-mediated endocytosis; F:low-density lipoprotein particle binding; C:collagen; P:lipoprotein transport; P:signal tr…	0
G3BD2ZF04EMG3Q	wd repeat-containing protein 63	374	20	1.95123E-47	72.0%	1	P:intracellular protein transport	0
G3BD2ZF04D8NMT	leucine-rich repeat and iq domain-containing protein 3	397	1	3.58688E-13	83.0%	0	0
G3BD2ZF04D1B53	pol-like protein	424	2	2.70817E-7	44.5%	5	F:RNA binding; F:nucleic acid binding; P:RNA-dependent DNA replication; F:ribonuclease H activity; F:RNA-directed DNA polymerase activity
G3BD2ZF04EPINY	e3 ubiquitin-protein ligase huwe1	484	20	4.06719E-67	89.55%	11	C:nucleolus; P:protein polyubiquitination; P:histone ubiquitination; P:base-excision repair; P:protein monoubiquitination; F:DNA binding; F:ubiquitin-protein ligase activity; P:protein ubiquitination involved in ubiquitin-dependent protein catabolic process; P:cell differentiation; F:protein binding; C:cytoplasm	EC:6.3.2.19
G3BD2ZF04ESRTA	tpr-like protein	321	14	1.78053E-29	60.785714285714285%	3	F:hydrolase activity; C:integral to membrane; P:transmembrane transport
G3BD2ZF04D4Q63	c2 domain-containing protein 3	387	1	6.75627E-7	72.0%	0	0
G3BD2ZF04D3HND	adenylate kinase domain-containing protein 1-like	433	5	1.06574E-18	73.6%	3	F:nucleobase-containing compound kinase activity; F:ATP binding; P:nucleobase-containing compound metabolic process	0
G3BD2ZF04EP8U6	high mobility group protein dsp1	248	20	1.04591E-25	71.35%	2	C:nucleus; F:DNA binding
G3BD2ZF04EBCVK	dna ligase 1	340	20	7.6323E-40	92.75%	7	P:DNA replication; F:GTP binding; F:DNA binding; F:ATP binding; P:DNA ligation involved in DNA repair; F:DNA ligase (ATP) activity; P:DNA recombination	EC:6.5.1.1
G3BD2ZF04ELDH7	tubulin beta-2b chain-like isoform 1	367	1	2.60882E-6	64.0%	0	0
G3BD2ZF04EFPZ5	peptidylprolyl fkbp-type	388	1	4.17451E-4	52.0%	4	F:peptidyl-prolyl cis-trans isomerase activity; P:protein folding; P:protein peptidyl-prolyl isomerization; F:isomerase activity
G3BD2ZF04D4Z1R	isoform cra_a	343	20	8.65378E-41	77.85%	16	F:cation binding; F:lysozyme activity; P:response to acid; P:chitin catabolic process; P:positive regulation of chemokine secretion; P:response to fungus; F:kinase binding; P:production of molecular mediator involved in inflammatory response; C:extracellular space; F:chitin binding; P:immune response; P:digestion; F:chitinase activity; C:cytoplasm; P:cell wall chitin metabolic process; P:cell wal…	EC:3.2.1.17; EC:3.2.1.14
G3BD2ZF04EJ5MJ	beta-ketoacyl synthase	308	20	3.76282E-24	69.65%	3	F:transferase activity, transferring acyl groups other than amino-acyl groups; F:vitamin binding; P:metabolic process	EC:2.3.1.0
G3BD2ZF04EGFAY	testis-specific serine threonine-protein kinase 4-like	199	20	1.1181E-12	62.7%	1	F:kinase activity	0
G3BD2ZF04EIHZZ	wd repeat-containing protein 96-like	390	16	5.22354E-14	68.3125%	1	F:iron-sulfur cluster binding
G3BD2ZF04EIELO	protein phosphatase 1 regulatory subunit 7-like	316	20	6.22189E-40	82.4%	4	C:cytoplasm; C:nucleus; P:regulation of catalytic activity; F:protein phosphatase type 1 regulator activity	0
G3BD2ZF04EOZT2	pol-like protein	536	7	8.21575E-13	57.0%	8	F:RNA binding; P:RNA-dependent DNA replication; F:RNA-directed DNA polymerase activity; F:ATP binding; F:nucleotide binding; F:microtubule motor activity; P:microtubule-based movement; C:microtubule
G3BD2ZF04D712G	dual specificity tyrosine-phosphorylation-regulated kinase 2 isoform 2	384	20	1.12831E-80	94.0%	15	F:manganese ion binding; P:positive regulation of glycogen biosynthetic process; F:protein serine/threonine/tyrosine kinase activity; F:protein tyrosine kinase activity; P:DNA damage response, signal transduction by p53 class mediator resulting in induction of apoptosis; F:ubiquitin binding; C:cytoplasm; C:nucleolus; C:ubiquitin ligase complex; P:protein phosphorylation; F:protein serine/threonin…	EC:2.7.112.1; EC:2.7.10.0; EC:2.7.11.0
G3BD2ZF04ERJFF	hypothetical protein CGI_10010386 [Crassostrea gigas]	350	1	1.64226E-6	52.0%	0	0
G3BD2ZF04EHN8Z	intraflagellar transport 81 homolog	449	20	2.30702E-16	76.95%	5	C:flagellum; C:cilium; P:regulation of TOR signaling cascade; C:centrosome; P:pronephros development	0
G3BD2ZF04EM5BV	isoform b	479	20	1.32215E-7	65.05%	6	P:clustering of voltage-gated calcium channels; C:terminal button; P:neuromuscular synaptic transmission; C:presynaptic membrane; P:neuron-neuron synaptic transmission; C:plasma membrane
G3BD2ZF04EFLLA	laminin subunit alpha-2	476	1	8.66092E-8	68.0%	0	0
G3BD2ZF04EE85Y	protein	460	20	5.37347E-25	64.9%	2	F:oxidoreductase activity; F:binding	0
G3BD2ZF04EMY44	xylulose kinase	483	2	1.79914E-6	77.5%	0	0
G3BD2ZF04ER28J	werner syndrome atp-dependent helicase	297	3	2.10037E-11	68.66666666666667%	0	0
G3BD2ZF04D8P60	pctp-like protein	498	1	3.13228E-9	72.0%	0	0
G3BD2ZF04ER2H4	PREDICTED: membralin [Sarcophilus harrisii]	407	2	3.33095E-7	71.5%	0	0
G3BD2ZF04D2T3G	coiled-coil domain-containing protein 41	354	20	4.39853E-21	63.15%	3	F:molecular_function; P:biological_process; C:cellular_component
G3BD2ZF04D725Q	hypothetical protein CGI_10028433 [Crassostrea gigas]	334	3	6.79987E-11	73.33333333333333%	0	0
G3BD2ZF04EJ94W	type iii iodothyronine deiodinase	277	20	9.42646E-9	74.3%	9	P:thyroid hormone catabolic process; P:oxidation-reduction process; F:thyroxine 5'-deiodinase activity; P:cellular nitrogen compound metabolic process; C:endosome; F:thyroxine 5-deiodinase activity; P:positive regulation of multicellular organism growth; P:thyroid hormone generation; C:plasma membrane	EC:1.97.1.10; EC:1.97.1.11
G3BD2ZF04ECKI7	pol-like protein	462	20	4.43306E-8	64.75%	4	F:RNA binding; P:RNA-dependent DNA replication; F:endonuclease activity; F:RNA-directed DNA polymerase activity
G3BD2ZF04D4C68	reactive oxygen species modulator 1-like isoform 1	332	4	3.25547E-6	69.25%	0	0
G3BD2ZF04EGN23	kinesin-like protein kif9 isoform 1	422	20	2.85512E-33	63.15%	2	P:microtubule-based movement; P:blood coagulation	0
G3BD2ZF04D190I	serine threonine-protein phosphatase 4 regulatory subunit 3	395	20	3.3571E-11	82.15%	3	C:cytoskeleton; C:nucleus; C:cytoplasm	0
G3BD2ZF04EEH9D	thromboxane-a synthase	412	20	1.42727E-11	69.65%	3	F:iron ion binding; F:oxidoreductase activity, acting on paired donors, with incorporation or reduction of molecular oxygen, reduced flavin or flavoprotein as one donor, and incorporation of one atom of oxygen; P:electron transport	EC:1.14.14.0
G3BD2ZF04D7MKW	rna-directed dna polymerase from mobile element jockey-like	401	20	2.41888E-12	53.8%	3	F:RNA binding; P:RNA-dependent DNA replication; F:RNA-directed DNA polymerase activity
G3BD2ZF04D5AD3	helicase ski2w	356	20	2.8786E-45	66.75%	1	F:hydrolase activity, acting on acid anhydrides, in phosphorus-containing anhydrides	EC:3.6.1.0
G3BD2ZF04ECJ27	histone	409	20	2.92342E-57	100.0%	17	P:positive regulation of growth rate; C:nucleosome; P:response to hormone stimulus; P:regulation of cell shape; P:brain development; F:DNA binding; C:polytene chromosome; P:body morphogenesis; P:cell adhesion; P:nematode larval development; P:nucleosome assembly; C:extracellular region; C:Barr body; C:nucleoplasm; P:embryo development ending in birth or egg hatching; P:male meiosis; P:blood coagu…	0
G3BD2ZF04EXYGV	protein polybromo-1	402	20	2.11986E-14	76.65%	9	C:nuclear chromosome; P:negative regulation of cell proliferation; F:protein binding; P:organ development; P:mitosis; P:transcription, DNA-dependent; F:chromatin binding; P:chromatin remodeling; C:chromatin	0
G3BD2ZF04EFD3B	tektin 2	448	20	1.05671E-14	83.5%	7	P:ciliary or flagellar motility; P:cell projection organization; P:microtubule cytoskeleton organization; C:flagellar axoneme; C:cilium axoneme; P:sperm motility; C:microtubule	0
G3BD2ZF04EPVSX	sodium leak channel non-selective	336	20	2.21296E-8	59.6%	14	C:integral to membrane; C:membrane; P:transmembrane transport; P:ion transport; F:ion channel activity; P:transport; F:ATPase activity, coupled to transmembrane movement of substances; P:ATP catabolic process; F:nucleotide binding; F:nucleoside-triphosphatase activity; F:ATP binding; F:ATPase activity; F:sodium channel activity; F:voltage-gated ion channel activity
G3BD2ZF04EMDPK	cytosolic carboxypeptidase-like protein 5	366	9	2.28805E-8	70.44444444444444%	14	P:proteolysis; F:metallocarboxypeptidase activity; F:zinc ion binding; F:carboxypeptidase activity; F:hydrolase activity; C:nucleus; F:tubulin binding; C:cytoplasm; F:metallopeptidase activity; F:peptidase activity; F:metal ion binding; P:protein branching point deglutamylation; C:cytosol; P:protein deglutamylation
G3BD2ZF04ELC88	nadh dehydrogenase subunit 1	380	20	1.97017E-57	74.3%	8	C:mitochondrial inner membrane; C:respiratory chain; F:NADH dehydrogenase (ubiquinone) activity; C:integral to membrane; P:mitochondrial electron transport, NADH to ubiquinone; P:ubiquinone biosynthetic process; P:sodium ion transport; P:proton transport	EC:1.6.5.3
G3BD2ZF04EGWL8	myeloid leukemia factor 2-like	402	20	2.49294E-21	73.5%	7	C:cytoplasm; P:transcription, DNA-dependent; P:myeloid progenitor cell differentiation; P:cell cycle arrest; F:protein domain specific binding; F:DNA binding; C:nucleus	0
G3BD2ZF04EBB9O	hypothetical protein CGI_10014187 [Crassostrea gigas]	408	3	5.90457E-11	55.666666666666664%	0	0
G3BD2ZF04EJJLO	ef-hand calcium-binding domain-containing protein 5	390	20	1.38269E-42	72.4%	1	F:calcium ion binding	0
G3BD2ZF04EMN9B	upf2 regulator of nonsense transcripts homolog	340	20	9.50041E-21	67.25%	8	C:exon-exon junction complex; C:cytosol; P:organ regeneration; P:liver development; F:protein binding; P:mRNA export from nucleus; P:gene expression; P:nuclear-transcribed mRNA catabolic process, nonsense-mediated decay	0
G3BD2ZF04EDD78	wd repeat-containing protein 49-like	382	20	1.66921E-55	65.9%	4	F:calcium ion binding; F:molecular_function; P:biological_process; C:cellular_component
G3BD2ZF04ECXGL	tripartite motif-containing protein 2	442	20	1.29006E-27	56.45%	8	F:metal ion binding; F:zinc ion binding; C:intracellular; F:ligase activity; C:cytoplasm; P:neuroprotection; P:protein ubiquitination; F:ubiquitin-protein ligase activity
G3BD2ZF04D8P3H	ubiquitin domain-containing protein ubfd1	319	20	1.31454E-34	90.7%	2	F:molecular_function; C:cellular_component
G3BD2ZF04D47IW	neurogenic locus notch protein	342	1	6.39667E-21	63.0%	0	0
G3BD2ZF04D22Y9	hypothetical protein CGI_10016511 [Crassostrea gigas]	488	2	4.77473E-21	76.5%	0	0
G3BD2ZF04ELI7L	radial spoke head 10 homolog b	404	20	2.44205E-44	70.05%	3	F:molecular_function; P:biological_process; C:cellular_component
G3BD2ZF04ED9K4	c-type lectin 4	341	1	4.8112E-5	58.0%	1	F:carbohydrate binding
G3BD2ZF04EB909	hypothetical protein CGI_10008733 [Crassostrea gigas]	328	3	4.99764E-26	66.66666666666667%	0	0
G3BD2ZF04EWAEV	tetratricopeptide repeat protein 4	396	5	5.52537E-12	76.2%	0	0
G3BD2ZF04EI4VC	dna ligase 1	365	20	4.62953E-47	80.45%	14	P:DNA recombination; P:cell cycle; C:mitochondrion; F:metal ion binding; F:DNA ligase (ATP) activity; P:double-strand break repair via nonhomologous end joining; P:cell division; F:DNA binding; F:ATP binding; P:DNA ligation involved in DNA repair; C:chromosome; P:lagging strand elongation; P:response to hydrogen peroxide; C:nucleus	EC:6.5.1.1
G3BD2ZF04EWE2N	dimethylglycine dehydrogenase-like	180	7	7.86152E-10	75.71428571428571%	3	P:oxidation-reduction process; F:oxidoreductase activity; F:sarcosine oxidase activity
G3BD2ZF04D1LHS	udp-glucuronate decarboxylase	370	18	3.11826E-6	78.38888888888889%	10	F:nucleotide binding; P:cellular metabolic process; F:catalytic activity; F:coenzyme binding; F:UDP-glucuronate decarboxylase activity; F:lyase activity; P:carbohydrate metabolic process; F:racemase and epimerase activity, acting on carbohydrates and derivatives; F:dTDP-glucose 4,6-dehydratase activity; P:nucleotide-sugar metabolic process
G3BD2ZF04D99ME	bifunctional coenzyme a synthase-like	304	20	4.93017E-33	70.55%	8	C:cytoplasm; P:coenzyme A biosynthetic process; P:phosphorylation; F:pantetheine-phosphate adenylyltransferase activity; C:nucleus; F:dephospho-CoA kinase activity; F:nucleotide binding; P:pantothenate biosynthetic process	EC:2.7.7.3; EC:2.7.1.24
G3BD2ZF04ERYDS	tfiih basal transcription factor complex helicase subunit	372	20	1.83635E-11	84.2%	54	P:cell cycle checkpoint; P:erythrocyte maturation; P:in utero embryonic development; F:protein N-terminus binding; F:protein C-terminus binding; F:ATP-dependent DNA helicase activity; P:bone mineralization; P:skin development; P:spinal cord development; C:MMXD complex; F:RNA polymerase II carboxy-terminal domain kinase activity; P:transcription-coupled nucleotide-excision repair; P:hair follicle …	EC:2.7.11.23
G3BD2ZF04D3JDZ	receptor type guanylyl cyclase	465	20	7.78079E-45	60.55%	14	P:positive regulation of nitric-oxide synthase activity; P:negative regulation of adenylate cyclase activity; F:peptide hormone binding; P:phospholipase C-activating G-protein coupled receptor signaling pathway; F:natriuretic peptide receptor activity; P:adenylate cyclase-inhibiting G-protein coupled receptor signaling pathway; C:membrane fraction; C:integral to membrane; F:G-protein coupled pept…	0
G3BD2ZF04ENNVH	rna-directed dna polymerase from transposon bs	426	3	2.88459E-21	58.333333333333336%	0	0
G3BD2ZF04D91LG	ankyrin repeat domain-containing protein 17	321	1	1.36857E-10	87.0%	0	0
G3BD2ZF04ERSI8	enhancer of rudimentary homolog	363	1	3.40134E-9	58.0%	0	0
G3BD2ZF04D3A3K	protein	335	6	1.13172E-15	48.833333333333336%	0	0
G3BD2ZF04D3846	double-strand-break repair protein rad21 homolog	413	20	6.31375E-29	61.0%	1	C:nuclear chromosome
G3BD2ZF04D29SU	vacuole membrane	318	20	1.43784E-10	76.5%	1	F:nucleic acid binding	0
G3BD2ZF04D9RGK	predicted protein [Nematostella vectensis]	249	2	2.1298E-5	58.0%	0	0
G3BD2ZF04EIULK	upf0732 protein v1g81173-like	392	1	3.29189E-6	68.0%	0	0
G3BD2ZF04D2RFM	GK22069 [Drosophila willistoni]	336	5	1.53772E-8	56.6%	4	F:nucleic acid binding; P:intracellular signal transduction; C:intracellular; F:DNA binding
G3BD2ZF04ESNEH	sperm associated antigen 17	372	20	2.84743E-28	67.7%	3	C:cytoplasm; C:nucleolus; P:regulation of cellular process	0
G3BD2ZF04ECZUN	predicted protein [Nematostella vectensis]	333	4	3.25852E-6	52.75%	2	F:hydrolase activity; F:nucleic acid binding
G3BD2ZF04D85SA	wd repeat-containing protein 16	440	20	8.26542E-19	74.2%	3	F:molecular_function; P:biological_process; C:flagellum
G3BD2ZF04EJM3M	type i inositol- -trisphosphate 5-phosphatase	412	1	2.88731E-17	72.0%	0	0
G3BD2ZF04EMR0N	deoxycytidylate deaminase	469	20	1.32565E-31	83.8%	3	F:zinc ion binding; F:dCMP deaminase activity; P:pyrimidine nucleobase metabolic process	EC:3.5.4.12
G3BD2ZF04D5685	dcc-interacting protein 13-alpha	439	1	6.65442E-8	66.0%	0	0
G3BD2ZF04EJZAZ	sperm-associated antigen 16 protein	381	20	3.82196E-74	74.05%	7	C:cilium axoneme; C:microtubule; C:flagellar axoneme; P:spermatogenesis; F:protein kinase binding; P:cilium assembly; C:nucleus	0
G3BD2ZF04ED4PL	sfrs protein kinase 2	314	20	7.75612E-41	86.7%	21	P:angiogenesis; P:positive regulation of gene expression; P:intracellular protein kinase cascade; P:regulation of nuclear mRNA splicing, via spliceosome; P:nuclear speck organization; C:cytoplasm; C:nucleolus; P:positive regulation of cell proliferation; P:protein phosphorylation; F:protein serine/threonine kinase activity; P:spliceosomal complex assembly; F:magnesium ion binding; P:negative regu…	EC:2.7.11.0
G3BD2ZF04D2EU0	hypothetical protein CGI_10022520 [Crassostrea gigas]	491	1	1.636E-6	60.0%	0	0
G3BD2ZF04D5AJW	leucine-rich repeat and iq domain-containing protein 3	427	20	6.51905E-36	67.5%	3	F:molecular_function; P:biological_process; C:cellular_component
G3BD2ZF04EJHM4	ubiquitin-conjugating enzyme e2 c isoform 2	398	2	7.39116E-6	65.0%	28	P:cell division; P:phosphatidylinositol-mediated signaling; P:mitosis; P:ubiquitin-dependent protein catabolic process; P:activation of anaphase-promoting complex activity; P:mitotic cell cycle spindle assembly checkpoint; F:ATP binding; P:protein ubiquitination; P:protein K48-linked ubiquitination; P:cell cycle; P:regulation of ubiquitin-protein ligase activity involved in mitotic cell cycle; P:…
G3BD2ZF04ESJ7J	coiled-coil domain-containing protein 37	374	20	6.70218E-46	78.9%	0	0
G3BD2ZF04EJ8JB	phosphoglycerate mutase 1 family	363	20	4.16297E-54	81.8%	2	P:glycolysis; F:2,3-bisphosphoglycerate-dependent phosphoglycerate mutase activity	0
G3BD2ZF04ETB5N	spectrin beta chain	312	6	6.48918E-12	70.83333333333333%	13	F:ankyrin binding; P:membrane assembly; P:protein targeting to plasma membrane; P:common-partner SMAD protein phosphorylation; C:nucleolus; C:protein complex; P:cytokinesis after mitosis; C:cuticular plate; F:protein complex binding; P:Golgi to plasma membrane protein transport; P:SMAD protein import into nucleus; C:plasma membrane; F:structural constituent of cytoskeleton	0
G3BD2ZF04ETWAX	family with sequence similarity member b	428	20	2.53834E-21	63.8%	1	C:cellular_component
G3BD2ZF04ELQF8	wd repeat-containing protein 65-like	341	15	6.56392E-21	54.6%	3	F:molecular_function; P:biological_process; C:cellular_component
G3BD2ZF04EWKII	tektin 2	300	20	3.86503E-24	61.8%	2	P:cell motility; C:intracellular organelle part	0
G3BD2ZF04EUMLE	mgc154331 protein	367	12	3.93122E-26	62.583333333333336%	2	F:cAMP-dependent protein kinase regulator activity; P:signal transduction
G3BD2ZF04ELDO2	5-hydroxytryptamine receptor 1-like	499	20	1.63399E-15	63.45%	3	F:signal transducer activity; P:signal transduction; F:receptor activity	0
G3BD2ZF04EL5ME	brain-specific angiogenesis inhibitor 2	365	1	1.08869E-5	52.0%	0	0
G3BD2ZF04EUGN1	RubB-like protein 2	467	20	3.25969E-63	84.55%	24	P:histone H4 acetylation; P:DNA duplex unwinding; P:protein folding; C:membrane; F:damaged DNA binding; P:DNA recombination; P:negative regulation of transcription, DNA-dependent; C:cytoplasm; F:identical protein binding; F:unfolded protein binding; P:cellular response to UV; C:Ino80 complex; P:digestive tract development; C:nuclear matrix; C:NuA4 histone acetyltransferase complex; F:ATP-dependen…	0
G3BD2ZF04EK15D	coiled-coil domain containing 147	289	20	3.16167E-26	94.55%	3	F:molecular_function; P:biological_process; C:cellular_component
G3BD2ZF04D7N5P	hypothetical protein CGI_10010524 [Crassostrea gigas]	427	1	1.81653E-6	60.0%	0	0
G3BD2ZF04EAISB	sodium channel and clathrin linker 1	320	20	4.08184E-25	64.85%	9	C:intermediate filament cytoskeleton; C:centrosome; C:cytoplasm; C:clathrin complex; F:protein C-terminus binding; F:sodium channel regulator activity; P:clustering of voltage-gated sodium channels; F:clathrin binding; F:ion channel activity
Nsub_SSH_M_0965.ab1	cytochrome p450 10	633	12	6.22449E-21	62.916666666666664%	8	F:metal ion binding; P:oxidation-reduction process; F:oxidoreductase activity, acting on paired donors, with incorporation or reduction of molecular oxygen; F:heme binding; F:oxidoreductase activity; F:electron carrier activity; F:iron ion binding; F:monooxygenase activity
Nsub_SSH_M_1061.ab1	microtubule-associated protein 4	485	12	3.78796E-10	47.333333333333336%	6	P:flocculation; F:nucleic acid binding; F:zinc ion binding; C:intracellular; F:tubulin binding; C:microtubule
Nsub_SSH_M_1068.ab1	protein	663	18	3.05646E-15	53.166666666666664%	1	C:apicoplast
Nsub_SSH_M_1088.ab1	protein kiaa1881	521	2	6.52506E-4	55.0%	0	0
Nsub_SSH_M_1104.ab1	wd repeat-containing protein 16	548	20	1.65483E-62	74.6%	3	C:intracellular membrane-bounded organelle; F:protein binding; C:cytoplasm	0
Nsub_SSH_M_1166.ab1	hypothetical protein CGI_10022520 [Crassostrea gigas]	229	4	1.02967E-11	59.0%	0	0
Nsub_SSH_M_1172.ab1	zinc mynd domain containing 11	303	20	1.23383E-29	80.35%	12	P:negative regulation of JNK cascade; F:zinc ion binding; P:cell cycle; C:nucleolus; F:DNA binding; P:negative regulation of transcription from RNA polymerase II promoter; F:protein binding; P:interspecies interaction between organisms; P:cell proliferation; C:cytoplasm; P:negative regulation of extrinsic apoptotic signaling pathway; P:negative regulation of I-kappaB kinase/NF-kappaB cascade	0
Nsub_SSH_M_1180.ab1	high-affinity lysophosphatidic acid receptor	383	20	1.78984E-23	58.55%	8	C:integral to membrane; P:G-protein coupled receptor signaling pathway; F:receptor activity; F:G-protein coupled receptor activity; F:signal transducer activity; C:membrane; P:signal transduction; C:plasma membrane
Nsub_SSH_M_1187.ab1	rna-directed dna polymerase from mobile element jockey-like	449	20	1.08053E-7	63.85%	4	F:RNA binding; P:RNA-dependent DNA replication; F:RNA-directed DNA polymerase activity; F:endonuclease activity
Nsub_SSH_M_1193.ab1	kelch-like protein 10	613	20	2.72024E-32	74.35%	5	P:development of primary male sexual characteristics; P:anatomical structure morphogenesis; P:organ development; P:sexual reproduction; P:cellular developmental process	0
Nsub_SSH_M_1202.ab1	dna repair protein rad51 homolog 3	452	20	1.05845E-62	77.25%	11	F:nucleoside-triphosphatase activity; P:DNA recombination; P:DNA repair; C:mitochondrion; P:sister chromatid cohesion; P:meiosis I; F:protein binding; F:nucleotide binding; C:perinuclear region of cytoplasm; C:nucleoplasm; P:blood coagulation	EC:3.6.1.15
Nsub_SSH_M_1284.ab1	deleted in malignant brain tumors 1 protein	689	3	5.79618E-5	53.333333333333336%	2	F:scavenger receptor activity; C:membrane

## Sheet: inactive_gonad_library
Seq. Name	Seq. Description	Seq. Length	#Hits	min. eValue	mean Similarity	#GOs	GOs	Enzyme Codes	InterProScan
isotig00031	axonemal dynein light chain p33	1189	20	4.7481E-56	81.2%	10	C:cytoplasm; P:cellular component movement; F:RNA binding; C:axonemal dynein complex; P:mRNA processing; P:single fertilization; C:nucleus; F:microtubule motor activity; C:microtubule; P:microtubule-based process	0	IPR019347; PTHR13183 (PANTHER), PTHR13183:SF0 (PANTHER), seg (SEG)
isotig00032	kruppel-like factor	1145	20	5.04485E-16	93.1%	4	P:negative regulation of dendrite morphogenesis; F:zinc ion binding; C:intracellular; F:sequence-specific DNA binding	0	no IPS match
isotig00033	60s ribosomal protein l23a-like	873	20	8.64748E-55	83.9%	15	P:translational initiation; P:viral transcription; F:rRNA binding; F:structural constituent of ribosome; P:translational elongation; C:TORC2 complex; F:protein binding; F:nucleotide binding; P:translational termination; P:cell proliferation; P:SRP-dependent cotranslational protein targeting to membrane; C:cytosolic large ribosomal subunit; P:nuclear-transcribed mRNA catabolic process, nonsense-me…	0	G3DSA:2.70.220.10 (GENE3D), PTHR17357 (PANTHER), seg (SEG), SignalP-NN(euk) (SIGNALP), tmhmm (TMHMM)
isotig00034	40s ribosomal protein s10	755	20	1.34374E-17	78.25%	2	C:ribosome; P:ribosome biogenesis	0	G3DSA:2.70.220.10 (GENE3D), PTHR17357 (PANTHER), seg (SEG), SignalP-NN(euk) (SIGNALP), tmhmm (TMHMM)
isotig00035	cre-gst-6 protein	601	20	8.26599E-88	64.25%	1	F:catalytic activity	0	IPR004045; IPR004046; IPR010987; IPR012336; IPR017933; PTHR11571 (PANTHER), seg (SEG)
isotig00036	60s ribosomal protein l7a	448	20	3.01827E-20	82.85%	2	C:ribosome; P:ribosome biogenesis	0	IPR001921; PTHR26323 (PANTHER), PTHR26323:SF0 (PANTHER), seg (SEG)
isotig00046	muscle-specific actin-like	784	20	1.24785E-40	95.6%	3	C:cytoskeleton; C:cytoplasm; F:ATP binding	0	SignalP-NN(euk) (SIGNALP)
isotig00047	beta tubulin partial	716	20	1.6791E-23	94.75%	17	F:structural molecule activity; P:natural killer cell mediated cytotoxicity; P:cytoskeleton-dependent intracellular transport; C:cell body; C:nuclear envelope lumen; F:GTP binding; P:cell division; F:MHC class I protein binding; C:cytosol; C:microtubule; P:M phase; P:organelle organization; P:protein polymerization; P:microtubule-based movement; P:G2/M transition of mitotic cell cycle; P:signal t…	0	PTHR11596 (PANTHER), PTHR11596:SF11 (PANTHER), tmhmm (TMHMM)
isotig00077	cytoplasmic actin	1250	20	0	98.7%	3	C:cytoskeleton; C:cytoplasm; F:ATP binding	0	no IPS match
isotig00078	cytoplasmic actin	1091	20	0	98.25%	3	C:cytoskeleton; C:cytoplasm; F:ATP binding	0	IPR004000; IPR004001; IPR020902; G3DSA:3.30.420.40 (GENE3D), G3DSA:3.90.640.10 (GENE3D), PTHR11937:SF93 (PANTHER), SSF53067 (SUPERFAMILY)
isotig00079	actin	860	20	1.28668E-166	98.75%	3	C:cytoskeleton; C:cytoplasm; F:ATP binding	0	seg (SEG), SignalP-NN(euk) (SIGNALP)
isotig00081	elongation factor 1 alpha	697	20	8.60638E-61	97.3%	6	F:translation elongation factor activity; P:GTP catabolic process; F:GTPase activity; F:GTP binding; C:ribosome; P:regulation of translational elongation	0	IPR001299; PTHR10697 (PANTHER)
isotig00082	elongation factor 1 alpha	532	20	2.30885E-61	97.3%	6	F:translation elongation factor activity; P:GTP catabolic process; F:GTPase activity; F:GTP binding; C:ribosome; P:regulation of translational elongation	0	seg (SEG)
isotig00086	thioester-containing protein	411	20	4.94577E-42	72.95%	1	C:extracellular region	0	IPR001599; PTHR11412 (PANTHER), seg (SEG)
isotig00087	thioester-containing protein	415	20	1.8007E-37	82.7%	3	C:extracellular space; F:endopeptidase inhibitor activity; P:negative regulation of endopeptidase activity	0	seg (SEG)
isotig00088	thioester-containing protein	408	20	5.87526E-38	80.4%	3	C:extracellular space; F:endopeptidase inhibitor activity; P:negative regulation of endopeptidase activity	0	IPR001599; PTHR11412 (PANTHER), seg (SEG), tmhmm (TMHMM)
isotig00092	ferritin partial	1000	20	3.89762E-35	90.05%	5	P:cellular iron ion homeostasis; F:oxidoreductase activity; F:ferric iron binding; P:iron ion transport; P:oxidation-reduction process	0	tmhmm (TMHMM)
isotig00093	ferritin partial	859	20	1.36719E-35	90.05%	5	P:cellular iron ion homeostasis; F:oxidoreductase activity; F:ferric iron binding; P:iron ion transport; P:oxidation-reduction process	0	IPR006207
isotig00133	heat shock protein 70kda	746	20	9.7296E-152	96.0%	2	F:ATP binding; P:response to stress	0	IPR013126; IPR018181; G3DSA:3.30.420.40 (GENE3D), G3DSA:3.90.640.10 (GENE3D), PTHR19375 (PANTHER), seg (SEG), SSF53067 (SUPERFAMILY)
isotig00134	heat shock protein 70kda	746	20	1.59351E-150	95.8%	2	F:ATP binding; P:response to stress	0	IPR013126; IPR018181; G3DSA:3.30.420.40 (GENE3D), G3DSA:3.90.640.10 (GENE3D), PTHR19375 (PANTHER), seg (SEG), SSF53067 (SUPERFAMILY)
isotig00139	ferritin-like protein	835	2	6.5801E-8	85.0%	5	P:cellular iron ion homeostasis; F:oxidoreductase activity; F:ferric iron binding; P:iron ion transport; P:oxidation-reduction process	0	IPR011038; IPR012674
isotig00140	aldh2	527	20	3.29056E-32	78.8%	27	F:aldehyde dehydrogenase [NAD(P)+] activity; P:ethanol oxidation; F:aldehyde dehydrogenase (NAD) activity; P:neurotransmitter biosynthetic process; F:electron carrier activity; C:mitochondrial matrix; P:ethanol catabolic process; P:gluconeogenesis; P:glycolysis; P:histidine metabolic process; P:L-phenylalanine metabolic process; P:tyrosine metabolic process; P:arginine metabolic process; P:isoleu…	EC:1.2.1.5; EC:1.2.1.3	no IPS match
isotig00151	galectin 2	802	5	1.25326E-16	84.8%	1	F:carbohydrate binding	0	seg (SEG), tmhmm (TMHMM)
isotig00152	galectin 2	433	6	5.05012E-19	80.0%	1	F:carbohydrate binding	0	IPR001079; IPR013320; PTHR11346 (PANTHER)
isotig00155	cytochrome c oxidase subunit ii	725	20	8.19927E-58	69.35%	10	C:mitochondrial inner membrane; F:copper ion binding; F:electron carrier activity; F:heme binding; C:integral to membrane; F:cytochrome-c oxidase activity; P:electron transport; P:mitochondrial electron transport, cytochrome c to oxygen; P:proton transport; C:respiratory chain complex IV	EC:1.9.3.1	IPR002429; IPR008972; PTHR22888 (PANTHER), PTHR22888:SF0 (PANTHER)
isotig00156	beta tubulin	486	20	1.23839E-59	96.55%	17	F:cytochrome-c oxidase activity; F:structural molecule activity; F:heme binding; F:electron carrier activity; F:GTP binding; C:mitochondrial inner membrane; C:integral to membrane; P:GTP catabolic process; C:microtubule; P:protein polymerization; F:GTPase activity; P:microtubule-based movement; F:copper ion binding; P:mitochondrial electron transport, cytochrome c to oxygen; P:proton transport; C…	EC:1.9.3.1	IPR000217; IPR002429; IPR003008; IPR008972; PTHR11588:SF36 (PANTHER)
isotig00167	lectin galactoside-binding soluble 4	719	20	9.37746E-90	61.4%	3	C:collagen and cuticulin-based cuticle extracellular matrix; F:galactoside binding; F:protein binding	0	IPR001079; IPR008985; IPR013320; PTHR11346 (PANTHER)
isotig00169	mannose-6-phosphate receptor binding protein 1	601	9	1.10805E-26	58.55555555555556%	3	F:receptor activity; C:cytoplasm; C:intracellular membrane-bounded organelle		no IPS match
isotig00170	mannose-6-phosphate receptor binding protein 1	518	7	5.64718E-26	60.0%	3	F:receptor activity; C:cytoplasm; C:intracellular membrane-bounded organelle		IPR004279; PTHR14024:SF14 (PANTHER)
isotig00179	isoform c	583	20	3.95067E-45	48.55%	7	F:calcium ion binding; F:carbohydrate binding; P:cell adhesion; C:apical plasma membrane; F:Notch binding; P:negative regulation of Notch signaling pathway; P:regulation of tube architecture, open tracheal system		IPR003410
isotig00180	notch homolog 2	469	19	1.15632E-17	62.10526315789474%	4	P:response to stimulus; P:system development; F:calcium ion binding; P:anatomical structure morphogenesis	0	no IPS match
isotig00187	ferritin partial	573	20	1.03477E-34	86.35%	5	P:cellular iron ion homeostasis; F:oxidoreductase activity; F:ferric iron binding; P:iron ion transport; P:oxidation-reduction process	0	IPR001519; IPR008331; IPR009040; IPR009078; IPR012347
isotig00188	ubiquitin c	423	20	5.7176E-46	100.0%	42	P:negative regulation of ubiquitin-protein ligase activity involved in mitotic cell cycle; P:positive regulation of I-kappaB kinase/NF-kappaB cascade; P:antigen processing and presentation of exogenous peptide antigen via MHC class I, TAP-dependent; P:DNA repair; P:toll-like receptor 3 signaling pathway; P:M/G1 transition of mitotic cell cycle; P:toll-like receptor 4 signaling pathway; P:Toll sig…	0	IPR000626; IPR019954; IPR019955; IPR019956; G3DSA:3.10.20.90 (GENE3D), PTHR10666 (PANTHER), SSF54236 (SUPERFAMILY)
isotig00196	zona pellucida sperm-binding protein 2	476	1	8.17258E-4	60.0%	0	0		IPR001507; seg (SEG)
isotig00213	ribosomal protein s12	467	20	2.01853E-34	92.1%	4	C:ribosome; F:structural constituent of ribosome; P:translation; P:ribosome biogenesis	0	SignalP-NN(euk) (SIGNALP)
isotig00214	ribosomal protein s12	390	20	2.50728E-77	92.2%	4	F:structural constituent of ribosome; C:cytosolic small ribosomal subunit; P:translation; P:ribosome biogenesis	0	IPR000530; IPR004038; G3DSA:3.30.1330.30 (GENE3D), SSF55315 (SUPERFAMILY)
isotig00237	protein	450	20	5.28642E-16	54.75%	1	F:binding	0	PTHR12239 (PANTHER), seg (SEG)
isotig00238	protein	331	10	6.26662E-10	55.4%	9	C:cell wall; F:carboxypeptidase activity; P:cell adhesion; C:collagen; F:collagen binding; F:nucleic acid binding; F:zinc ion binding; C:intracellular; F:carbohydrate binding		seg (SEG)
isotig00239	heat shock protein 70kda	398	20	1.79789E-70	92.75%	2	F:ATP binding; P:response to stress	0	IPR013126; G3DSA:2.60.34.10 (GENE3D), PTHR19375 (PANTHER), SSF100920 (SUPERFAMILY)
isotig00240	heat shock protein 70	371	20	1.81566E-69	92.4%	2	F:ATP binding; P:response to stress	0	IPR013126; G3DSA:2.60.34.10 (GENE3D), PTHR19375 (PANTHER), PTHR19375:SF1 (PANTHER), SSF100920 (SUPERFAMILY)
isotig00243	protein	367	12	2.40138E-10	64.58333333333333%	4	C:integral to membrane; P:transmembrane transport; C:plasma membrane; F:transporter activity		no IPS match
isotig00250	unnamed protein product [Macaca fascicularis]	231	1	1.23154E-5	80.0%	0	0		IPR000626; G3DSA:3.10.20.90 (GENE3D), PTHR10666 (PANTHER)
isotig00260	elongation factor-2	284	20	7.85652E-33	82.6%	7	C:cytosol; F:translation elongation factor activity; P:GTP catabolic process; F:GTPase activity; F:GTP binding; C:ribosome; P:regulation of translational elongation	0	IPR005517; IPR014721; IPR020568; seg (SEG), SignalP-NN(euk) (SIGNALP)
isotig00273	thioester-containing protein	1383	20	2.30397E-139	81.55%	3	C:extracellular space; F:endopeptidase inhibitor activity; P:negative regulation of endopeptidase activity	0	IPR008930; IPR011626; IPR019565; IPR019742; G3DSA:1.50.10.20 (GENE3D), PTHR11412 (PANTHER), seg (SEG)
isotig00278	collagen alpha-1 chain	1169	20	1.14646E-29	61.75%	3	C:extracellular space; C:proteinaceous extracellular matrix; P:skeletal system development	0	IPR002035; G3DSA:3.40.50.410 (GENE3D), PTHR22992 (PANTHER), SSF53300 (SUPERFAMILY)
isotig00281	nucleoside diphosphate kinase	1037	20	8.96273E-69	79.05%	9	P:nucleoside diphosphate phosphorylation; F:nucleoside diphosphate kinase activity; C:mitochondrion; P:UTP biosynthetic process; F:ATP binding; P:GTP biosynthetic process; P:CTP biosynthetic process; P:purine nucleobase metabolic process; P:pyrimidine nucleobase metabolic process	EC:2.7.4.6	IPR001564; IPR023005
isotig00285	tumor necrosis factor receptor precursor	918	1	1.88926E-9	69.0%	2	F:receptor activity; P:signal transduction		seg (SEG), SignalP-NN(euk) (SIGNALP)
isotig00286	x-box-binding protein 1	906	2	3.06223E-14	47.0%	0	0		no IPS match
isotig00290	ribosomal protein s2	859	20	1.89274E-51	96.75%	15	P:formation of translation preinitiation complex; P:viral transcription; F:RNA binding; C:nucleolus; F:structural constituent of ribosome; F:protein complex binding; P:translational elongation; C:cytosolic small ribosomal subunit; F:fibroblast growth factor binding; P:translational termination; P:ribosomal small subunit assembly; C:nucleoplasm; P:SRP-dependent cotranslational protein targeting to…	0	IPR000851; PTHR13718:SF43 (PANTHER), seg (SEG)
isotig00292	ccaat enhancer binding protein	836	20	8.98471E-32	73.95%	15	P:mammary gland epithelium development; P:regulation of apoptotic process; P:response to organic substance; P:immune response; F:oxidoreductase activity; F:protein dimerization activity; P:regulation of multicellular organismal process; P:acute-phase response; F:RNA polymerase II distal enhancer sequence-specific DNA binding transcription factor activity; F:sequence-specific DNA binding; P:positi…	0	no IPS match
isotig00296	collagen alpha-2 chain-like	814	20	4.42184E-25	58.95%	1	C:extracellular region	0	IPR000885; IPR002181; IPR008160; PTHR24023 (PANTHER), seg (SEG)
isotig00297	ribosomal protein l7a	810	20	3.56625E-19	91.95%	13	P:translational initiation; P:viral transcription; F:RNA binding; F:structural constituent of ribosome; P:translational elongation; C:membrane fraction; P:ribosome biogenesis; F:protein binding; P:translational termination; C:polysomal ribosome; P:SRP-dependent cotranslational protein targeting to membrane; C:cytosolic large ribosomal subunit; P:nuclear-transcribed mRNA catabolic process, nonsens…	0	SignalP-NN(euk) (SIGNALP), tmhmm (TMHMM)
isotig00298	cat eye syndrome critical region protein 5	806	20	1.31206E-97	69.7%	2	F:hydrolase activity; P:metabolic process		IPR006353; IPR023214; PTHR14269 (PANTHER), PTHR14269:SF2 (PANTHER), PF13242 (PFAM), seg (SEG)
isotig00301	apoptosis inhibitor iap	784	20	7.4363E-20	49.25%	3	F:metal ion binding; F:zinc ion binding; C:intracellular		seg (SEG)
isotig00305	asparaginyl-trna cytoplasmic	768	20	2.51867E-18	96.0%	7	C:cytoplasm; F:nucleic acid binding; F:asparagine-tRNA ligase activity; F:ATP binding; P:asparaginyl-tRNA aminoacylation; P:alanine metabolic process; P:aspartate metabolic process	EC:6.1.1.22	SignalP-NN(euk) (SIGNALP)
isotig00307	hypothetical protein CGI_10021104 [Crassostrea gigas]	767	1	1.04525E-20	51.0%	0	0		seg (SEG)
isotig00316	asparaginyl-trna cytoplasmic	749	20	1.94223E-82	87.0%	7	C:cytoplasm; F:nucleic acid binding; F:asparagine-tRNA ligase activity; F:ATP binding; P:asparaginyl-tRNA aminoacylation; P:alanine metabolic process; P:aspartate metabolic process	EC:6.1.1.22	IPR004364; IPR004522; IPR012340; IPR016027; IPR018150; G3DSA:3.30.930.10 (GENE3D), SSF55681 (SUPERFAMILY)
isotig00319	alpha- partial	747	20	3.15843E-124	98.65%	14	P:'de novo' posttranslational protein folding; C:cytosol; P:G2/M transition of mitotic cell cycle; P:cell division; P:protein polymerization; P:microtubule cytoskeleton organization; C:cytoplasmic microtubule; P:GTP catabolic process; P:microtubule-based movement; P:cytoskeleton-dependent intracellular transport; F:protein domain specific binding; F:GTPase activity; F:structural constituent of cy…	0	IPR000217; IPR002452; IPR003008; IPR008280; IPR018316; SignalP-NN(euk) (SIGNALP)
isotig00323	golgi reassembly-stacking	742	5	1.35373E-9	52.0%	0	0		seg (SEG)
isotig00328	cephalotocin receptor 1	738	1	1.22733E-4	42.0%	0	0		IPR000276; G3DSA:1.20.1070.10 (GENE3D), seg (SEG), SignalP-NN(euk) (SIGNALP), tmhmm (TMHMM), SSF81321 (SUPERFAMILY)
isotig00331	actin	735	20	1.07353E-165	99.3%	31	P:axon guidance; C:cortical cytoskeleton; P:adherens junction organization; P:growth; F:protein kinase binding; C:filamentous actin; P:cellular component movement; P:response to calcium ion; F:nitric-oxide synthase binding; P:sarcomere organization; F:kinesin binding; C:cytosol; C:myofibril; F:Tat protein binding; P:cell junction assembly; P:embryo development ending in birth or egg hatching; P:b…	0	IPR004000; IPR004001; G3DSA:3.30.420.40 (GENE3D), G3DSA:3.90.640.10 (GENE3D), PTHR11937:SF93 (PANTHER), SSF53067 (SUPERFAMILY)
isotig00339	protein yellow	726	20	3.56026E-28	45.95%	0	0		IPR003534; IPR011042
isotig00342	ribosomal rna large subunit methyltransferase j	715	20	4.00954E-14	58.1%	6	P:regulation of transcription, DNA-dependent; F:methyltransferase activity; F:transferase activity; P:methylation; C:intracellular; F:sequence-specific DNA binding transcription factor activity		no IPS match
isotig00351	collagen alpha-1 chain	709	20	2.00575E-31	57.15%	2	C:extracellular space; C:proteinaceous extracellular matrix	0	IPR002035; G3DSA:3.40.50.410 (GENE3D), PTHR22992 (PANTHER), seg (SEG), SignalP-NN(euk) (SIGNALP), SSF53300 (SUPERFAMILY)
isotig00363	fibrillar collagen	693	20	9.07135E-19	46.75%	5	F:extracellular matrix structural constituent; C:collagen; F:peptidase inhibitor activity; C:extracellular region; P:negative regulation of peptidase activity		IPR000885; PTHR24637 (PANTHER), PTHR24637:SF84 (PANTHER)
isotig00369	thioester-containing protein	684	20	1.27861E-137	72.9%	3	C:extracellular space; F:endopeptidase inhibitor activity; P:negative regulation of endopeptidase activity	0	IPR008930; IPR011626; G3DSA:1.50.10.20 (GENE3D), PTHR11412 (PANTHER)
isotig00370	type alpha partial	683	20	1.71235E-15	69.6%	27	P:axon guidance; P:heart morphogenesis; P:cartilage development involved in endochondral bone morphogenesis; P:palate development; P:sensory perception of sound; P:regulation of ossification; P:chondrocyte differentiation; C:basement membrane; P:proteoglycan metabolic process; P:negative regulation of apoptotic process; P:regulation of gene expression; P:cartilage condensation; C:extracellular sp…	0	seg (SEG), SignalP-NN(euk) (SIGNALP), tmhmm (TMHMM)
isotig00371	hemagglutinin amebocyte aggregation factor	683	20	4.05942E-13	57.05%	1	F:calcium ion binding		PTHR15040 (PANTHER)
isotig00374	beta tubulin	678	20	1.64121E-57	100.0%	13	C:nuclear envelope lumen; P:spindle assembly; C:microtubule; C:cell body; F:MHC class I protein binding; P:protein polymerization; P:GTP catabolic process; P:microtubule-based movement; F:GTPase activity; F:structural constituent of cytoskeleton; F:GTP binding; P:signal transduction; C:MHC class I protein complex	0	IPR000217; IPR002035; IPR003008; IPR004057; PR00453 (PRINTS), G3DSA:3.40.50.410 (GENE3D), SSF53300 (SUPERFAMILY)
isotig00375	arginine kinase	675	20	5.28478E-44	74.9%	2	F:kinase activity; F:nucleotide binding	0	IPR000749; IPR014746; IPR022414; IPR022415; coil (COIL), PTHR11547:SF13 (PANTHER), SSF55931 (SUPERFAMILY)
isotig00377	beta b3	664	20	8.60298E-6	65.9%	5	P:visual perception; F:structural constituent of eye lens; F:protein homodimerization activity; P:camera-type eye development; F:identical protein binding		IPR001064; IPR011024; PTHR11818 (PANTHER)
isotig00385	calm_blaem ame: full=calmodulin short=	661	20	1.17574E-14	63.2%	35	P:positive regulation of ryanodine-sensitive calcium-release channel activity; P:G-protein coupled receptor signaling pathway; C:nucleoplasm; F:kinase activity; P:nerve growth factor receptor signaling pathway; P:platelet activation; P:glycogen catabolic process; P:regulation of release of sequestered calcium ion into cytosol by sarcoplasmic reticulum; F:thioesterase binding; F:N-terminal myristo…	0	no IPS match
isotig00387	inhibitor of apoptosis	663	20	4.904E-22	58.45%	19	P:cell surface receptor signaling pathway; F:protein binding; F:zinc ion binding; P:negative regulation of necroptosis; P:regulation of cysteine-type endopeptidase activity; C:cytoplasm; P:anti-apoptosis; P:negative regulation of phosphorylation; P:positive regulation of I-kappaB kinase/NF-kappaB cascade; F:ubiquitin-protein ligase activity; P:NIK/NF-kappaB cascade; P:negative regulation of react…	EC:6.3.2.19	IPR001841; IPR013083; coil (COIL), PTHR10044 (PANTHER), PF13920 (PFAM), SSF57850 (SUPERFAMILY)
isotig00388	sialic acid binding lectin	665	20	1.72487E-105	62.25%	1	F:carbohydrate binding		IPR001073; IPR008983; PTHR22923 (PANTHER), PTHR22923:SF1 (PANTHER)
isotig00390	cytochrome family subfamily polypeptide 7	663	20	1.46858E-35	64.75%	7	C:endoplasmic reticulum membrane; P:xenobiotic metabolic process; F:transition metal ion binding; F:monooxygenase activity; P:small molecule metabolic process; F:oxidoreductase activity, acting on paired donors, with incorporation or reduction of molecular oxygen; F:oxygen binding	0	IPR001128; IPR002403; IPR017972; PTHR24290 (PANTHER)
isotig00392	astacin family metalloendopeptidase farm-1	657	20	5.74678E-17	57.55%	1	F:hydrolase activity	0	IPR003582; PTHR11475 (PANTHER), PTHR11475:SF3 (PANTHER), SignalP-NN(euk) (SIGNALP)
isotig00398	syndecan binding protein	655	20	1.31628E-112	83.35%	18	F:protein N-terminus binding; F:ephrin receptor binding; P:Ras protein signal transduction; F:neurexin family protein binding; F:interleukin-5 receptor binding; F:frizzled binding; F:glycoprotein binding; F:protein C-terminus binding; C:melanosome; F:cell adhesion molecule binding; F:syndecan binding; P:positive regulation of phosphorylation; F:growth factor binding; F:protein heterodimerization …	0	IPR001478; G3DSA:2.30.42.10 (GENE3D), PTHR12345 (PANTHER), PTHR12345:SF3 (PANTHER)
isotig00400	dynein light chain cytoplasmic	650	20	6.41208E-57	97.55%	17	F:cytoskeletal protein binding; C:cytosol; P:activation of pro-apoptotic gene products; C:dynein complex; C:microtubule; C:flagellar axoneme; C:myosin complex; C:centrosome; C:cilium; P:induction of apoptosis by intracellular signals; F:motor activity; P:microtubule-based process; C:P granule; P:synaptic target recognition; P:intracellular transport; C:nucleus; C:plasma membrane	0	SignalP-NN(euk) (SIGNALP), tmhmm (TMHMM)
isotig00405	fat tumor suppressor homolog 1	649	20	4.29163E-16	54.25%	5	P:sensory organ development; P:detection of mechanical stimulus involved in sensory perception; P:hair cell differentiation; C:membrane; P:endocytosis	0	SignalP-NN(euk) (SIGNALP)
isotig00408	metalloreductase steap4	648	20	2.10912E-94	58.85%	5	P:oxidation-reduction process; F:oxidoreductase activity; F:nucleotide binding; P:fat cell differentiation; C:plasma membrane		IPR013130; PTHR14239 (PANTHER), seg (SEG), SignalP-NN(euk) (SIGNALP), tmhmm (TMHMM)
isotig00414	thioester-containing protein	644	20	2.72463E-89	69.15%	3	C:extracellular space; F:endopeptidase inhibitor activity; P:negative regulation of endopeptidase activity	0	PTHR11412 (PANTHER)
isotig00416	qm-like protein	641	20	7.84621E-130	91.15%	4	C:ribosome; F:structural constituent of ribosome; P:translation; P:ribosome biogenesis	0	IPR016180; IPR018255; G3DSA:3.90.1170.10 (GENE3D), PTHR11726 (PANTHER)
isotig00417	ankyrin repeat	642	20	2.77311E-40	54.7%	6	C:ubiquitin ligase complex; P:protein ubiquitination; F:ubiquitin-protein ligase activity; F:ADP binding; F:nucleotide binding; F:nucleoside-triphosphatase activity		IPR002110; IPR020683; PTHR24188 (PANTHER), PF13637 (PFAM), seg (SEG), SignalP-NN(euk) (SIGNALP)
isotig00418	sushi repeat-containing protein srpx2	642	8	7.26294E-22	49.75%	1	F:calcium ion binding		PTHR24050 (PANTHER), PTHR24050:SF6 (PANTHER)
isotig00420	ribosomal protein l7	638	20	3.85327E-70	82.3%	4	C:ribosome; F:structural constituent of ribosome; P:translation; P:ribosome biogenesis	0	IPR012988; IPR016082; PTHR11524 (PANTHER)
isotig00423	calponin transgelin	639	20	8.07347E-38	66.5%	2	P:actomyosin structure organization; F:actin binding		IPR000557; IPR001715; IPR003096; PTHR18959 (PANTHER), PTHR18959:SF3 (PANTHER)
isotig00427	alpha- partial	637	20	4.7149E-70	99.7%	7	F:structural constituent of cytoskeleton; P:microtubule-based movement; F:GTP binding; P:microtubule cytoskeleton organization; P:protein polymerization; C:cytoplasmic microtubule; F:GTPase activity	0	IPR001141; IPR014722; PTHR10497:SF0 (PANTHER), seg (SEG)
isotig00429	deleted in malignant brain tumors 1	634	20	1.12933E-19	61.1%	9	F:scavenger receptor activity; C:membrane; P:receptor-mediated endocytosis; P:cell adhesion; C:proteinaceous extracellular matrix; C:extracellular region; P:oxidation-reduction process; F:copper ion binding; F:oxidoreductase activity, acting on the CH-NH2 group of donors, oxygen as acceptor		tmhmm (TMHMM)
isotig00431	cytochrome p450 2k1-like	626	20	1.96855E-35	62.05%	2	F:metal ion binding; F:oxidoreductase activity	0	seg (SEG)
isotig00433	selenium binding protein 1	629	20	1.91216E-133	87.4%	6	C:nucleolus; F:selenium binding; F:protein binding; C:membrane; C:cytosol; P:protein transport	0	IPR008826; IPR015943; PTHR23300:SF0 (PANTHER), SSF75011 (SUPERFAMILY)
isotig00438	astacin family metalloendopeptidase farm-1	627	20	3.85585E-42	50.2%	3	F:metal ion binding; P:metabolic process; F:peptidase activity	0	IPR003582; PTHR11474 (PANTHER), PTHR11474:SF1 (PANTHER), seg (SEG), SSF57546 (SUPERFAMILY)
isotig00439	ornithine decarboxylase antizyme	627	20	2.48483E-67	61.25%	5	P:polyamine metabolic process; F:protein binding; F:ornithine decarboxylase inhibitor activity; P:negative regulation of catalytic activity; P:ornithine catabolic process, by decarboxylation	0	no IPS match
isotig00450	60s ribosomal protein l17	617	20	1.82291E-58	84.8%	9	P:translational initiation; P:viral transcription; F:structural constituent of ribosome; P:translational elongation; P:translational termination; P:SRP-dependent cotranslational protein targeting to membrane; C:cytosolic large ribosomal subunit; P:nuclear-transcribed mRNA catabolic process, nonsense-mediated decay; P:ribosome biogenesis	0	IPR001063; IPR005721; IPR018260; PTHR11593:SF3 (PANTHER)
isotig00455	s-adenosylhomocysteine hydrolase	614	20	2.86166E-38	94.3%	16	P:oxidation-reduction process; P:S-adenosylmethionine cycle; F:adenosylhomocysteinase activity; P:one-carbon metabolic process; F:ketol-acid reductoisomerase activity; P:body morphogenesis; P:nematode larval development; P:locomotion; P:embryo development ending in birth or egg hatching; P:negative regulation of multicellular organism growth; F:cofactor binding; P:methionine metabolic process; P:…	EC:3.3.1.1; EC:1.1.1.86	no IPS match
isotig00460	ubiquitin c	618	20	4.08727E-35	89.85%	43	P:negative regulation of ubiquitin-protein ligase activity involved in mitotic cell cycle; P:positive regulation of I-kappaB kinase/NF-kappaB cascade; P:antigen processing and presentation of exogenous peptide antigen via MHC class I, TAP-dependent; P:DNA repair; P:toll-like receptor 3 signaling pathway; P:M/G1 transition of mitotic cell cycle; P:toll-like receptor 4 signaling pathway; P:Toll sig…	0	IPR000626; IPR013083; IPR024766; G3DSA:3.10.20.90 (GENE3D), PTHR11210 (PANTHER), SSF54236 (SUPERFAMILY), SSF57850 (SUPERFAMILY)
isotig00462	leukocyte receptor cluster member 9	610	20	4.67214E-27	75.45%	5	P:RNA metabolic process; F:nucleic acid binding; F:catalytic activity; C:intracellular; F:zinc ion binding	0	IPR006575; IPR016135; PTHR21495 (PANTHER), PTHR21495:SF10 (PANTHER), seg (SEG)
isotig00468	calmodulin	608	20	7.96583E-91	64.35%	33	P:G-protein coupled receptor signaling pathway; C:nucleoplasm; P:nerve growth factor receptor signaling pathway; P:platelet activation; P:regulation of ryanodine-sensitive calcium-release channel activity; P:glycogen catabolic process; P:negative regulation of biological process; F:thioesterase binding; F:N-terminal myristoylation domain binding; P:activation of phospholipase C activity; P:respon…	0	IPR002048; IPR011992; IPR018247; IPR018249; PTHR23050 (PANTHER), PTHR23050:SF20 (PANTHER), PF13405 (PFAM), PF13499 (PFAM), SSF47473 (SUPERFAMILY)
isotig00475	glutamate synthase	606	10	1.75372E-19	61.7%	0	0		no IPS match
isotig00479	krueppel-like factor 5	608	1	2.66232E-24	59.0%	0	0		seg (SEG)
isotig00490	actin	600	20	1.25875E-49	57.85%	4	F:ATP binding; C:cytoplasm; C:cytoskeleton; F:nucleotide binding		IPR004000; G3DSA:3.90.640.10 (GENE3D), PTHR11937:SF93 (PANTHER), SSF53067 (SUPERFAMILY)
isotig00492	mannose-6-phosphate receptor binding protein 1	598	20	9.8519E-54	54.1%	3	F:receptor activity; C:cytoplasm; C:intracellular membrane-bounded organelle		IPR004279; PTHR14024:SF14 (PANTHER), seg (SEG)
isotig00505	tandem-repeat galectin	591	20	5.46025E-44	55.15%	3	F:carbohydrate binding; F:lysophospholipase activity; F:hydrolase activity		IPR001079; IPR008985; IPR013320; PTHR11346 (PANTHER), seg (SEG)
isotig00514	ninjurin 1	582	20	1.00804E-12	73.65%	3	P:tissue regeneration; C:integral to membrane; P:cell adhesion		no IPS match
isotig00520	translationally controlled tumor protein	585	10	6.22474E-10	56.7%	0	0		IPR011057; IPR011323; IPR018105; PTHR11991:SF0 (PANTHER)
isotig00524	ribosomal protein sa	584	20	2.20947E-108	74.1%	18	P:nuclear-transcribed mRNA catabolic process, nonsense-mediated decay; P:translational termination; P:translational initiation; F:laminin binding; P:cell adhesion; P:ribosomal small subunit assembly; P:endonucleolytic cleavage in ITS1 to separate SSU-rRNA from 5.8S rRNA and LSU-rRNA from tricistronic rRNA transcript (SSU-rRNA, 5.8S rRNA, LSU-rRNA); P:translational elongation; F:ribosome binding; …	0	IPR001865; IPR005707; IPR023591; seg (SEG)
isotig00528	phosphoserine aminotransferase	577	20	2.87672E-81	81.55%	6	F:pyridoxal phosphate binding; P:L-serine biosynthetic process; F:O-phospho-L-serine:2-oxoglutarate aminotransferase activity; P:glycine metabolic process; P:threonine metabolic process; P:vitamin B6 metabolic process	EC:2.6.1.52	IPR000192; IPR003248; IPR015421; IPR015424; IPR020578; PTHR21152 (PANTHER)
isotig00532	cat eye syndrome critical region protein 5-like	579	10	2.44706E-21	60.0%	2	F:hydrolase activity; P:metabolic process		seg (SEG)
isotig00541	cyclophilin a	573	20	3.00862E-92	89.65%	3	P:protein folding; P:protein peptidyl-prolyl isomerization; F:peptidyl-prolyl cis-trans isomerase activity	EC:5.2.1.8	IPR002130; IPR020892; IPR024936; PTHR11071 (PANTHER), seg (SEG), SignalP-NN(euk) (SIGNALP)
isotig00543	laccase 1	573	20	1.19162E-49	60.15%	6	F:metal ion binding; P:oxidation-reduction process; F:oxidoreductase activity; F:copper ion binding; F:hydroquinone:oxygen oxidoreductase activity; F:L-ascorbate oxidase activity		IPR001117; IPR008972; PTHR11709 (PANTHER), PTHR11709:SF8 (PANTHER)
isotig00547	receptor-type tyrosine-protein phosphatase kappa	570	20	3.60812E-12	46.85%	2	P:axonogenesis; F:hydrolase activity	0	IPR000242; G3DSA:3.90.190.10 (GENE3D), PTHR19134 (PANTHER), SSF52799 (SUPERFAMILY)
isotig00551	ribosomal protein l11	572	20	9.49452E-24	83.15%	8	P:translation; C:ribosome; P:induction of apoptosis; F:structural constituent of ribosome; P:glucose homeostasis; P:erythrocyte differentiation; P:embryo development; P:ribosome biogenesis	0	no IPS match
isotig00553	sushi domain-containing protein 2	569	20	1.98192E-10	44.25%	4	F:polysaccharide binding; F:scavenger receptor activity; P:immune response; C:integral to membrane		IPR000436; IPR016060; PTHR13802 (PANTHER), seg (SEG), tmhmm (TMHMM)
isotig00581	nuclear receptor subfamily 0 group b member 1	559	9	1.7179E-47	65.88888888888889%	47	F:steroid hormone receptor activity; P:regulation of steroid biosynthetic process; P:negative regulation of cell differentiation; P:cell differentiation; F:sequence-specific DNA binding transcription factor activity; P:transcription, DNA-dependent; F:sequence-specific DNA binding; F:double-stranded DNA binding; C:insoluble fraction; P:response to peptide hormone stimulus; C:membrane fraction; P:n…		no IPS match
isotig00582	wash complex subunit ccdc53	553	20	1.42638E-27	56.3%	3	F:molecular_function; P:biological_process; C:WASH complex		IPR019309; PTHR13015 (PANTHER), PTHR13015:SF0 (PANTHER), seg (SEG)
isotig00596	inhibitor of apoptosis	554	20	1.50254E-34	55.0%	14	P:protein polyubiquitination; F:zinc ion binding; P:proteasomal ubiquitin-dependent protein catabolic process; P:negative regulation of apoptotic process; P:cytoplasmic pattern recognition receptor signaling pathway; F:protein N-terminus binding; P:positive regulation of I-kappaB kinase/NF-kappaB cascade; F:ubiquitin-protein ligase activity; F:transcription coactivator activity; P:regulation of c…	EC:6.3.2.19	IPR001370; PTHR10044 (PANTHER), PTHR10044:SF80 (PANTHER), seg (SEG), SSF57924 (SUPERFAMILY)
isotig00604	s-adenosylhomocysteine hydrolase	551	20	1.70051E-108	86.15%	16	P:oxidation-reduction process; P:S-adenosylmethionine cycle; F:adenosylhomocysteinase activity; P:one-carbon metabolic process; F:ketol-acid reductoisomerase activity; P:body morphogenesis; P:nematode larval development; P:locomotion; P:embryo development ending in birth or egg hatching; P:negative regulation of multicellular organism growth; F:cofactor binding; P:methionine metabolic process; P:…	EC:3.3.1.1; EC:1.1.1.86	IPR000043; IPR015878; G3DSA:3.40.50.1480 (GENE3D), SSF51735 (SUPERFAMILY), SSF52283 (SUPERFAMILY)
isotig00615	ribosomal protein l35a	547	20	3.16173E-25	84.7%	4	C:ribosome; F:structural constituent of ribosome; P:translation; P:ribosome biogenesis	0	IPR001780; IPR009000; PTHR10902:SF0 (PANTHER)
isotig00623	fascin 2	543	20	1.22951E-47	57.05%	7	P:cell migration; C:filopodium; F:drug binding; P:actin filament bundle assembly; F:actin filament binding; C:invadopodium; C:stress fiber	0	IPR008999; IPR022768; G3DSA:2.80.10.50 (GENE3D), PTHR10551 (PANTHER)
isotig00624	glycogen synthase kinase	543	2	1.83931E-10	49.0%	2	F:kinase activity; P:phosphorylation		no IPS match
isotig00626	cathepsin l	540	20	4.81782E-82	76.2%	2	F:cysteine-type peptidase activity; P:proteolysis	0	IPR000169; IPR000668; IPR013128; G3DSA:3.90.70.10 (GENE3D), PTHR12411:SF149 (PANTHER), seg (SEG), SSF54001 (SUPERFAMILY)
isotig00635	cytochrome p450 3a24-like	538	20	7.80109E-24	60.55%	2	F:metal ion binding; F:oxidoreductase activity	0	IPR001128; IPR002401; PTHR24302 (PANTHER), PTHR24302:SF0 (PANTHER), seg (SEG), SignalP-NN(euk) (SIGNALP)
isotig00638	glyceraldehyde-3-phosphate dehydrogenase	526	20	4.23247E-29	88.05%	16	P:neuron apoptotic process; C:cytosol; F:NAD binding; F:microtubule binding; P:oxidation-reduction process; C:microtubule cytoskeleton; P:peptidyl-cysteine S-trans-nitrosylation; P:protein stabilization; P:microtubule cytoskeleton organization; F:peptidyl-cysteine S-nitrosylase activity; F:glyceraldehyde-3-phosphate dehydrogenase (NAD+) (phosphorylating) activity; P:glycolysis; F:NADP binding; C:…	EC:1.2.1.12	IPR020829; IPR020831; G3DSA:3.30.360.10 (GENE3D), SSF55347 (SUPERFAMILY)
isotig00640	tubulin beta chain variant 1	534	20	7.42787E-84	99.6%	20	P:neuron migration; P:natural killer cell mediated cytotoxicity; F:GTP binding; F:MHC class I protein binding; P:GTP catabolic process; P:spindle assembly; C:cytosol; C:microtubule; P:protein polymerization; P:mitosis; F:unfolded protein binding; F:peptide binding; F:GTPase activity; P:microtubule-based movement; P:'de novo' posttranslational protein folding; P:G2/M transition of mitotic cell cyc…	0	IPR000217; IPR002453; IPR008280; IPR018316; IPR023123; PTHR11588:SF36 (PANTHER)
isotig00642	HSP40 [Pinctada martensi]	530	1	5.50585E-6	60.0%	3	F:unfolded protein binding; P:protein folding; F:heat shock protein binding		PTHR24077 (PANTHER), PTHR24077:SF15 (PANTHER), seg (SEG)
isotig00652	60s ribosomal protein l22	534	20	1.16273E-18	82.05%	4	C:ribosome; F:structural constituent of ribosome; P:translation; P:ribosome biogenesis	0	no IPS match
isotig00657	40s ribosomal protein s30	528	20	1.82347E-36	79.45%	4	C:ribosome; F:structural constituent of ribosome; P:translation; P:ribosome biogenesis	0	SignalP-NN(euk) (SIGNALP), tmhmm (TMHMM)
isotig00664	dual specificity protein phosphatase 7	522	20	3.49057E-25	63.05%	11	P:regulation of endodermal cell fate specification; P:response to nitrosative stress; P:negative regulation of ERK1 and ERK2 cascade; C:cytoplasm; P:MyD88-independent toll-like receptor signaling pathway; P:peptidyl-tyrosine dephosphorylation; F:MAP kinase tyrosine/serine/threonine phosphatase activity; P:positive regulation of apoptotic process; P:inactivation of MAPK activity; P:regulation of f…	0	IPR001763; IPR024950; PTHR10159:SF118 (PANTHER)
isotig00665	protein mab-21-like 3	524	20	2.3379E-20	50.3%	3	F:molecular_function; P:biological_process; C:cellular_component		IPR020950; IPR024810
isotig00668	myosin heavy chain	524	20	5.23975E-50	95.6%	6	C:myosin filament; F:ATP binding; C:myofibril; F:actin filament binding; F:motor activity; F:calmodulin binding	0	IPR007992; G3DSA:1.20.1300.10 (GENE3D), seg (SEG)
isotig00682	prolyl-trna synthetase associated region	522	20	4.0781E-24	57.0%	2	F:aminoacyl-tRNA ligase activity; F:hydrolase activity		IPR007214; PTHR31423 (PANTHER)
isotig00687	lactase-phlorizin hydrolase-like	521	20	9.37011E-18	78.5%	19	C:integral to plasma membrane; P:response to sucrose stimulus; P:response to iron(II) ion; F:cation binding; P:response to estrogen stimulus; C:membrane fraction; P:response to nutrient; P:response to nickel cation; C:brush border; P:response to drug; P:response to starvation; P:response to lead ion; P:small molecule metabolic process; P:polysaccharide digestion; P:response to ethanol; F:transfer…	EC:3.2.1.108	IPR001360; IPR013781; IPR017853; PTHR10353:SF8 (PANTHER)
isotig00691	inositol-3-phosphate synthase 1-b-like	517	20	4.75455E-100	91.1%	6	C:cytoplasm; P:phospholipid biosynthetic process; F:inositol-3-phosphate synthase activity; P:inositol biosynthetic process; F:nucleotide binding; P:streptomycin biosynthetic process	EC:5.5.1.4	IPR002587; IPR013021; IPR016040; G3DSA:3.30.360.10 (GENE3D), PTHR11510:SF0 (PANTHER), SSF51735 (SUPERFAMILY), SSF55347 (SUPERFAMILY)
isotig00694	asparaginyl-trna cytoplasmic	519	20	1.59624E-89	88.55%	9	C:soluble fraction; F:nucleic acid binding; F:asparagine-tRNA ligase activity; F:ATP binding; P:asparaginyl-tRNA aminoacylation; C:cytosol; C:mitochondrion; P:alanine metabolic process; P:aspartate metabolic process	EC:6.1.1.22	IPR004364; IPR004522; IPR018150; G3DSA:3.30.930.10 (GENE3D), seg (SEG), SSF55681 (SUPERFAMILY)
isotig00695	probable ribosome biogenesis protein rlp24-like	519	20	3.90882E-58	84.6%	3	C:ribosome; C:nucleolus; P:ribosome biogenesis	0	IPR000988; IPR024546
isotig00702	calponin homolog	519	20	1.69641E-52	62.05%	2	P:actomyosin structure organization; F:actin binding		no IPS match
isotig00705	innexin unc-9	517	20	1.15364E-44	70.95%	1	C:gap junction		SignalP-NN(euk) (SIGNALP), tmhmm (TMHMM)
isotig00710	bcl2 adenovirus e1b 19 kda protein-interacting protein 3	510	20	1.14099E-29	53.85%	3	C:mitochondrial envelope; P:positive regulation of apoptotic process; C:integral to membrane		no IPS match
isotig00712	elongation factor 1 alpha	515	20	1.2595E-105	92.55%	6	F:translation elongation factor activity; P:GTP catabolic process; F:GTPase activity; F:GTP binding; C:ribosome; P:regulation of translational elongation	0	IPR004160; IPR004161; IPR009000; G3DSA:2.40.30.10 (GENE3D), PTHR26328 (PANTHER), PTHR26328:SF4 (PANTHER)
isotig00714	protein phosphatase regulatory subunit 3d-like	516	20	6.13304E-88	61.25%	1	F:protein phosphatase 1 binding	0	IPR005036; PTHR12307 (PANTHER), PTHR12307:SF0 (PANTHER)
isotig00719	peroxiredoxin 6	514	20	1.46229E-71	76.35%	5	F:peroxidase activity; F:peroxiredoxin activity; P:oxidation-reduction process; P:peroxidase reaction; P:response to oxidative stress	EC:1.11.1.7; EC:1.11.1.15	IPR000866; IPR012336; IPR019479; IPR024706; G3DSA:3.30.1020.10 (GENE3D), PTHR10681 (PANTHER), PTHR10681:SF17 (PANTHER)
isotig00723	x-box binding protein 1	512	20	8.2046E-38	73.45%	12	P:exocrine system development; P:positive regulation of endoplasmic reticulum unfolded protein response; P:regulation of transcription, DNA-dependent; P:immune response; F:protein dimerization activity; P:organ development; P:epithelial cell maturation; F:sequence-specific DNA binding; P:activation of signaling protein activity involved in unfolded protein response; F:sequence-specific DNA bindin…	0	IPR004827; IPR011616; coil (COIL), G3DSA:1.20.5.170 (GENE3D), PTHR13301 (PANTHER), PTHR13301:SF14 (PANTHER)
isotig00732	profilin	512	20	1.74346E-79	66.45%	4	P:actin cytoskeleton organization; C:cytoplasm; F:actin binding; C:actin cytoskeleton	0	IPR002097; IPR005455; G3DSA:3.30.450.30 (GENE3D)
isotig00733	lactase-phlorizin hydrolase-like	511	20	3.78657E-78	69.25%	14	P:response to sucrose stimulus; P:response to iron(II) ion; P:response to estrogen stimulus; P:response to nutrient; P:response to nickel cation; C:brush border; P:response to drug; P:response to starvation; P:response to lead ion; P:response to ethanol; F:transferase activity; P:response to hypoxia; F:lactase activity; P:galactose metabolic process	EC:3.2.1.108	IPR001360; IPR013781; IPR017853; IPR018120; PTHR10353:SF8 (PANTHER)
isotig00741	40s ribosomal protein s23-like	510	20	1.78941E-48	91.1%	5	P:centrosome duplication; F:structural constituent of ribosome; C:cytosolic small ribosomal subunit; P:translation; P:ribosome biogenesis	0	SignalP-NN(euk) (SIGNALP), tmhmm (TMHMM)
isotig00747	asparagine--trna cytoplasmic-like	497	20	1.30405E-20	74.2%	7	C:cytoplasm; F:nucleic acid binding; F:asparagine-tRNA ligase activity; F:ATP binding; P:asparaginyl-tRNA aminoacylation; P:alanine metabolic process; P:aspartate metabolic process	EC:6.1.1.22	seg (SEG), SignalP-NN(euk) (SIGNALP), tmhmm (TMHMM)
isotig00748	hypothetical protein CGI_10016665 [Crassostrea gigas]	500	1	5.7194E-25	65.0%	0	0		no IPS match
isotig00753	orexin receptor type 2	509	20	8.34409E-31	51.65%	3	P:neuropeptide signaling pathway; C:integral to membrane; P:G-protein coupled receptor signaling pathway		IPR000276; IPR017452; G3DSA:1.20.1070.10 (GENE3D), PTHR24242 (PANTHER), SignalP-NN(euk) (SIGNALP), tmhmm (TMHMM), SSF81321 (SUPERFAMILY)
isotig00755	clathrin light chain a isoform a	506	20	1.15172E-17	70.7%	12	P:axon guidance; C:cytosol; F:peptide binding; P:post-Golgi vesicle-mediated transport; P:negative regulation of epidermal growth factor receptor signaling pathway; C:clathrin coat; P:nerve growth factor receptor signaling pathway; P:cellular membrane organization; C:coated pit; P:intracellular protein transport; C:clathrin coated vesicle membrane; C:plasma membrane	0	IPR000996; coil (COIL), PTHR10639:SF1 (PANTHER)
isotig00760	low quality protein: protein	506	19	3.42338E-16	61.0%	1	F:hydrolase activity		seg (SEG)
isotig00763	baculoviral iap repeat-containing protein 3	505	20	6.91951E-19	68.5%	27	P:protein polyubiquitination; P:transcription, DNA-dependent; P:cell surface receptor signaling pathway; P:regulation of cell proliferation; F:zinc ion binding; P:proteasomal ubiquitin-dependent protein catabolic process; P:cellular component disassembly involved in apoptotic process; P:regulation of cellular metabolic process; F:protein N-terminus binding; P:regulation of cysteine-type endopepti…	EC:6.3.2.19	IPR001841; IPR013083; PTHR10044 (PANTHER), PF13920 (PFAM), SSF57850 (SUPERFAMILY)
isotig00771	hemagglutinin amebocyte aggregation factor	504	20	3.57566E-11	54.75%	4	F:calcium ion binding; C:collagen; C:nematocyst; C:extracellular region		no IPS match
isotig00773	thromboxane-a synthase	496	20	8.62373E-32	64.6%	4	F:metal ion binding; F:monooxygenase activity; C:cell part; F:oxidoreductase activity, acting on paired donors, with incorporation or reduction of molecular oxygen	0	IPR001128; IPR002402; PTHR24292 (PANTHER)
isotig00784	ribosomal protein s20	497	20	5.55802E-54	88.45%	5	F:structural constituent of ribosome; F:RNA binding; C:small ribosomal subunit; P:translation; P:ribosome biogenesis	0	IPR001848
isotig00786	elongation factor-2 kinase	501	20	1.15117E-96	68.9%	4	F:kinase activity; P:translational elongation; F:translation elongation factor activity; P:phosphorylation		G3DSA:3.40.50.410 (GENE3D), PTHR14187 (PANTHER), PF13519 (PFAM), SSF53300 (SUPERFAMILY)
isotig00789	neuralized-like protein 1a	500	4	1.44408E-34	68.75%	2	F:metal ion binding; F:zinc ion binding		seg (SEG)
isotig00794	alanyl-trna synthetase domain containing 1	500	20	1.52441E-23	71.65%	5	P:regulation of translational fidelity; F:Ser-tRNA(Ala) hydrolase activity; F:nucleotide binding; F:aminoacyl-tRNA ligase activity; P:tRNA aminoacylation for protein translation	0	no IPS match
isotig00800	20 kda calcium-binding protein (antigen sm20)	499	20	3.46383E-68	75.9%	1	F:calcium ion binding	0	IPR002048; IPR011992; IPR018247; IPR018249; PTHR23050 (PANTHER), PTHR23050:SF20 (PANTHER), PF13405 (PFAM), PF13499 (PFAM), seg (SEG), SSF47473 (SUPERFAMILY)
isotig00808	hypothetical protein CGI_10014414 [Crassostrea gigas]	497	1	7.65265E-14	64.0%	0	0		seg (SEG), SignalP-NN(euk) (SIGNALP), tmhmm (TMHMM)
isotig00809	translation elongation factor 1 alpha	499	20	6.85127E-31	84.85%	6	F:translation elongation factor activity; P:GTP catabolic process; F:GTPase activity; F:GTP binding; C:ribosome; P:regulation of translational elongation	0	IPR004160; IPR009001; G3DSA:2.40.30.10 (GENE3D), PTHR16868 (PANTHER), PTHR16868:SF5 (PANTHER)
isotig00810	translocon-associated protein subunit delta	498	20	2.76516E-62	68.6%	2	C:Sec61 translocon complex; P:response to chemical stimulus	0	IPR008855; seg (SEG), SignalP-NN(euk) (SIGNALP)
isotig00817	fibrillin 1-like	497	4	9.34089E-27	51.5%	0	0		IPR000884; IPR011497; G3DSA:2.20.100.10 (GENE3D), G3DSA:3.30.60.30 (GENE3D), PTHR13723 (PANTHER), PS51465 (PROFILE), seg (SEG), SSF100895 (SUPERFAMILY)
isotig00818	midline fasciclin	497	20	5.16329E-28	49.4%	7	P:coenzyme A biosynthetic process; F:ATP binding; F:dephospho-CoA kinase activity; P:axonogenesis; P:multicellular organism reproduction; C:extracellular space; C:plasma membrane		IPR000782
isotig00821	fibrillin 1-like	497	4	9.34089E-27	51.5%	0	0		IPR000884; IPR011497; G3DSA:2.20.100.10 (GENE3D), G3DSA:3.30.60.30 (GENE3D), PTHR13723 (PANTHER), PS51465 (PROFILE), seg (SEG), SSF100895 (SUPERFAMILY)
isotig00841	cytochrome p450 2b19	490	20	1.49306E-23	66.35%	2	F:metal ion binding; F:oxidoreductase activity	0	IPR001128; IPR002401; IPR017972; PTHR24300 (PANTHER)
isotig00848	t-cell acute lymphocytic leukemia 1	484	20	5.2974E-35	78.45%	40	P:angiogenesis; P:positive regulation of cell division; P:heart morphogenesis; P:positive regulation of endothelial cell differentiation; F:RNA polymerase II distal enhancer sequence-specific DNA binding; P:regulation of cell proliferation; P:locomotory behavior; F:histone deacetylase binding; P:nucleate erythrocyte development; C:Lsd1/2 complex; P:artery morphogenesis; P:megakaryocyte developmen…	0	IPR011598; PTHR13864 (PANTHER), PTHR13864:SF2 (PANTHER), seg (SEG)
isotig00851	growth arrest and dna-damage-inducible protein gadd45 alpha	488	20	2.48769E-19	54.1%	3	P:response to stimulus; P:cell cycle; P:regulation of cellular process	0	IPR004038; IPR024824; PTHR10411:SF3 (PANTHER)
isotig00852	hypothetical protein CGI_10017316 [Crassostrea gigas]	492	2	2.61119E-22	51.0%	0	0		no IPS match
isotig00863	ring u-box domain-containing protein	489	20	8.60114E-54	65.0%	1	F:metal ion binding	0	no IPS match
isotig00865	gastrulation-specific protein g12	480	2	4.50368E-7	68.5%	0	0		no IPS match
isotig00884	non-neuronal cytoplasmic intermediate filament protein	482	3	2.1174E-9	48.666666666666664%	2	C:intermediate filament; F:structural molecule activity		G3DSA:2.60.40.1260 (GENE3D), SSF74853 (SUPERFAMILY)
isotig00887	heat shock protein 70-s3	485	20	1.09567E-8	77.95%	2	F:ATP binding; P:response to stress	0	SignalP-NN(euk) (SIGNALP)
isotig00899	selenium binding protein 1	479	20	1.62867E-88	76.65%	6	C:cytoplasm; C:nucleolus; F:selenium binding; F:protein binding; P:transport; P:brown fat cell differentiation	0	IPR008826; PTHR23300:SF0 (PANTHER)
isotig00903	unknown protein 11 [Haliotis diversicolor]	482	1	1.43337E-18	56.0%	0	0		seg (SEG)
isotig00917	alpha partial	480	20	6.21164E-28	58.2%	0	0		no IPS match
isotig00923	hypothetical protein CGI_10000712 [Crassostrea gigas]	478	2	8.8236E-7	52.0%	0	0		no IPS match
isotig00934	hephaestin-like 1	476	20	1.38345E-17	73.5%	2	F:metal ion binding; F:oxidoreductase activity	0	IPR002355; IPR008972; IPR011706; PTHR10127 (PANTHER), PTHR10127:SF294 (PANTHER)
isotig00936	enoyl- mitochondrial precursor	473	20	3.4208E-30	80.2%	13	C:soluble fraction; P:fatty acid beta-oxidation; C:mitochondrion; F:enoyl-CoA hydratase activity; P:isoleucine catabolic process; P:leucine catabolic process; P:lysine catabolic process; P:tryptophan metabolic process; P:valine catabolic process; P:fatty acid biosynthetic process; P:benzoate metabolic process; P:beta-alanine metabolic process; P:limonene catabolic process	EC:4.2.1.17	IPR001753; IPR014748; PTHR11941 (PANTHER), SSF52096 (SUPERFAMILY)
isotig00937	isocitrate dehydrogenase	461	20	1.18231E-29	84.95%	6	F:NAD binding; F:isocitrate dehydrogenase (NADP+) activity; F:magnesium ion binding; P:isocitrate metabolic process; P:glutathione metabolic process; P:reductive tricarboxylic acid cycle	EC:1.1.1.42	tmhmm (TMHMM)
isotig00942	ribosomal protein l10ae	470	20	1.71936E-32	88.05%	8	P:mitotic spindle elongation; P:centrosome duplication; F:structural constituent of ribosome; C:lipid particle; F:RNA binding; C:cytosolic large ribosomal subunit; P:translation; P:ribosome biogenesis	0	IPR002143; IPR016094; IPR023674; PTHR23105 (PANTHER), PTHR23105:SF4 (PANTHER)
isotig00952	neuralized-like protein 1a	474	3	9.25217E-35	66.0%	2	F:metal ion binding; F:zinc ion binding		seg (SEG)
isotig00983	heat shock protein 70	473	20	2.84306E-41	81.95%	2	F:ATP binding; P:response to stress	0	IPR013126; coil (COIL), G3DSA:1.20.1270.10 (GENE3D), PTHR19375 (PANTHER), seg (SEG), SSF100934 (SUPERFAMILY)
isotig00985	lactase-phlorizin hydrolase	472	20	1.54792E-54	63.75%	4	F:hydrolase activity, hydrolyzing O-glycosyl compounds; F:binding; C:membrane; P:carbohydrate metabolic process	EC:3.2.1.0	IPR001360; IPR013781; IPR017853; IPR018120
isotig00986	protein cnppd1	470	20	8.60899E-46	70.55%	7	F:protein kinase binding; P:regulation of cyclin-dependent protein kinase activity; C:cellular_component; F:molecular_function; C:integral to membrane; C:membrane; P:biological_process		PTHR15615 (PANTHER), PTHR15615:SF0 (PANTHER)
isotig01006	PREDICTED: hypothetical protein, partial [Hydra magnipapillata]	469	5	1.70931E-4	59.4%	4	F:kinase activity; P:phosphorylation; P:autophagy; C:cytoplasm		no IPS match
isotig01009	ribosomal protein l8	468	20	5.66281E-30	97.4%	4	C:ribosome; F:structural constituent of ribosome; P:translation; P:ribosome biogenesis	0	IPR002171; IPR008991; IPR014726; IPR022669; IPR022671; PTHR13691:SF4 (PANTHER)
isotig01023	kelch-like protein 29	468	20	4.86007E-21	50.3%	0	0		IPR006652; IPR015915; PTHR24412 (PANTHER), SSF117281 (SUPERFAMILY)
isotig01025	40s ribosomal protein s16	468	20	9.88587E-82	94.65%	12	P:translational initiation; P:viral transcription; F:RNA binding; P:rRNA processing; F:structural constituent of ribosome; P:translational elongation; C:cytosolic small ribosomal subunit; P:ribosomal small subunit biogenesis; P:translational termination; P:SRP-dependent cotranslational protein targeting to membrane; F:hydrolase activity; P:nuclear-transcribed mRNA catabolic process, nonsense-medi…	0	IPR000754; IPR014721; IPR020568; IPR020574; seg (SEG)
isotig01033	hypothetical protein CGI_10004519 [Crassostrea gigas]	463	20	5.2286E-31	64.85%	0	0		IPR010987; PTHR12289 (PANTHER), PTHR12289:SF17 (PANTHER)
isotig01035	cartilage matrix protein	465	20	3.25917E-25	57.55%	4	P:regulation of bone mineralization; F:protein binding; C:proteinaceous extracellular matrix; P:growth plate cartilage chondrocyte morphogenesis	0	IPR002035; PR00453 (PRINTS), G3DSA:3.40.50.410 (GENE3D), PTHR22992 (PANTHER), SSF53300 (SUPERFAMILY)
isotig01037	erythrocyte membrane protein band -like 1	463	20	2.99804E-45	73.9%	6	P:synaptic transmission; F:cytoskeletal protein binding; C:plasma membrane; F:receptor binding; C:cytosol; P:signal transduction	0	IPR000299; IPR014352; IPR018979; IPR019747; IPR019748; IPR019749; IPR019750; G3DSA:3.10.20.90 (GENE3D), PTHR23280 (PANTHER), seg (SEG), SSF54236 (SUPERFAMILY)
isotig01043	hypothetical protein CGI_10024185 [Crassostrea gigas]	466	1	4.26983E-6	62.0%	0	0		seg (SEG), SignalP-NN(euk) (SIGNALP)
isotig01046	beta tubulin 3	466	20	3.68236E-73	91.65%	24	P:natural killer cell mediated cytotoxicity; P:cytoskeleton-dependent intracellular transport; C:cell body; C:nuclear envelope lumen; F:GTP binding; P:cell division; F:MHC class I protein binding; P:GTP catabolic process; P:spindle assembly; C:cytosol; C:microtubule; P:protein polymerization; P:mitosis; F:unfolded protein binding; F:peptide binding; F:protein complex binding; F:GTPase activity; P…	0	IPR000217; IPR002453; IPR003008; IPR008280; IPR018316; PTHR11588:SF36 (PANTHER)
isotig01061	ribosomal protein partial	461	20	1.4863E-72	92.8%	20	P:nuclear-transcribed mRNA catabolic process, nonsense-mediated decay; P:translational termination; P:translational initiation; F:laminin binding; P:cell adhesion; P:ribosomal small subunit assembly; P:endonucleolytic cleavage in ITS1 to separate SSU-rRNA from 5.8S rRNA and LSU-rRNA from tricistronic rRNA transcript (SSU-rRNA, 5.8S rRNA, LSU-rRNA); P:translational elongation; F:ribosome binding; …	0	IPR001865; IPR005707; IPR018130; IPR023591; seg (SEG)
isotig01065	transcription factor 21	463	6	3.94757E-15	71.0%	0	0		IPR011598; PTHR23349 (PANTHER), PTHR23349:SF7 (PANTHER)
isotig01067	cephalotocin receptor 1	463	11	5.19964E-20	64.27272727272727%	0	0		IPR000276; IPR017452; IPR019427; G3DSA:1.20.1070.10 (GENE3D), PTHR24242 (PANTHER), seg (SEG), SignalP-NN(euk) (SIGNALP), tmhmm (TMHMM), SSF81321 (SUPERFAMILY)
isotig01077	malate cytoplasmic-like	460	20	4.1787E-7	73.75%	11	F:L-malate dehydrogenase activity; P:cellular carbohydrate metabolic process; F:nucleotide binding; P:oxidation-reduction process; P:carbohydrate metabolic process; F:oxidoreductase activity, acting on the CH-OH group of donors, NAD or NADP as acceptor; F:oxidoreductase activity; F:malate dehydrogenase activity; F:catalytic activity; P:malate metabolic process; P:tricarboxylic acid cycle		IPR010945; IPR015955; IPR022383; PTHR23382:SF0 (PANTHER)
isotig01086	beta tubulin 3	455	20	2.14199E-80	94.9%	8	C:microtubule; P:protein polymerization; P:GTP catabolic process; P:microtubule-based movement; F:GTPase activity; F:structural molecule activity; C:cytoplasm; F:GTP binding	0	IPR000217; IPR002453; IPR003008; IPR008280; IPR018316; PTHR11588:SF36 (PANTHER)
isotig01087	t-complex protein 1 subunit gamma	453	12	1.5261E-6	78.58333333333333%	6	F:unfolded protein binding; P:cellular protein metabolic process; F:ATP binding; C:cytoplasm; P:protein folding; F:nucleotide binding		IPR002423; IPR012719; SignalP-NN(euk) (SIGNALP)
isotig01089	oncoprotein-induced transcript 3	461	20	3.53235E-16	47.65%	1	F:binding	0	IPR001507; PTHR22962 (PANTHER)
isotig01106	thioester-containing protein	459	20	7.74528E-74	73.1%	3	C:extracellular space; F:endopeptidase inhibitor activity; P:negative regulation of endopeptidase activity	0	IPR011625; PTHR11412 (PANTHER), seg (SEG), tmhmm (TMHMM)
isotig01115	chaperonin containing subunit 6a (zeta 1)	458	20	5.29825E-87	88.6%	4	P:protein folding; C:cytoplasm; F:unfolded protein binding; F:ATP binding	0	IPR002423; IPR012722; G3DSA:3.50.7.10 (GENE3D), SSF52029 (SUPERFAMILY)
isotig01122	heat shock protein 70 partial	455	20	3.75903E-68	91.05%	31	C:neuron projection; F:receptor binding; P:cellular membrane organization; P:neurotransmitter secretion; C:melanosome; F:ADP binding; C:CatSper complex; P:negative regulation of transcription, DNA-dependent; P:fin regeneration; C:nucleolus; C:cytosol; C:cell surface; C:neuronal cell body; P:regulation of cell cycle; P:spermatid development; F:unfolded protein binding; C:extracellular vesicular ex…	0	IPR013126; IPR018181; G3DSA:3.30.30.30 (GENE3D), G3DSA:3.30.420.40 (GENE3D), PTHR19375 (PANTHER), SSF53067 (SUPERFAMILY)
isotig01123	collagen alpha-6 chain	457	20	1.49836E-32	58.0%	2	F:receptor activity; C:collagen		IPR002035; PR00453 (PRINTS), G3DSA:3.40.50.410 (GENE3D), PTHR22992 (PANTHER), SignalP-NN(euk) (SIGNALP), SSF53300 (SUPERFAMILY)
isotig01125	non-neuronal cytoplasmic intermediate filament protein	451	1	8.80346E-6	79.0%	0	0		IPR018039; G3DSA:1.20.5.170 (GENE3D)
isotig01126	hypothetical protein CGI_10013436 [Crassostrea gigas]	453	1	1.43731E-16	83.0%	0	0		no IPS match
isotig01128	ribosomal protein s11	456	20	3.98285E-55	82.1%	5	C:ribosome; F:structural constituent of ribosome; P:translation; F:carbohydrate binding; P:ribosome biogenesis	0	IPR000266
isotig01131	tropomyosin	456	20	3.10597E-47	94.55%	0	0		IPR000533; coil (COIL), PTHR19269 (PANTHER), PTHR19269:SF11 (PANTHER), seg (SEG), SignalP-NN(euk) (SIGNALP)
isotig01141	hypothetical protein CGI_10014470 [Crassostrea gigas]	454	3	1.30981E-16	60.0%	0	0		no IPS match
isotig01142	cysteine-rich protein 1	448	20	1.04737E-18	91.0%	9	C:cytoplasm; P:cellular response to UV-B; F:DNA binding, bending; P:cellular response to antibiotic; P:response to zinc ion; F:peptide binding; F:zinc ion binding; P:apoptotic process; F:AT DNA binding	0	IPR001781; PTHR25901 (PANTHER), PTHR25901:SF38 (PANTHER), seg (SEG), SSF57716 (SUPERFAMILY)
isotig01143	60s ribosomal protein l14	453	20	5.49906E-83	73.2%	4	C:ribosome; F:structural constituent of ribosome; P:translation; P:ribosome biogenesis	0	IPR002784; IPR014722; PTHR11127 (PANTHER), PTHR11127:SF0 (PANTHER), seg (SEG)
isotig01145	hemagglutinin amebocyte aggregation factor	454	7	9.11455E-5	59.142857142857146%	1	F:calcium ion binding		no IPS match
isotig01147	sam pointed domain-containing ets transcription factor	455	20	3.6312E-44	84.95%	11	P:negative regulation of survival gene product expression; P:positive regulation of cell fate commitment; P:positive regulation of transcription from RNA polymerase II promoter; P:intestinal epithelial cell development; P:lung goblet cell differentiation; P:negative regulation of transcription from RNA polymerase II promoter; F:sequence-specific DNA binding; F:sequence-specific DNA binding transc…	0	IPR000418; IPR011991; PTHR11849 (PANTHER), PTHR11849:SF22 (PANTHER), seg (SEG), SSF46785 (SUPERFAMILY)
isotig01150	cytosolic phospholipase a2	452	20	6.19734E-41	76.8%	37	P:positive regulation of apoptotic process; P:positive regulation of bone mineralization; P:positive regulation of vesicle fusion; P:positive regulation of cell proliferation; P:positive regulation of fever generation; P:ovarian follicle development; P:response to hydrogen peroxide; P:luteolysis; P:response to glucocorticoid stimulus; P:positive regulation of prostaglandin biosynthetic process; P…	EC:3.1.1.5	IPR002642; IPR016035; G3DSA:3.40.1090.10 (GENE3D), PTHR10728 (PANTHER), PTHR10728:SF13 (PANTHER)
isotig01153	40s ribosomal protein s8-like	454	20	7.07845E-84	86.05%	4	C:ribosome; F:structural constituent of ribosome; P:translation; P:ribosome biogenesis	0	no IPS match
isotig01162	paramyosin	453	20	1.0536E-43	82.45%	3	C:myofibril; C:myosin filament; F:motor activity	0	IPR002928; coil (COIL), PTHR13140 (PANTHER), PTHR13140:SF106 (PANTHER), seg (SEG)
isotig01166	ribosomal protein s3a	452	20	6.82646E-85	97.35%	14	P:translational initiation; P:viral transcription; F:RNA binding; P:induction of apoptosis; C:nucleolus; F:structural constituent of ribosome; P:translational elongation; C:cytosolic small ribosomal subunit; P:cell differentiation; F:protein binding; P:translational termination; P:SRP-dependent cotranslational protein targeting to membrane; P:nuclear-transcribed mRNA catabolic process, nonsense-m…	0	IPR001593; IPR018281; PTHR11830 (PANTHER), seg (SEG)
isotig01167	isoform d	453	20	4.69699E-11	62.0%	5	F:calcium ion binding; C:integral to membrane; C:membrane; F:scavenger receptor activity; F:receptor activity		IPR002172; IPR023415; coil (COIL), PR00261 (PRINTS), PTHR10529 (PANTHER), seg (SEG)
isotig01168	calpain-7-like protein	450	20	2.95687E-35	75.75%	3	F:heme binding; P:oxygen transport; F:oxygen binding	0	PTHR10183 (PANTHER), PTHR10183:SF4 (PANTHER), seg (SEG)
isotig01170	hypothetical protein CGI_10005523 [Crassostrea gigas]	453	2	8.38411E-9	61.5%	0	0		no IPS match
isotig01180	matrix metalloproteinase	451	20	1.00943E-59	66.85%	4	F:metalloendopeptidase activity; P:proteolysis; C:extracellular matrix; F:zinc ion binding	EC:3.4.24.0	no IPS match
isotig01189	p8 nuclear protein	442	20	4.51534E-15	68.3%	2	F:DNA binding; C:nucleus		IPR018792; PTHR17149 (PANTHER)
isotig01197	annexin a4	450	20	2.88352E-27	63.7%	2	F:calcium ion binding; F:calcium-dependent phospholipid binding		IPR001464; IPR018502; seg (SEG)
isotig01198	ribosomal protein s19	450	20	7.97712E-98	83.25%	17	P:nuclear-transcribed mRNA catabolic process, nonsense-mediated decay; P:translational termination; P:translational initiation; F:protein binding; P:positive regulation of cellular component movement; P:translational elongation; C:nucleolus; P:erythrocyte differentiation; F:structural constituent of ribosome; F:RNA binding; P:response to extracellular stimulus; P:viral transcription; P:ribosomal …	0	no IPS match
isotig01201	nad mitochondrial	450	20	2.83793E-72	85.65%	10	F:NAD binding; C:mitochondrial respiratory chain; F:NAD(P)+ transhydrogenase (AB-specific) activity; C:integral to membrane; P:tricarboxylic acid cycle; F:NAD(P)+ transhydrogenase (B-specific) activity; F:NADP binding; P:proton transport; P:nicotinamide metabolic process; P:nicotinate nucleotide metabolic process	EC:1.6.1.2; EC:1.6.1.1	IPR012136; PTHR10160 (PANTHER), PTHR10160:SF14 (PANTHER), tmhmm (TMHMM)
isotig01208	eukaryotic initiation factor 4a-ii	450	20	1.45757E-33	95.75%	12	F:translation initiation factor activity; C:eukaryotic translation initiation factor 4F complex; C:cytosol; P:nuclear-transcribed mRNA poly(A) tail shortening; F:ATP-dependent helicase activity; P:ATP catabolic process; P:cytokine-mediated signaling pathway; F:ATP binding; F:protein binding; P:regulation of translational initiation; P:interspecies interaction between organisms; C:ribosome	0	seg (SEG), SignalP-NN(euk) (SIGNALP), tmhmm (TMHMM)
isotig01212	40s ribosomal protein s3a	448	20	7.43383E-68	89.0%	14	P:translational initiation; P:viral transcription; F:RNA binding; P:induction of apoptosis; C:nucleolus; F:structural constituent of ribosome; P:translational elongation; C:cytosolic small ribosomal subunit; P:cell differentiation; F:protein binding; P:translational termination; P:SRP-dependent cotranslational protein targeting to membrane; P:nuclear-transcribed mRNA catabolic process, nonsense-m…	0	IPR001593; PTHR11830 (PANTHER), SignalP-NN(euk) (SIGNALP)
isotig01218	aldehyde dehydrogenase mitochondrial	448	20	2.10902E-54	80.45%	23	F:aldehyde dehydrogenase (NAD) activity; F:retinal dehydrogenase activity; C:mitochondrion; C:nucleus; P:oxidation-reduction process; P:gluconeogenesis; P:glycolysis; P:arginine metabolic process; P:histidine metabolic process; P:isoleucine catabolic process; P:leucine catabolic process; P:lysine catabolic process; P:proline metabolic process; P:tryptophan metabolic process; P:valine catabolic pr…	EC:1.2.1.3; EC:1.2.1.36	IPR015590; IPR016161; IPR016162; PTHR11699 (PANTHER), PTHR11699:SF46 (PANTHER), seg (SEG)
isotig01219	signal recognition particle 72 kda protein	446	20	8.67374E-62	75.05%	8	P:translation; C:cytosol; C:signal recognition particle, endoplasmic reticulum targeting; C:nucleolus; P:response to drug; P:SRP-dependent cotranslational protein targeting to membrane; C:plasma membrane; F:signal recognition particle binding	0	IPR011990; IPR013026; PTHR14094 (PANTHER), PTHR14094:SF10 (PANTHER)
isotig01232	Calponin-2 [Crassostrea gigas]	444	1	4.62539E-6	82.0%	0	0		SignalP-NN(euk) (SIGNALP)
isotig01233	inhibitor of apoptosis	439	20	2.48194E-30	68.95%	1	F:metal ion binding	0	IPR001370; PTHR10044 (PANTHER), SSF57924 (SUPERFAMILY)
isotig01236	hypothetical protein CGI_10026962 [Crassostrea gigas]	443	1	4.65002E-14	61.0%	0	0		no IPS match
isotig01243	60 kda heat shock mitochondrial	444	20	2.7093E-58	89.45%	46	P:positive regulation of apoptotic process; C:cell surface; P:positive regulation of interleukin-6 production; F:chaperone binding; C:lipopolysaccharide receptor complex; P:chaperone-mediated protein complex assembly; P:protein refolding; P:positive regulation of interleukin-12 production; P:positive regulation of interferon-gamma production; F:unfolded protein binding; P:positive regulation of m…	EC:3.6.1.3	SignalP-NN(euk) (SIGNALP), tmhmm (TMHMM)
isotig01268	exosome component 5	440	20	5.20496E-48	74.1%	7	C:exosome (RNase complex); C:transcriptionally active chromatin; P:defense response to virus; P:DNA deamination; F:exoribonuclease activity; P:exonucleolytic nuclear-transcribed mRNA catabolic process involved in deadenylation-dependent decay; P:regulation of RNA metabolic process	0	IPR001247; IPR020568; PTHR11953 (PANTHER), seg (SEG)
isotig01274	cortactin-binding protein 2	440	1	2.60889E-6	60.0%	0	0		seg (SEG)
isotig01285	nadh dehydrogenase subunit 4	433	20	3.79126E-42	60.05%	8	P:mitochondrial electron transport, NADH to ubiquinone; C:respiratory chain; F:NADH dehydrogenase (ubiquinone) activity; C:integral to membrane; C:mitochondrial membrane; P:ubiquinone biosynthetic process; P:sodium ion transport; P:proton transport	EC:1.6.5.3	IPR001750; PTHR22773 (PANTHER), PTHR22773:SF2 (PANTHER), seg (SEG), SignalP-NN(euk) (SIGNALP), tmhmm (TMHMM)
isotig01308	abp-like protein	435	8	1.31255E-52	53.625%	1	F:calcium ion binding		IPR002048; IPR011992; IPR018249; PF13405 (PFAM), SSF47473 (SUPERFAMILY)
isotig01310	asparagine synthetase	436	20	9.2558E-38	86.05%	10	P:positive regulation of mitotic cell cycle; C:soluble fraction; P:glutamine metabolic process; P:L-asparagine biosynthetic process; P:cellular response to glucose starvation; F:ATP binding; F:asparagine synthase (glutamine-hydrolyzing) activity; P:negative regulation of apoptotic process; P:alanine metabolic process; P:aspartate metabolic process	EC:6.3.5.4	IPR001962; IPR014729; PTHR11772 (PANTHER), seg (SEG), SSF52402 (SUPERFAMILY)
isotig01316	innexin unc-9	433	20	5.77595E-42	65.3%	1	C:gap junction		IPR000990; PTHR11893:SF0 (PANTHER), SignalP-NN(euk) (SIGNALP), tmhmm (TMHMM)
isotig01323	myosin heavy chain	436	20	1.22992E-86	92.45%	6	C:myosin filament; F:ATP binding; C:myofibril; F:actin filament binding; F:motor activity; F:calmodulin binding	0	IPR002928; coil (COIL), PTHR13140 (PANTHER), PTHR13140:SF106 (PANTHER)
isotig01325	novel protein	435	20	4.21315E-19	52.55%	3	C:membrane; C:integral to membrane; F:calcium ion binding		IPR000998; IPR008985; PTHR23282 (PANTHER), seg (SEG)
isotig01326	28s ribosomal protein mitochondrial precursor	434	20	1.15736E-28	70.05%	3	C:ribosome; P:cellular protein metabolic process; C:mitochondrion	0	IPR001648; PTHR13479:SF4 (PANTHER)
isotig01327	cyclic amp receptor-like protein a	430	17	1.32459E-34	60.64705882352941%	0	0		no IPS match
isotig01328	heat shock protein 70 partial	435	20	5.1072E-63	88.35%	28	C:neuron projection; F:receptor binding; P:cellular membrane organization; P:neurotransmitter secretion; C:melanosome; F:ADP binding; P:negative regulation of transcription, DNA-dependent; C:nucleolus; C:cytosol; C:cell surface; C:neuronal cell body; P:regulation of cell cycle; F:unfolded protein binding; C:extracellular vesicular exosome; P:chaperone mediated protein folding requiring cofactor; …	0	IPR013126; G3DSA:3.30.30.30 (GENE3D), G3DSA:3.30.420.40 (GENE3D), PTHR19375 (PANTHER), SSF53067 (SUPERFAMILY)
isotig01330	heat shock protein 70	434	20	1.19356E-50	80.7%	2	F:ATP binding; P:response to stress	0	IPR013126; coil (COIL), G3DSA:1.20.1270.10 (GENE3D), G3DSA:2.60.34.10 (GENE3D), PTHR19375 (PANTHER), SSF100920 (SUPERFAMILY), SSF100934 (SUPERFAMILY)
isotig01335	matrix metalloproteinase	435	1	6.64702E-22	72.0%	3	F:metal ion binding; P:metabolic process; F:metallopeptidase activity	0	IPR000585; seg (SEG)
isotig01336	low-density lipoprotein receptor-related protein 1b-like	427	20	2.18261E-7	51.4%	8	P:cell adhesion; F:chitin binding; P:chitin metabolic process; C:extracellular region; F:calcium ion binding; F:receptor activity; C:integral to membrane; C:membrane		IPR002172; PTHR24652 (PANTHER), seg (SEG)
isotig01348	hypothetical conserved protein	433	20	3.54411E-23	51.8%	0	0		PTHR20872 (PANTHER)
isotig01357	cephalotocin receptor 1	425	1	4.08829E-12	53.0%	0	0		SignalP-NN(euk) (SIGNALP)
isotig01359	guanine nucleotide-binding protein subunit beta-2-like 1	432	20	1.61498E-64	94.15%	10	P:angiogenesis; P:regulation of cell division; P:regulation of establishment of cell polarity; P:positive regulation of gastrulation; P:regulation of protein localization; P:negative regulation of Wnt receptor signaling pathway; F:receptor activity; P:phosphorylation; F:kinase activity; C:cytoplasm	0	IPR001680; IPR015943; IPR017986; IPR019775; PTHR19868 (PANTHER), PTHR19868:SF0 (PANTHER), SSF50960 (SUPERFAMILY)
isotig01364	caffeoyl- o-methyltransferase	420	20	9.95745E-22	63.45%	2	P:metabolic process; F:methyltransferase activity	EC:2.1.1.0	IPR002935; G3DSA:3.40.50.150 (GENE3D), seg (SEG), SSF53335 (SUPERFAMILY)
isotig01366	low quality protein: neurogenic locus notch homolog protein 1-like	428	20	1.06421E-11	63.65%	1	F:binding	0	IPR000152; IPR000742; IPR001881; IPR006209; IPR006210; IPR013032; G3DSA:2.10.25.10 (GENE3D), PTHR24048 (PANTHER), PTHR24048:SF15 (PANTHER), SSF57196 (SUPERFAMILY)
isotig01382	sam domain-containing protein	429	20	1.18392E-60	67.2%	3	F:nucleoside-triphosphatase activity; F:purine ribonucleoside triphosphate binding; P:signal transduction	EC:3.6.1.15	PF13519 (PFAM)
isotig01390	calponin transgelin	428	20	3.18338E-8	64.4%	3	F:juvenile hormone response element binding; F:protein binding; P:juvenile hormone mediated signaling pathway	0	IPR014729; seg (SEG), SSF52402 (SUPERFAMILY)
isotig01391	bchain kinetic and structural studies of thermostabilized mutants of hca	425	20	1.25408E-42	65.25%	7	P:cellular process; P:response to stimulus; F:zinc ion binding; P:positive regulation of biological process; P:organ development; C:cytoplasm; C:apical part of cell	0	IPR001148; IPR018338; IPR023561
isotig01403	60 kda ss-a ro ribonucleoprotein	427	20	8.6426E-5	74.15%	7	F:RNA binding; C:ribonucleoprotein complex; C:cytoplasm; C:nucleus; P:transcription from RNA polymerase III promoter; C:nucleolus; F:nucleic acid binding		no IPS match
isotig01410	platelet endothelial aggregation receptor 1	425	20	2.27916E-9	52.95%	1	F:transferase activity	0	G3DSA:2.170.300.10 (GENE3D), PTHR24035 (PANTHER), PTHR24035:SF4 (PANTHER), tmhmm (TMHMM)
isotig01414	signal cub and egf-like domain-containing protein 2	423	1	7.34552E-5	65.0%	0	0		IPR000859; PTHR10127 (PANTHER), PTHR10127:SF345 (PANTHER), seg (SEG), SignalP-NN(euk) (SIGNALP)
isotig01416	guanine nucleotide-binding protein subunit beta-2-like 1	425	20	1.85055E-46	89.0%	35	P:positive regulation of apoptotic process; C:cytoskeleton; F:protein kinase C binding; C:midbody; P:positive regulation of intrinsic apoptotic signaling pathway; C:small ribosomal subunit; F:receptor activity; F:receptor tyrosine kinase binding; P:positive regulation of GTPase activity; P:regulation of cell cycle; F:SH2 domain binding; P:positive regulation of protein homooligomerization; C:phag…	0	IPR001680; IPR015943; IPR017986; PTHR19868 (PANTHER), PTHR19868:SF0 (PANTHER)
isotig01430	eukaryotic translation initiation factor 1 variant 1	422	20	2.34575E-42	78.9%	4	P:cellular response to hypoxia; F:translation initiation factor activity; C:ribosome; P:regulation of translational initiation	0	tmhmm (TMHMM)
isotig01433	translocon-associated protein subunit gamma	414	20	1.89204E-23	86.45%	5	F:receptor activity; C:integral to endoplasmic reticulum membrane; C:Sec61 translocon complex; P:cotranslational protein targeting to membrane; P:signal transduction	0	SignalP-NN(euk) (SIGNALP)
isotig01440	hypothetical protein CGI_10023299 [Crassostrea gigas]	422	4	2.46024E-9	49.75%	0	0		IPR003172
isotig01460	tryptophanyl-trna cytoplasmic-like	421	20	2.14996E-74	86.35%	6	F:tryptophan-tRNA ligase activity; P:tryptophanyl-tRNA aminoacylation; F:ATP binding; P:regulation of angiogenesis; C:cytoplasm; P:tryptophan metabolic process	EC:6.1.1.2	IPR001412; IPR002305; IPR002306; IPR014729; PTHR10055:SF1 (PANTHER), SSF52374 (SUPERFAMILY)
isotig01466	heat shock protein 70	420	20	1.03019E-51	84.2%	2	F:ATP binding; P:response to stress	0	IPR013126; coil (COIL), G3DSA:1.20.1270.10 (GENE3D), G3DSA:2.60.34.10 (GENE3D), PTHR19375 (PANTHER), SSF100920 (SUPERFAMILY), SSF100934 (SUPERFAMILY)
isotig01468	thiopurine s-methyltransferase	420	20	1.09458E-10	64.65%	1	F:methyltransferase activity	EC:2.1.1.0	IPR008854; G3DSA:3.40.50.150 (GENE3D), PTHR10259 (PANTHER), PTHR10259:SF9 (PANTHER), SSF53335 (SUPERFAMILY)
isotig01473	actin partial	418	20	5.23058E-91	99.1%	0	0		IPR004000; G3DSA:3.30.420.40 (GENE3D), G3DSA:3.90.640.10 (GENE3D), PTHR11937:SF93 (PANTHER), seg (SEG), SSF53067 (SUPERFAMILY)
isotig01486	chaperonin containing subunit 7	405	20	1.47565E-34	70.65%	4	P:protein folding; C:cytoplasm; F:unfolded protein binding; F:ATP binding	0	IPR002423; IPR012720; G3DSA:3.30.260.10 (GENE3D), seg (SEG), SSF54849 (SUPERFAMILY)
isotig01487	dual specificity protein phosphatase 7	418	20	2.97461E-70	86.5%	24	P:regulation of endodermal cell fate specification; C:nucleoplasm; P:nerve growth factor receptor signaling pathway; F:protein binding; F:protein tyrosine phosphatase activity; P:Toll signaling pathway; P:toll-like receptor 4 signaling pathway; P:negative regulation of ERK1 and ERK2 cascade; P:toll-like receptor 2 signaling pathway; P:TRIF-dependent toll-like receptor signaling pathway; C:cytosol…	EC:3.1.3.48	IPR000340; IPR000387; IPR008343; IPR020422; IPR024950; G3DSA:3.90.190.10 (GENE3D), PTHR10159:SF118 (PANTHER), SSF52799 (SUPERFAMILY)
isotig01493	gamma-aminobutyric acid receptor associated protein	416	20	1.91282E-54	97.3%	6	F:receptor activity; C:autophagic vacuole; P:macroautophagy; P:determination of adult lifespan; P:regulation of protein ubiquitination; P:signal transduction	0	IPR004241; G3DSA:3.10.20.90 (GENE3D), PTHR10969:SF5 (PANTHER), SSF54236 (SUPERFAMILY)
isotig01503	carbonyl reductase	415	20	5.09703E-58	71.15%	8	P:vitamin K metabolic process; P:drug metabolic process; F:oxidoreductase activity, acting on NADH or NADPH, quinone or similar compound as acceptor; F:carbonyl reductase (NADPH) activity; P:oxidation-reduction process; P:electron transport; P:leukotriene metabolic process; P:prostaglandin metabolic process	EC:1.6.5.0; EC:1.1.1.184	IPR002198; IPR002347; IPR016040; PTHR24322 (PANTHER), PTHR24322:SF58 (PANTHER), SSF51735 (SUPERFAMILY)
isotig01512	heat shock 70kda protein 1 8	414	20	5.02731E-13	91.45%	7	P:spermatogenesis; P:cell differentiation; P:multicellular organismal development; P:response to stress; P:protein ubiquitination; F:ATP binding; F:ubiquitin-protein ligase activity	EC:6.3.2.19	no IPS match
isotig01518	thrombospondin type 1 repeat containing protein	413	5	2.74685E-5	45.0%	11	F:transferase activity; F:carbohydrate binding; P:phosphorylation; F:protein kinase activity; P:protein phosphorylation; F:nucleotide binding; F:ATP binding; F:kinase activity; F:protein tyrosine kinase activity; F:transferase activity, transferring phosphorus-containing groups; F:calcium ion binding		IPR000884; IPR016060; PTHR25931 (PANTHER), SignalP-NN(euk) (SIGNALP)
isotig01519	liver carboxylesterase 2-like	414	20	1.84102E-8	59.25%	1	F:carboxylic ester hydrolase activity	EC:3.1.1.0	no IPS match
isotig01534	thymus-specific serine protease	406	7	1.39727E-18	55.0%	3	P:proteolysis; F:serine-type peptidase activity; F:peptidase activity		SignalP-NN(euk) (SIGNALP), tmhmm (TMHMM)
isotig01547	basic leucine zipper and w2 domain-containing protein 1	407	20	2.22977E-46	68.4%	2	P:developmental process; P:RNA metabolic process	0	IPR003307; IPR016021; IPR016024; PTHR14208 (PANTHER)
isotig01548	protein dd3-3-like isoform 1	409	20	2.74425E-40	64.5%	1	F:DNA binding		seg (SEG)
isotig01553	transcription factor ap-1	408	20	7.703E-21	69.3%	14	F:sequence-specific DNA binding transcription factor activity; F:beta-catenin binding; C:transcription factor complex; P:canonical Wnt receptor signaling pathway; P:negative regulation of cellular process; P:positive regulation of cellular process; F:sequence-specific DNA binding; P:response to cadmium ion; F:protein dimerization activity; P:system development; P:response to methylmercury; P:regu…	0	IPR005643; PTHR11462 (PANTHER), PTHR11462:SF7 (PANTHER), seg (SEG)
isotig01555	major vault protein	408	20	1.20678E-28	82.25%	7	C:cytoplasm; C:nuclear pore; P:response to drug; F:protein binding; P:mRNA transport; C:ribonucleoprotein complex; P:protein transport	0	no IPS match
isotig01559	multiple egf-like-domains 6	408	20	3.04125E-24	55.65%	4	F:calcium ion binding; P:biological_process; C:extracellular region; C:cellular_component		PTHR24035 (PANTHER), PTHR24035:SF4 (PANTHER), SignalP-NN(euk) (SIGNALP)
isotig01571	cd27 antigen	398	20	9.50349E-44	50.35%	6	P:regulation of apoptotic process; C:cell surface; C:membrane part; P:signal transduction; P:positive regulation of cellular process; F:receptor activity	0	IPR001368; G3DSA:2.10.50.10 (GENE3D), PTHR23097 (PANTHER), SSF57586 (SUPERFAMILY)
isotig01577	intermediate filament protein	406	20	5.83047E-63	71.35%	7	P:body morphogenesis; P:nematode larval development; P:molting cycle, collagen and cuticulin-based cuticle; C:intermediate filament; P:positive regulation of growth rate; P:locomotion; F:structural molecule activity	0	IPR001322; IPR001664; IPR016451; G3DSA:2.60.40.1260 (GENE3D), SSF74853 (SUPERFAMILY)
isotig01580	acyl-coenzyme a binding protein	404	20	9.35845E-18	80.95%	3	P:transport; F:fatty-acyl-CoA binding; F:lipid binding	0	IPR000582; IPR014352; PTHR23310 (PANTHER)
isotig01581	protein lethal essential for life-like	401	20	2.00596E-53	64.9%	2	P:response to stress; F:unfolded protein binding	0	IPR001436; IPR002068; IPR008978; G3DSA:2.60.40.790 (GENE3D), PTHR11527 (PANTHER), seg (SEG)
isotig01584	ubiquitin conjugating enzyme	404	20	4.12312E-36	81.2%	15	P:proteasomal ubiquitin-dependent protein catabolic process; C:cytosol; P:protein K48-linked ubiquitination; P:protein K11-linked ubiquitination; P:positive regulation of protein ubiquitination; P:innate immune response; P:BMP signaling pathway; P:protein monoubiquitination; F:ubiquitin-protein ligase activity; F:ATP binding; P:negative regulation of type I interferon production; F:protein bindin…	EC:6.3.2.19	IPR000608; IPR016135; PTHR24068 (PANTHER)
isotig01606	h-2 class ii histocompatibility i-a beta chain-like	405	20	8.72875E-10	46.75%	2	F:nucleic acid binding; F:nucleotide binding		SignalP-NN(euk) (SIGNALP)
isotig01608	neutral and basic amino acid transport protein rbat	403	20	1.63105E-24	62.65%	1	P:leucine import	0	seg (SEG)
isotig01612	ribosomal protein l31	403	20	4.69998E-41	80.75%	10	P:translational initiation; P:viral transcription; F:RNA binding; F:structural constituent of ribosome; P:translational elongation; P:translational termination; P:SRP-dependent cotranslational protein targeting to membrane; C:cytosolic large ribosomal subunit; P:nuclear-transcribed mRNA catabolic process, nonsense-mediated decay; P:ribosome biogenesis	0	no IPS match
isotig01629	viral iap-associated factor homolog	402	20	2.79531E-35	76.5%	0	0		IPR012336; IPR024253; coil (COIL), PTHR21148 (PANTHER), PTHR21148:SF1 (PANTHER), seg (SEG)
isotig01631	6-hydroxy-d-nicotine oxidase	399	1	2.16346E-12	53.0%	0	0		no IPS match
isotig01645	dbh-like monooxygenase protein 1-like protein	389	20	6.72927E-57	68.05%	5	P:catecholamine metabolic process; F:copper ion binding; F:dopamine beta-monooxygenase activity; P:oxidation-reduction process; P:tyrosine metabolic process	EC:1.14.17.1	IPR000945; IPR005018; seg (SEG)
isotig01652	bag family molecular chaperone regulator 3	399	18	3.52279E-9	73.38888888888889%	8	C:synaptosome; F:chaperone binding; P:spinal cord development; C:plasma membrane; F:protein complex binding; P:brain development; P:anti-apoptosis; C:cytosol	0	seg (SEG)
isotig01653	bag family molecular chaperone regulator 4-like	398	20	1.36049E-13	73.75%	20	P:protein heterooligomerization; P:protein localization in plasma membrane; F:receptor signaling protein activity; P:protein folding; F:protein binding; P:positive regulation of peptidyl-serine phosphorylation; P:negative regulation of mRNA modification; P:cellular response to tumor necrosis factor; P:ruffle assembly; C:nucleolus; C:cytosol; P:anti-apoptosis; P:positive regulation of cell adhesio…	0	IPR003103; coil (COIL), G3DSA:1.20.58.120 (GENE3D), PTHR12329 (PANTHER), SSF63491 (SUPERFAMILY)
isotig01654	ribosomal protein l3	397	20	4.77986E-58	95.95%	11	P:translational initiation; P:viral transcription; F:RNA binding; C:nucleolus; F:structural constituent of ribosome; P:translational elongation; P:translational termination; P:SRP-dependent cotranslational protein targeting to membrane; C:cytosolic large ribosomal subunit; P:nuclear-transcribed mRNA catabolic process, nonsense-mediated decay; P:ribosome biogenesis	0	SignalP-NN(euk) (SIGNALP), tmhmm (TMHMM)
isotig01655	galectin 2	398	20	1.67649E-83	62.55%	1	F:carbohydrate binding	0	IPR001079; IPR008985; IPR013320; PTHR11346 (PANTHER)
isotig01660	hypothetical protein CGI_10009650 [Crassostrea gigas]	397	3	5.62528E-8	53.666666666666664%	0	0		IPR002350; IPR011497; G3DSA:3.30.60.30 (GENE3D), PTHR12352 (PANTHER), PTHR12352:SF3 (PANTHER), PS51465 (PROFILE), seg (SEG), SignalP-NN(euk) (SIGNALP), SSF100895 (SUPERFAMILY)
isotig01666	heat shock protein 70	396	20	4.33576E-5	88.8%	3	F:ATP binding; P:response to stress; F:nucleotide binding		IPR019651
isotig01669	collagen alpha-6 chain	395	20	5.30301E-23	58.1%	4	C:extracellular space; F:binding; P:cellular process; C:proteinaceous extracellular matrix	0	seg (SEG)
isotig01672	Severin [Crassostrea gigas]	396	5	4.0527E-7	76.6%	0	0		no IPS match
isotig01697	atp-binding cassette sub-family a member 2-like	393	20	1.81101E-40	69.1%	2	F:nucleoside-triphosphatase activity; F:nucleotide binding	EC:3.6.1.15	G3DSA:3.40.50.300 (GENE3D), PTHR19229 (PANTHER), PTHR19229:SF37 (PANTHER), SSF52540 (SUPERFAMILY)
isotig01699	iq motif and ankyrin repeat domain-containing protein loc642574-like	394	12	2.78716E-8	57.916666666666664%	0	0		seg (SEG)
isotig01703	tubulin beta-2c chain	391	20	8.94682E-59	95.9%	11	P:sodium-dependent phosphate transport; C:microtubule; P:protein polymerization; P:GTP catabolic process; P:microtubule-based movement; F:sodium-dependent phosphate transmembrane transporter activity; F:GTPase activity; F:structural molecule activity; C:cytoplasm; C:membrane; F:GTP binding	0	IPR000217; IPR003008
isotig01714	krueppel-like factor 5	393	3	6.35232E-16	66.0%	3	F:nucleic acid binding; F:zinc ion binding; C:intracellular		PTHR23223 (PANTHER), PTHR23223:SF63 (PANTHER), seg (SEG)
isotig01725	cg11044 cg11044-pa	389	20	3.15669E-17	66.9%	0	0		no IPS match
isotig01726	leukocyte receptor cluster member 9	389	19	2.78367E-17	71.05263157894737%	7	P:RNA metabolic process; F:nucleic acid binding; F:receptor activity; F:catalytic activity; C:intracellular; F:zinc ion binding; P:signal transduction	0	PTHR21495 (PANTHER), PTHR21495:SF10 (PANTHER), seg (SEG)
isotig01731	transcription factor btf3 homolog 4	391	20	6.40233E-36	75.85%	3	F:molecular_function; P:biological_process; C:cellular_component		IPR002715; PTHR10351 (PANTHER), seg (SEG)
isotig01742	ganglioside gm2 activator	389	1	5.68003E-7	50.0%	0	0		G3DSA:2.70.220.10 (GENE3D)
isotig01745	tryptophanyl-trna cytoplasmic-like	390	20	2.05187E-12	79.9%	9	C:cytosol; C:soluble fraction; F:tryptophan-tRNA ligase activity; P:negative regulation of cell proliferation; P:tryptophanyl-tRNA aminoacylation; F:ATP binding; F:protein binding; P:regulation of angiogenesis; P:tryptophan metabolic process	EC:6.1.1.2	IPR002306; G3DSA:1.10.240.10 (GENE3D), PTHR10055:SF1 (PANTHER), seg (SEG), SSF52374 (SUPERFAMILY)
isotig01748	transforming growth factor-beta-induced protein ig-h3 precursor	389	20	4.63581E-35	62.9%	6	P:regulation of Notch signaling pathway; F:heparin binding; P:tissue development; P:cell adhesion; C:proteinaceous extracellular matrix; P:extracellular matrix organization	0	IPR000782; PTHR10900 (PANTHER), PTHR10900:SF12 (PANTHER)
isotig01757	hematopoietic prostaglandin d synthase	385	20	3.14543E-52	69.1%	10	P:prostaglandin biosynthetic process; F:calcium ion binding; C:nucleolus; P:locomotory behavior; F:prostaglandin-D synthase activity; F:transferase activity; F:magnesium ion binding; F:protein homodimerization activity; C:cytoplasm; P:leukotriene metabolic process	EC:5.3.99.2	no IPS match
isotig01774	rna-binding protein pno1	385	20	1.31772E-52	93.4%	2	C:nucleolus; F:RNA binding	0	SignalP-NN(euk) (SIGNALP), tmhmm (TMHMM)
isotig01779	myosin heavy chain	387	20	4.24243E-44	93.35%	6	C:myosin filament; F:actin binding; F:ATP binding; C:myofibril; F:motor activity; F:calmodulin binding	0	IPR002928; coil (COIL), PTHR13140 (PANTHER), PTHR13140:SF106 (PANTHER), seg (SEG)
isotig01792	hypothetical protein CGI_10019227 [Crassostrea gigas]	377	1	6.29811E-8	61.0%	0	0		seg (SEG)
isotig01795	tubulin polymerization-promoting protein family member 3	386	20	2.86837E-18	78.7%	6	C:cytoplasm; F:tubulin binding; P:microtubule bundle formation; F:calcium ion binding; C:microtubule; C:tubulin complex	0	IPR008907; PTHR12932:SF4 (PANTHER), seg (SEG)
isotig01797	aldh2	386	20	1.27858E-77	91.25%	28	P:positive regulation of Ras GTPase activity; P:retinol metabolic process; P:cellular aldehyde metabolic process; C:cytosol; P:ethanol oxidation; F:androgen binding; F:aldehyde dehydrogenase (NAD) activity; F:retinal dehydrogenase activity; F:Ras GTPase activator activity; C:mitochondrion; P:gluconeogenesis; P:glycolysis; P:arginine metabolic process; P:histidine metabolic process; P:isoleucine c…	EC:1.2.1.3; EC:1.2.1.36	IPR015590; IPR016161; IPR016162; PTHR11699 (PANTHER), PTHR11699:SF46 (PANTHER)
isotig01818	calmodulin 3b (phosphorylase delta)	382	20	1.8214E-36	98.95%	5	P:protein-chromophore linkage; P:generation of precursor metabolites and energy; F:calcium ion binding; P:bioluminescence; F:protein binding	0	IPR002048; IPR011992; IPR018247; IPR018249; PTHR23050 (PANTHER), PTHR23050:SF80 (PANTHER), PF13833 (PFAM), SSF47473 (SUPERFAMILY)
isotig01823	lpxtg-domain-containing protein cell wall anchor domain	381	20	4.31083E-19	66.6%	0	0		SignalP-NN(euk) (SIGNALP)
isotig01825	beta-tubulin	383	20	3.11815E-51	97.95%	11	P:sodium-dependent phosphate transport; C:microtubule; P:protein polymerization; P:GTP catabolic process; P:microtubule-based movement; F:sodium-dependent phosphate transmembrane transporter activity; F:GTPase activity; F:structural molecule activity; C:cytoplasm; C:membrane; F:GTP binding	0	IPR000217; IPR002453; IPR003008
isotig01826	follistatin	382	20	3.02049E-6	55.95%	16	C:extracellular region; P:keratinocyte proliferation; P:pattern specification process; F:activin binding; C:nucleus; C:cytoplasm; P:gamete generation; P:hair follicle morphogenesis; P:female gonad development; P:negative regulation of cell differentiation; P:negative regulation of activin receptor signaling pathway; P:positive regulation of hair follicle development; P:odontogenesis of dentin-con…		SignalP-NN(euk) (SIGNALP), tmhmm (TMHMM)
isotig01843	collagen alpha-1 chain-like	381	20	2.14482E-27	63.75%	2	F:extracellular matrix structural constituent; C:collagen		no IPS match
isotig01852	lim protein	373	20	2.67854E-34	77.25%	1	F:zinc ion binding	0	IPR001781; PTHR24215 (PANTHER), SSF57716 (SUPERFAMILY)
isotig01857	serine protease inhibitor dipetalogastin	378	20	1.57472E-19	61.0%	2	P:proteolysis; F:peptidase activity		IPR001239; IPR011497; G3DSA:3.30.60.30 (GENE3D), PTHR21312 (PANTHER), PTHR21312:SF8 (PANTHER), PS51465 (PROFILE), SSF100895 (SUPERFAMILY)
isotig01873	heat shock protein 70	371	20	4.91199E-51	93.35%	2	F:ATP binding; P:response to stress	0	IPR013126; IPR018181; G3DSA:2.60.34.10 (GENE3D), G3DSA:3.30.420.40 (GENE3D), PTHR19375 (PANTHER), PTHR19375:SF1 (PANTHER), seg (SEG), SSF100920 (SUPERFAMILY), SSF53067 (SUPERFAMILY)
isotig01879	probable thiopurine s-methyltransferase	377	20	1.43866E-12	61.8%	10	F:S-adenosylmethionine-dependent methyltransferase activity; F:thiopurine S-methyltransferase activity; P:small molecule metabolic process; P:nucleobase-containing compound metabolic process; P:xenobiotic metabolic process; C:cytosol; P:methylation; F:methyltransferase activity; C:cytoplasm; F:transferase activity		tmhmm (TMHMM)
isotig01883	gelsolin-like protein 2-like	375	20	1.51422E-52	84.85%	9	C:cytoskeleton; F:calcium ion binding; P:actin filament severing; P:actin filament fragmentation; F:actin binding; P:actin nucleation; P:multicellular organismal development; C:cytoplasm; P:actin filament capping	0	IPR007122; IPR007123; G3DSA:3.40.20.10 (GENE3D), PTHR11977:SF19 (PANTHER), SSF55753 (SUPERFAMILY)
isotig01891	ceruloplasmin precursor	374	20	1.00269E-10	40.85%	11	F:metal ion binding; P:oxidation-reduction process; F:oxidoreductase activity; F:copper ion binding; F:ferroxidase activity; C:extracellular space; F:chaperone binding; C:extracellular region; P:transmembrane transport; P:copper ion transport; P:cellular iron ion homeostasis		IPR008972; IPR014707; PTHR10127 (PANTHER)
isotig01900	elongation factor 1 gamma	370	20	3.51415E-23	67.8%	1	P:translation	0	seg (SEG)
isotig01917	ribosyldihydronicotinamide dehydrogenase	370	20	1.21863E-12	71.45%	5	C:nucleolus; F:NADPH dehydrogenase (quinone) activity; C:cytoplasm; F:electron carrier activity; P:electron transport	EC:1.6.99.6	G3DSA:3.40.50.360 (GENE3D), PTHR10204 (PANTHER), PTHR10204:SF2 (PANTHER), SSF52218 (SUPERFAMILY)
isotig01926	major vault protein	366	20	1.86192E-64	90.75%	3	C:nucleus; C:cytoplasm; C:ribonucleoprotein complex	0	IPR021870; coil (COIL), PTHR14165 (PANTHER), PTHR14165:SF3 (PANTHER)
isotig01931	cathepsin d	366	20	7.9475E-24	89.3%	3	C:lysosome; P:proteolysis; F:aspartic-type endopeptidase activity	EC:3.4.23.0	no IPS match
isotig01935	cd63 antigen-like	371	20	2.19018E-22	65.25%	1	C:membrane	0	IPR000301; IPR008952; IPR018499; PTHR19282 (PANTHER), PTHR19282:SF67 (PANTHER), seg (SEG), SignalP-NN(euk) (SIGNALP), tmhmm (TMHMM)
isotig01940	hsp90aa1 protein	370	20	4.36917E-78	97.15%	49	C:cell surface; C:brush border membrane; F:GTP binding; F:CTP binding; F:protein homodimerization activity; P:chaperone-mediated protein complex assembly; P:cellular response to organic cyclic compound; P:protein refolding; F:UTP binding; C:neuron projection; F:unfolded protein binding; C:apical plasma membrane; P:positive regulation of cytotoxic T cell differentiation; F:sulfonylurea receptor bi…	EC:3.6.1.3	IPR001404; IPR020568; PTHR11528:SF34 (PANTHER)
isotig01944	60s ribosomal protein l9	370	20	6.16169E-75	79.85%	5	C:ribosome; F:structural constituent of ribosome; P:translation; F:rRNA binding; P:ribosome biogenesis	0	IPR000702; IPR020040; PTHR11655:SF2 (PANTHER)
isotig01951	40s ribosomal protein s27a	370	20	3.77011E-9	55.2%	29	P:cell cycle checkpoint; P:MyD88-independent toll-like receptor signaling pathway; P:cellular macromolecule catabolic process; C:organelle membrane; F:structural constituent of ribosome; P:RNA biosynthetic process; P:regulation of signal transduction; P:positive regulation of catalytic activity; P:cellular component organization; P:intracellular transport; P:nucleotide-binding domain, leucine ric…	0	IPR000626; IPR019955; G3DSA:3.10.20.90 (GENE3D), PTHR10666 (PANTHER), PTHR10666:SF9 (PANTHER), SSF54236 (SUPERFAMILY)
isotig01963	cdc42p	369	20	2.26849E-51	72.75%	4	C:membrane; C:cell part; P:cellular process; F:nucleotide binding	0	IPR001806; IPR003578; IPR005225; IPR020849; G3DSA:3.40.50.300 (GENE3D), PTHR24072 (PANTHER), PS51419 (PROFILE), SSF52540 (SUPERFAMILY)
isotig01983	PREDICTED: uncharacterized protein LOC100892644 [Strongylocentrotus purpuratus]	363	2	4.79473E-6	51.0%	0	0		no IPS match
isotig02047	low quality protein: zonadhesin	359	14	1.13672E-14	48.642857142857146%	2	C:membrane; P:regulation of binding of sperm to zona pellucida		IPR014853; PTHR11339 (PANTHER), seg (SEG)
isotig02048	myosin regulatory light chain	356	20	9.07364E-54	87.5%	2	C:myosin complex; F:calcium ion binding	0	seg (SEG), tmhmm (TMHMM)
isotig02053	hemocyte protein-glutamine gamma-glutamyltransferase-like	359	20	9.03632E-11	52.75%	6	F:metal ion binding; P:peptide cross-linking; F:transferase activity; F:protein-glutamine gamma-glutamyltransferase activity; C:membrane; F:transferase activity, transferring acyl groups		IPR008958; IPR013783; IPR023608; PTHR11590:SF13 (PANTHER)
isotig02055	beta- partial	350	20	1.03502E-58	98.0%	8	C:microtubule; P:protein polymerization; P:GTP catabolic process; P:microtubule-based movement; F:GTPase activity; F:structural molecule activity; C:cytoplasm; F:GTP binding	0	IPR000217; IPR002453; IPR008280; IPR018316; PTHR11588:SF36 (PANTHER), seg (SEG)
isotig02064	low quality protein: hephaestin-like	358	20	5.11173E-12	55.7%	1	F:metal ion binding	0	IPR008972; PTHR24543 (PANTHER), PTHR24543:SF46 (PANTHER)
isotig02066	dual specificity protein phosphatase 10	358	20	2.63453E-59	76.75%	12	P:response to lipopolysaccharide; F:protein tyrosine phosphatase activity; P:regulation of adaptive immune response; P:negative regulation of JNK cascade; C:Golgi apparatus; C:nucleolus; P:peptidyl-tyrosine dephosphorylation; P:negative regulation of respiratory burst involved in inflammatory response; F:MAP kinase tyrosine/serine/threonine phosphatase activity; P:inactivation of MAPK activity; P…	EC:3.1.3.48	IPR000340; IPR000387; IPR016130; IPR020422; IPR024950; G3DSA:3.90.190.10 (GENE3D), SSF52799 (SUPERFAMILY)
isotig02069	beta partial	357	20	1.60226E-40	99.1%	23	P:natural killer cell mediated cytotoxicity; C:tubulin complex; P:cytoskeleton-dependent intracellular transport; C:cell body; C:nuclear envelope lumen; F:GTP binding; P:cell division; F:MHC class I protein binding; P:GTP catabolic process; P:spindle assembly; C:cytosol; C:microtubule; P:protein polymerization; P:mitosis; F:peptide binding; F:protein complex binding; F:GTPase activity; P:microtub…	0	IPR000217; IPR002453; IPR008280; IPR018316; IPR023123
isotig02089	thiopurine s-methyltransferase	356	20	2.28932E-20	57.65%	5	P:response to organic cyclic compound; F:thiopurine S-methyltransferase activity; P:methylation; C:soluble fraction; P:response to testosterone stimulus	EC:2.1.1.67	IPR008854; G3DSA:3.40.50.150 (GENE3D), PTHR10259 (PANTHER), PTHR10259:SF9 (PANTHER), SSF53335 (SUPERFAMILY)
isotig02094	60s ribosomal protein l22-like	354	20	8.24914E-10	83.85%	4	C:ribosome; F:structural constituent of ribosome; P:translation; P:ribosome biogenesis	0	SignalP-NN(euk) (SIGNALP)
isotig02101	ribosomal protein l36	355	20	1.24679E-40	76.7%	4	C:ribosome; F:structural constituent of ribosome; P:translation; P:ribosome biogenesis	0	IPR000509
isotig02104	collagen alpha-1 chain	355	14	5.18521E-10	60.07142857142857%	2	C:integral to membrane; P:cell communication		IPR002035; G3DSA:3.40.50.410 (GENE3D), PTHR22992 (PANTHER), SSF53300 (SUPERFAMILY)
isotig02105	hypothetical protein CGI_10013773 [Crassostrea gigas]	352	1	1.78176E-13	63.0%	0	0		no IPS match
isotig02125	interferon-induced protein 44-like protein	349	16	1.43034E-9	76.4375%	0	0		IPR024644; PTHR14241:SF4 (PANTHER)
isotig02127	methyltransferase type 11	350	20	7.86096E-22	58.85%	1	P:metabolic process	0	G3DSA:3.40.50.150 (GENE3D), PTHR10108 (PANTHER), PF13649 (PFAM), seg (SEG), SSF53335 (SUPERFAMILY)
isotig02131	beta-galactosidase-1-like protein 2	347	20	3.95838E-37	55.05%	1	F:hydrolase activity	0	IPR001944; IPR013781; seg (SEG)
isotig02148	protein	347	5	1.67907E-7	52.6%	0	0		SignalP-NN(euk) (SIGNALP)
isotig02153	caffeoyl- o-methyltransferase	348	20	3.64829E-26	59.55%	2	P:metabolic process; F:methyltransferase activity	EC:2.1.1.0	IPR002935; G3DSA:3.40.50.150 (GENE3D), SSF53335 (SUPERFAMILY)
isotig02174	extracellular domains-containing protein cg31004-like	345	20	1.88135E-13	57.45%	2	C:membrane; P:cell adhesion	0	IPR001846; PTHR13802 (PANTHER), PTHR13802:SF1 (PANTHER)
isotig02176	y chain e2~ubiquitin-hect	346	20	6.1913E-44	98.95%	50	P:negative regulation of ubiquitin-protein ligase activity involved in mitotic cell cycle; P:positive regulation of I-kappaB kinase/NF-kappaB cascade; F:structural constituent of ribosome; P:antigen processing and presentation of exogenous peptide antigen via MHC class I, TAP-dependent; P:DNA repair; P:toll-like receptor 3 signaling pathway; P:M/G1 transition of mitotic cell cycle; P:toll-like re…	0	IPR000626; IPR019954; IPR019955; IPR019956; G3DSA:3.10.20.90 (GENE3D), PTHR10666 (PANTHER), seg (SEG), SSF54236 (SUPERFAMILY)
isotig02180	isoform b	345	20	6.3812E-42	75.95%	1	C:viral capsid		SignalP-NN(euk) (SIGNALP)
isotig02181	ribosomal protein l28	345	20	1.6806E-39	76.9%	11	P:translational initiation; P:viral transcription; F:RNA binding; F:structural constituent of ribosome; P:translational elongation; F:protein binding; P:translational termination; P:SRP-dependent cotranslational protein targeting to membrane; C:cytosolic large ribosomal subunit; P:nuclear-transcribed mRNA catabolic process, nonsense-mediated decay; P:ribosome biogenesis	0	no IPS match
isotig02189	c gal-specific lectin	343	3	2.80797E-40	55.0%	3	F:carbohydrate binding; C:extracellular region; P:pathogenesis		no IPS match
isotig02197	placenta-specific gene 8 protein	343	20	8.03821E-17	50.85%	5	F:lysophospholipase activity; F:carbohydrate binding; P:lipid catabolic process; F:carboxylesterase activity; P:phospholipid metabolic process		IPR006461; PTHR15907 (PANTHER), tmhmm (TMHMM)
isotig02224	transmembrane protein 205-like	333	20	1.68557E-20	56.95%	1	C:membrane	0	IPR025423; PTHR23241 (PANTHER), SignalP-NN(euk) (SIGNALP), tmhmm (TMHMM)
isotig02238	thrombospondin related anonymous protein	339	20	3.22615E-6	57.3%	0	0		IPR000884; G3DSA:2.20.100.10 (GENE3D), PTHR13723 (PANTHER), seg (SEG)
isotig02249	hypothetical protein CGI_10008425 [Crassostrea gigas]	338	3	7.48616E-9	51.333333333333336%	0	0		IPR019372; SignalP-NN(euk) (SIGNALP), tmhmm (TMHMM)
isotig02252	excitatory amino acid transporter 2	337	20	3.98422E-22	63.05%	22	P:D-aspartate import; C:dendritic shaft; P:sodium ion export; P:response to chemical stimulus; C:dendritic spine; F:protein binding; F:high-affinity glutamate transmembrane transporter activity; C:membrane fraction; C:presynaptic membrane; P:neurotransmitter transport; P:behavior; F:glutamate binding; F:glutamate:sodium symporter activity; C:membrane part; P:amino acid transmembrane transport; C:…	0	IPR001991; PTHR11958:SF25 (PANTHER), SignalP-NN(euk) (SIGNALP), tmhmm (TMHMM), SSF118215 (SUPERFAMILY)
isotig02253	myosin vi	338	20	6.6872E-65	85.25%	40	P:glutamate secretion; P:dendrite development; P:sensory perception of sound; P:locomotory behavior; C:ruffle membrane; P:regulation of secretion; C:filamentous actin; P:actin filament-based movement; C:nuclear membrane; C:microsome; C:filopodium; P:protein targeting; P:cellular response to electrical stimulus; P:regulation of synaptic plasticity; C:microvillus; F:ADP binding; C:Golgi apparatus; …	0	IPR001609; PTHR13140 (PANTHER), PTHR13140:SF26 (PANTHER), SSF52540 (SUPERFAMILY)
isotig02262	branched-chain-amino-acid cytosolic	335	20	5.69779E-50	81.5%	7	F:L-leucine transaminase activity; F:L-valine transaminase activity; P:branched chain family amino acid catabolic process; P:branched chain family amino acid biosynthetic process; F:L-isoleucine transaminase activity; C:cytosol; C:mitochondrion	EC:2.6.1.42	IPR001544; IPR018300; G3DSA:3.20.10.10 (GENE3D), PTHR11825:SF21 (PANTHER)
isotig02268	sam pointed domain containing ets transcription factor	336	20	2.11213E-17	59.4%	2	F:protein domain specific binding; P:regulation of transcription, DNA-dependent	0	no IPS match
isotig02273	achain structural basis of the 70-kilodalton heat shock cognate protein atp hydrolytic structure of the active site with adp or atp bound to wild type and mutant atpase fragment	333	20	1.22498E-63	89.8%	28	C:neuron projection; F:receptor binding; P:cellular membrane organization; P:neurotransmitter secretion; C:melanosome; F:ADP binding; P:negative regulation of transcription, DNA-dependent; C:nucleolus; C:cytosol; C:cell surface; C:neuronal cell body; P:regulation of cell cycle; F:unfolded protein binding; C:extracellular vesicular exosome; P:chaperone mediated protein folding requiring cofactor; …	0	IPR013126; G3DSA:3.30.30.30 (GENE3D), G3DSA:3.30.420.40 (GENE3D), PTHR19375 (PANTHER), SSF53067 (SUPERFAMILY)
isotig02274	heat shock protein 70	334	20	2.40335E-64	90.9%	36	C:neuron projection; F:receptor binding; F:glycolipid binding; P:cellular membrane organization; P:neurotransmitter secretion; P:synaptonemal complex disassembly; P:male meiosis I; C:melanosome; F:ADP binding; P:positive regulation of cyclin-dependent protein kinase activity involved in G2/M; P:negative regulation of transcription, DNA-dependent; C:nucleolus; C:cytosol; C:cell surface; C:synapton…	0	IPR013126; G3DSA:3.30.30.30 (GENE3D), G3DSA:3.30.420.40 (GENE3D), PTHR19375 (PANTHER), SSF53067 (SUPERFAMILY)
isotig02278	60s ribosomal protein l7a	334	20	3.20441E-42	84.15%	2	C:ribosome; P:ribosome biogenesis	0	IPR001921; IPR004038; G3DSA:3.30.1330.30 (GENE3D), PTHR23105 (PANTHER), SSF55315 (SUPERFAMILY)
isotig02292	peptide methionine sulfoxide reductase	325	20	1.75125E-13	69.05%	2	P:protein metabolic process; F:oxidoreductase activity, acting on a sulfur group of donors, disulfide as acceptor	EC:1.8.4.0	no IPS match
isotig02310	elongation factor 1 beta	327	20	3.63949E-17	89.35%	4	F:translation elongation factor activity; C:eukaryotic translation elongation factor 1 complex; C:ribosome; P:regulation of translational elongation	0	IPR013126; IPR014038; IPR014717; IPR018940; G3DSA:2.60.34.10 (GENE3D), PTHR11595 (PANTHER), seg (SEG)
isotig02312	beta 2c	328	20	1.1169E-53	100.0%	19	P:natural killer cell mediated cytotoxicity; C:tubulin complex; F:GTP binding; F:MHC class I protein binding; P:GTP catabolic process; P:spindle assembly; C:cytosol; C:microtubule; P:sodium-dependent phosphate transport; P:protein polymerization; F:unfolded protein binding; F:GTPase activity; P:microtubule-based movement; P:'de novo' posttranslational protein folding; F:sodium-dependent phosphate…	0	IPR000217; IPR002453; IPR003008
isotig02317	gelsolin [Hirudo medicinalis]	325	1	3.99923E-6	63.0%	1	F:actin binding		G3DSA:3.40.20.10 (GENE3D)
isotig02327	Tetraspanin-33 [Crassostrea gigas]	327	1	5.83913E-12	89.0%	0	0		IPR018499; PTHR19282 (PANTHER), seg (SEG), tmhmm (TMHMM)
isotig02338	galactosamine (n-acetyl)-6-sulfate sulfatase-like	326	17	4.97985E-15	67.23529411764706%	3	P:metabolic process; F:catalytic activity; F:sulfuric ester hydrolase activity		no IPS match
isotig02346	kazal-type serine protease inhibitor domain-containing protein 1	325	1	2.61843E-4	58.0%	0	0		IPR000867; IPR011390; seg (SEG), SignalP-NN(euk) (SIGNALP)
isotig02351	thymosin beta-12	324	20	1.00328E-7	90.45%	4	C:cytoskeleton; P:sequestering of actin monomers; F:actin binding; C:cytoplasm	0	seg (SEG), tmhmm (TMHMM)
isotig02367	matrix metalloproteinase	320	20	1.01924E-18	77.55%	9	P:ovulation from ovarian follicle; P:ovarian follicle development; P:response to hormone stimulus; P:luteolysis; F:metalloendopeptidase activity; C:extracellular matrix; P:proteolysis; F:zinc ion binding; P:response to cAMP	EC:3.4.24.0	IPR001818; IPR021190; IPR024079; PTHR10201 (PANTHER), seg (SEG), SSF55486 (SUPERFAMILY)
isotig02379	krueppel-like factor 11	322	20	2.20088E-20	81.95%	9	F:zinc ion binding; F:transcription regulatory region DNA binding; P:hemopoiesis; F:sequence-specific DNA binding RNA polymerase II transcription factor activity; P:positive regulation of apoptotic process; P:negative regulation of cell proliferation; P:negative regulation of transcription from RNA polymerase II promoter; P:regulation of transcription involved in S phase of mitotic cell cycle; C:…	0	no IPS match
isotig02383	innexin unc-9	321	20	7.77657E-52	68.0%	6	C:gap junction; F:gap junction channel activity; C:synapse; P:cell communication by electrical coupling; P:transport; P:cell-cell signaling	0	IPR000990; PTHR11893:SF0 (PANTHER), SignalP-NN(euk) (SIGNALP)
isotig02394	baculoviral iap repeat-containing protein 3	318	20	5.96723E-22	79.9%	25	P:protein polyubiquitination; P:cell surface receptor signaling pathway; F:zinc ion binding; P:proteasomal ubiquitin-dependent protein catabolic process; P:negative regulation of necroptosis; F:protein N-terminus binding; P:regulation of cysteine-type endopeptidase activity; P:placenta development; C:cytoplasm; P:anti-apoptosis; P:negative regulation of phosphorylation; P:positive regulation of I…	EC:6.3.2.19	IPR001841; IPR013083; PTHR10044 (PANTHER), PF13920 (PFAM), SSF57850 (SUPERFAMILY)
isotig02396	hypothetical protein CGI_10005238 [Crassostrea gigas]	321	3	6.22192E-18	84.0%	0	0		no IPS match
isotig02404	protein	313	20	8.604E-44	64.55%	3	F:metalloendopeptidase activity; P:proteolysis; F:zinc ion binding	EC:3.4.24.0	IPR001506; IPR006026; IPR024079; PTHR10127 (PANTHER), SSF55486 (SUPERFAMILY)
isotig02411	thioester-containing protein	318	20	3.07754E-34	76.7%	3	C:extracellular space; F:endopeptidase inhibitor activity; P:negative regulation of endopeptidase activity	0	no IPS match
isotig02417	hemagglutinin amebocyte aggregation factor	314	13	7.56597E-6	62.84615384615385%	0	0		SignalP-NN(euk) (SIGNALP)
isotig02423	low quality protein: mucin-5b-like	317	1	3.81242E-4	53.0%	0	0		IPR025155
isotig02427	low-density lipoprotein receptor-related protein 1b	316	2	2.11167E-5	59.0%	0	0		seg (SEG), SignalP-NN(euk) (SIGNALP)
isotig02454	heat shock factor-binding protein 1	312	20	5.23283E-19	91.7%	12	P:viral envelope fusion with host membrane; C:cytoskeleton; F:host cell surface receptor binding; P:negative regulation of transcription from RNA polymerase II promoter; F:transcription corepressor activity; C:viral envelope; P:muscle contraction; P:response to stress; P:signal transduction; C:cell surface; C:transcription factor complex;	0	seg (SEG)
isotig02468	s-crystallin sl11	310	20	1.0044E-22	67.2%	2	P:metabolic process; F:glutathione transferase activity		IPR004045; IPR012336; PTHR11571 (PANTHER)
isotig02474	collagen alpha-1 chain	310	9	2.91934E-10	54.666666666666664%	3	F:chitin binding; P:chitin metabolic process; C:extracellular region		IPR002557; seg (SEG)
isotig02478	60s ribosomal protein l27a	309	20	2.87181E-41	89.1%	4	C:ribosome; F:structural constituent of ribosome; P:translation; P:ribosome biogenesis	0	IPR021131; PTHR11721 (PANTHER), seg (SEG)
isotig02480	elongation factor 2	309	20	6.93158E-35	91.8%	9	C:cytosol; F:translation elongation factor activity; P:GTP catabolic process; F:protein binding; F:GTPase activity; C:polysome; F:GTP binding; C:ribosome; P:regulation of translational elongation	0	seg (SEG)
isotig02483	hephaestin	307	20	1.39346E-14	52.2%	2	P:homeostatic process; P:ion transport	0	IPR008972; IPR014707; PTHR10127 (PANTHER)
isotig02492	transcription initiation factor tfiid subunit 2	305	20	1.19699E-17	55.05%	6	C:integral to membrane; C:membrane; P:translational initiation; F:metallopeptidase activity; F:translation initiation factor activity; F:zinc ion binding		seg (SEG)
isotig02497	vacuolar atp synthase 16 kda proteolipid subunit	305	20	1.22371E-40	94.4%	18	F:voltage-gated calcium channel activity; F:hydrogen-exporting ATPase activity, phosphorylative mechanism; P:ATP hydrolysis coupled proton transport; C:presynaptic active zone; C:lysosome; C:Golgi apparatus; P:vacuolar acidification; P:lysosomal lumen acidification; F:ubiquitin protein ligase binding; P:regulation of calcium ion transport via voltage-gated calcium channel activity; C:vacuolar pro…	EC:3.6.3.6	IPR000245; IPR002379; IPR011555; PTHR10263 (PANTHER), PTHR10263:SF2 (PANTHER), seg (SEG), SignalP-NN(euk) (SIGNALP), tmhmm (TMHMM)
isotig02505	neuroligin- x-linked	302	12	1.52926E-14	49.333333333333336%	0	0		G3DSA:3.40.50.1820 (GENE3D), SSF53474 (SUPERFAMILY)
isotig02523	endoplasmic reticulum resident protein 44	301	20	1.80964E-22	68.7%	8	C:endoplasmic reticulum membrane; P:protein folding; C:endoplasmic reticulum lumen; P:glycoprotein metabolic process; P:cell redox homeostasis; C:endoplasmic reticulum-Golgi intermediate compartment; P:response to unfolded protein; F:protein disulfide isomerase activity	EC:5.3.4.1	IPR001393; IPR012336; PTHR10033:SF2 (PANTHER)
isotig02524	hypothetical protein Kpol_464p3 [Vanderwaltozyma polyspora DSM 70294]	301	2	1.06193E-6	58.0%	0	0		no IPS match
isotig02528	beta tubulin	300	20	3.66923E-41	98.0%	22	P:natural killer cell mediated cytotoxicity; P:cytoskeleton-dependent intracellular transport; C:cell body; C:nuclear envelope lumen; F:GTP binding; P:cell division; F:MHC class I protein binding; P:GTP catabolic process; P:spindle assembly; C:cytosol; C:microtubule; P:protein polymerization; P:mitosis; F:peptide binding; F:protein complex binding; F:GTPase activity; P:microtubule-based movement;…	0	IPR000217; IPR002453; IPR003008; seg (SEG), SignalP-NN(euk) (SIGNALP)
isotig02537	ribosomal protein l8	300	20	5.39654E-63	94.8%	4	C:ribosome; F:structural constituent of ribosome; P:translation; P:ribosome biogenesis	0	IPR002171; IPR008991; IPR014722; IPR022669; PTHR13691:SF4 (PANTHER)
isotig02538	protein-glutamine gamma-glutamyltransferase k	299	20	1.11499E-9	52.5%	5	P:peptide cross-linking; F:protein-glutamine gamma-glutamyltransferase activity; F:metal ion binding; F:transferase activity; F:transferase activity, transferring acyl groups		IPR008958; IPR013783; IPR023608
isotig02543	arylsulfatase b	299	20	5.98732E-41	70.75%	2	P:metabolic process; F:sulfuric ester hydrolase activity	EC:3.1.6.0	IPR017849; IPR017850; PTHR10342 (PANTHER), PTHR10342:SF19 (PANTHER)
isotig02545	beta tubulin 3	301	20	7.31364E-31	67.1%	2	P:cellular process; C:intracellular part	0	IPR000217; IPR018316
isotig02557	arginine kinase	297	20	9.80497E-39	73.5%	3	F:kinase activity; F:ATP binding; P:phosphorylation	0	IPR000749; IPR022413; PTHR11547:SF13 (PANTHER)
isotig02568	beta-lactamase	293	20	1.26442E-7	47.65%	1	F:hydrolase activity		IPR001466; IPR012338
isotig02575	aminopeptidase n	293	20	2.60291E-20	61.5%	1	F:hydrolase activity	0	IPR001930; IPR024571; PTHR11533:SF38 (PANTHER)
isotig02577	cytochrome b5	293	20	1.32609E-37	83.95%	10	C:endoplasmic reticulum membrane; C:microsome; F:nitrate reductase (NADH) activity; F:heme binding; F:enzyme binding; C:integral to membrane; C:mitochondrion; P:electron transport chain; P:nitrogen compound metabolic process; C:nitrate reductase complex	EC:1.7.1.1	IPR001199; IPR018506; PTHR19359 (PANTHER)
isotig02584	tissue inhibitor of metalloproteinase 3	293	20	1.40794E-9	60.6%	5	P:negative regulation of membrane protein ectodomain proteolysis; F:enzyme inhibitor activity; F:protein binding; C:extracellular matrix; P:response to organic substance	0	IPR001134; IPR001820; IPR008993; G3DSA:3.90.370.10 (GENE3D)
isotig02592	basic leucine zipper and w2 domain-containing protein 1	290	20	1.86628E-31	72.95%	3	C:cytoplasm; P:transcription, DNA-dependent; P:multicellular organismal development	0	PTHR14208 (PANTHER), PTHR14208:SF0 (PANTHER)
isotig02596	low quality protein: zonadhesin	290	11	1.5617E-15	49.0%	4	F:calcium ion binding; F:carbohydrate binding; C:membrane; P:regulation of binding of sperm to zona pellucida		IPR025615
isotig02600	ribosomal protein s6	292	20	2.28735E-31	96.95%	16	P:nuclear-transcribed mRNA catabolic process, nonsense-mediated decay; P:translational termination; P:translational initiation; P:insulin receptor signaling pathway; F:protein kinase binding; P:ribosomal small subunit assembly; P:translational elongation; P:TOR signaling cascade; C:nucleolus; P:positive regulation of apoptotic process; F:structural constituent of ribosome; P:viral transcription; …	0	SignalP-NN(euk) (SIGNALP)
isotig02601	galectin 2	290	20	9.91196E-58	64.3%	1	F:carbohydrate binding	0	IPR001079; IPR008985; IPR013320; PTHR11346 (PANTHER)
isotig02610	ribosomal protein l24	285	20	3.31125E-17	85.85%	10	P:translational initiation; P:viral transcription; F:RNA binding; F:structural constituent of ribosome; P:translational elongation; P:translational termination; P:SRP-dependent cotranslational protein targeting to membrane; C:cytosolic large ribosomal subunit; P:nuclear-transcribed mRNA catabolic process, nonsense-mediated decay; P:ribosome biogenesis	0	IPR000988
isotig02648	ribosomal protein ubq l40e	282	20	1.8693E-55	98.15%	8	C:microtubule associated complex; F:structural constituent of ribosome; C:lipid particle; P:cellular protein modification process; P:ubiquitin-dependent protein catabolic process; C:cytosolic large ribosomal subunit; P:translation; P:ribosome biogenesis	0	IPR000626; IPR019954; IPR019955; IPR019956; G3DSA:3.10.20.90 (GENE3D), PTHR10666 (PANTHER), SSF54236 (SUPERFAMILY)
isotig02654	protein disulfide-isomerase a3	282	20	2.51485E-25	70.25%	5	C:microtubule associated complex; C:lipid particle; P:cellular process; F:isomerase activity; P:metabolic process	0	IPR012336; IPR013766; IPR017937; PTHR18929 (PANTHER), PTHR18929:SF32 (PANTHER), SignalP-NN(euk) (SIGNALP)
isotig02658	beta tubulin	278	20	1.83026E-60	97.95%	13	C:nuclear envelope lumen; P:spindle assembly; C:microtubule; C:cell body; F:MHC class I protein binding; P:protein polymerization; P:GTP catabolic process; P:microtubule-based movement; F:GTPase activity; F:structural constituent of cytoskeleton; F:GTP binding; P:signal transduction; C:MHC class I protein complex	0	IPR000217; IPR003008; IPR004057
isotig02660	protein cpn-2	281	16	1.48398E-21	51.375%	2	P:actomyosin structure organization; F:actin binding		IPR001715; PTHR18959 (PANTHER), PTHR18959:SF3 (PANTHER)
isotig02680	beta tubulin	278	20	3.61399E-61	99.8%	8	C:microtubule; P:protein polymerization; P:GTP catabolic process; P:microtubule-based movement; F:GTPase activity; F:structural molecule activity; C:cytoplasm; F:GTP binding	0	IPR000217; IPR003008; IPR004057
isotig02695	inhibitor kappa b	277	2	1.05901E-9	72.0%	0	0		no IPS match
isotig02705	heat shock protein 70	275	20	1.04473E-14	84.85%	29	C:neuron projection; F:receptor binding; P:cellular membrane organization; P:neurotransmitter secretion; C:melanosome; F:ADP binding; P:negative regulation of transcription, DNA-dependent; C:nucleolus; C:cytosol; C:cell surface; C:neuronal cell body; P:regulation of cell cycle; F:unfolded protein binding; C:extracellular vesicular exosome; P:chaperone mediated protein folding requiring cofactor; …	0	G3DSA:1.20.1270.10 (GENE3D), PTHR25941 (PANTHER), PTHR25941:SF1 (PANTHER), SSF100934 (SUPERFAMILY)
isotig02713	semaphorin-5a- partial	274	20	1.22158E-10	51.6%	15	C:integral to membrane; F:receptor activity; P:multicellular organismal development; C:membrane; P:axon guidance; P:branching morphogenesis of a tube; F:axon guidance receptor activity; P:patterning of blood vessels; P:cell adhesion; F:metallopeptidase activity; F:zinc ion binding; C:proteinaceous extracellular matrix; F:scavenger receptor activity; F:receptor binding; P:signal transduction		IPR000884; G3DSA:2.20.100.10 (GENE3D), PTHR22906 (PANTHER), PTHR22906:SF0 (PANTHER)
isotig02721	arylsulfatase b	272	20	2.7075E-37	77.5%	17	P:central nervous system development; F:metal ion binding; P:response to estrogen stimulus; P:response to pH; P:response to nutrient; C:Golgi apparatus; C:lysosome; C:rough endoplasmic reticulum; F:N-acetylgalactosamine-4-sulfatase activity; P:response to methylmercury; F:arylsulfatase activity; C:mitochondrion; P:autophagy; P:glycosaminoglycan catabolic process; P:glycosphingolipid metabolic pro…	EC:3.1.6.12; EC:3.1.6.1	IPR000917; IPR017849; IPR017850; PTHR10342 (PANTHER), PTHR10342:SF19 (PANTHER)
isotig02722	btg member 2	272	10	1.16162E-9	79.1%	3	F:molecular_function; P:biological_process; C:cellular_component		IPR002087; PTHR22978 (PANTHER), PTHR22978:SF7 (PANTHER), seg (SEG)
isotig02739	glutamine synthetase	267	20	7.05571E-56	94.15%	14	F:identical protein binding; F:glutamate-ammonia ligase activity; P:cell proliferation; C:Golgi apparatus; F:glutamate decarboxylase activity; F:ATP binding; P:response to glucose stimulus; C:mitochondrion; P:glutamine biosynthetic process; P:peptidoglycan biosynthetic process; P:alanine metabolic process; P:aspartate metabolic process; P:beta-alanine metabolic process; P:taurine metabolic process	EC:6.3.1.2; EC:4.1.1.15	no IPS match
isotig02749	glutathione s-transferase sigma class protein	269	5	3.80383E-21	63.6%	1	F:transferase activity		seg (SEG), SignalP-NN(euk) (SIGNALP)
isotig02764	lipoprotein	263	20	3.63279E-11	64.25%	0	0		IPR000782; PTHR10900 (PANTHER)
isotig02774	h aca ribonucleoprotein complex subunit 3-like	266	20	4.99783E-17	88.75%	4	C:nucleolus; F:nucleic acid binding; P:rRNA processing; C:ribonucleoprotein complex	0	no IPS match
isotig02778	hypothetical protein CGI_10023805 [Crassostrea gigas]	266	1	9.72392E-7	49.0%	0	0		SignalP-NN(euk) (SIGNALP), tmhmm (TMHMM)
isotig02797	cg15786 cg15786- partial	262	20	2.51643E-25	65.9%	2	P:macromolecule metabolic process; P:primary metabolic process	0	IPR004302; PTHR21113 (PANTHER), PTHR21113:SF4 (PANTHER)
isotig02813	calponin-like protein	258	20	7.72921E-30	69.65%	2	P:actomyosin structure organization; F:actin binding		IPR000557; PTHR18959 (PANTHER), PTHR18959:SF18 (PANTHER)
isotig02816	interferon-induced protein 44-like protein	260	20	1.71532E-23	74.45%	0	0		IPR024644; PTHR14241:SF4 (PANTHER)
isotig02823	hypothetical protein TSTA_040370 [Talaromyces stipitatus ATCC 10500]	256	19	3.50305E-15	77.36842105263158%	0	0		no IPS match
isotig02840	cysteine and glycine-rich protein 2	254	20	1.86369E-23	69.25%	4	C:nucleus; F:zinc ion binding; F:protein binding; P:myoblast differentiation	0	no IPS match
isotig02843	tryptophanyl-trna synthetase	255	20	1.15108E-44	90.4%	9	C:cytosol; C:soluble fraction; F:tryptophan-tRNA ligase activity; P:negative regulation of cell proliferation; P:tryptophanyl-tRNA aminoacylation; F:ATP binding; F:protein binding; P:regulation of angiogenesis; P:tryptophan metabolic process	EC:6.1.1.2	IPR002305; IPR002306; IPR014729; G3DSA:1.10.240.10 (GENE3D), PTHR10055:SF1 (PANTHER), SSF52374 (SUPERFAMILY)
isotig02855	Adipophilin [Crassostrea gigas]	255	2	2.60563E-7	66.0%	0	0		IPR004279; PTHR14024:SF18 (PANTHER), seg (SEG)
isotig02861	paramyosin protein	253	3	8.45748E-9	84.33333333333333%	2	C:myosin filament; F:motor activity	0	no IPS match
isotig02865	ribosomal protein s21e	253	19	2.23514E-13	75.3157894736842%	7	P:translation; C:ribosome; F:structural constituent of ribosome; F:ribosome binding; P:lymph gland development; P:regulation of cellular process; P:ribosome biogenesis	0	IPR001931
isotig02873	cre-gst-6 protein	251	20	7.63624E-33	69.6%	1	F:binding	0	IPR004045; IPR012336; PTHR11571 (PANTHER), PTHR11571:SF5 (PANTHER)
isotig02874	collagen alpha-1 chain-like	251	20	1.46912E-9	61.9%	31	F:extracellular matrix structural constituent; C:collagen; P:fibril organization; F:SMAD binding; P:collagen biosynthetic process; C:collagen type III; P:negative regulation of immune response; P:skin development; P:response to radiation; P:collagen fibril organization; C:extracellular space; C:extracellular matrix; P:digestive tract development; P:response to cytokine stimulus; F:integrin bindin…		IPR000885; PTHR24637 (PANTHER), PTHR24637:SF20 (PANTHER)
isotig02876	lys-conopressin preprohormone	250	20	2.51383E-8	69.85%	3	F:hormone activity; F:neurohypophyseal hormone activity; C:extracellular region		no IPS match
isotig02878	transcription factor ap-1	250	20	2.64349E-25	86.95%	11	F:beta-catenin binding; P:regulation of transcription, DNA-dependent; C:transcription factor complex; F:sequence-specific DNA binding; P:canonical Wnt receptor signaling pathway; F:protein dimerization activity; F:sequence-specific DNA binding transcription factor activity; P:response to cadmium ion; P:response to methylmercury; C:catenin complex;	0	SignalP-NN(euk) (SIGNALP)
isotig02881	transmembrane protein 79-like	245	11	8.38983E-14	64.45454545454545%	0	0		IPR001129; IPR023352; PTHR31004 (PANTHER), PTHR31004:SF0 (PANTHER), SignalP-NN(euk) (SIGNALP), tmhmm (TMHMM)
isotig02897	nc domain protein	241	20	2.64419E-7	64.4%	0	0		IPR007053
isotig02912	macrophage mannose receptor 1-like	242	20	3.946E-8	52.7%	32	F:carbohydrate binding; P:cell-cell recognition; P:intracellular signal transduction; P:viral attachment to host cell; F:peptide antigen binding; P:antigen processing and presentation; P:leukocyte cell-cell adhesion; F:metal ion binding; P:heterophilic cell-cell adhesion; P:virus-host interaction; P:viral genome replication; C:integral to membrane; P:intracellular virion transport; C:membrane; P:…		IPR001304; IPR016186; IPR016187; PTHR22802 (PANTHER)
isotig02925	lys-conopressin preprohormone	243	7	4.98106E-11	60.0%	3	F:hormone activity; F:neurohypophyseal hormone activity; C:extracellular region		IPR000981
isotig02930	lps-induced tnf-alpha factor	240	20	1.95007E-24	75.25%	0	0		SignalP-NN(euk) (SIGNALP)
isotig02932	vacuolar protein sorting 4b	240	20	1.53195E-8	90.3%	19	P:response to lipid; C:cytosol; C:lysosome; P:cell cycle; F:ATPase activity, coupled; P:potassium ion transport; P:intracellular cholesterol transport; F:protein C-terminus binding; P:ATP catabolic process; C:late endosome membrane; P:cellular membrane organization; P:cell division; C:vacuolar membrane; C:early endosome; F:ATP binding; P:endosome organization; P:protein transport; C:nucleus; P:en…	0	IPR015415; PTHR23074 (PANTHER), PTHR23074:SF22 (PANTHER), seg (SEG)
isotig02949	dnaj homolog subfamily b member 4	238	20	2.91226E-23	86.0%	8	C:cytoplasm; C:nucleolus; P:protein folding; C:plasma membrane; F:heat shock protein binding; P:response to unfolded protein; F:unfolded protein binding; P:response to heat	0	SignalP-NN(euk) (SIGNALP)
isotig02953	ribosomal protein s5	237	20	8.05536E-50	95.35%	5	F:structural constituent of ribosome; F:RNA binding; C:small ribosomal subunit; P:translation; P:ribosome biogenesis	0	IPR000235; IPR005716; IPR020606; IPR023798
isotig02961	mitogen-activated protein kinase kinase kinase 7-interacting protein 1	236	20	3.61549E-10	75.4%	2	F:kinase activity; P:phosphorylation	0	no IPS match
isotig02986	proline-rich transmembrane protein 1	230	20	6.86543E-17	63.6%	2	P:response to biotic stimulus; C:integral to membrane		IPR007593; PTHR14948 (PANTHER), seg (SEG), SignalP-NN(euk) (SIGNALP), tmhmm (TMHMM)
isotig02989	ribosomal protein partial	230	20	5.21611E-46	91.65%	5	C:ribosome; F:5S rRNA binding; F:structural constituent of ribosome; P:translation; P:ribosome biogenesis	0	IPR005484; IPR005485; G3DSA:3.30.420.100 (GENE3D), SSF53137 (SUPERFAMILY)
isotig02999	beta- -galactosyltransferase brn	221	20	1.7687E-11	61.15%	1	F:transferase activity, transferring glycosyl groups	0	IPR002659
isotig03006	ubiquitin c	228	20	2.56915E-46	100.0%	50	P:negative regulation of ubiquitin-protein ligase activity involved in mitotic cell cycle; P:positive regulation of I-kappaB kinase/NF-kappaB cascade; F:structural constituent of ribosome; P:antigen processing and presentation of exogenous peptide antigen via MHC class I, TAP-dependent; P:DNA repair; P:toll-like receptor 3 signaling pathway; P:M/G1 transition of mitotic cell cycle; P:toll-like re…	0	IPR000626; IPR019954; IPR019955; IPR019956; G3DSA:3.10.20.90 (GENE3D), PTHR10666 (PANTHER), SSF54236 (SUPERFAMILY)
isotig03029	-phosphotrehalase	218	20	3.32167E-8	59.65%	1	F:hydrolase activity	0	SignalP-NN(euk) (SIGNALP)
isotig03034	four and a half lim domains protein 2	216	20	1.16057E-27	76.1%	1	F:zinc ion binding	0	IPR001781; PTHR24205 (PANTHER), PTHR24205:SF0 (PANTHER), SSF57716 (SUPERFAMILY)
isotig03036	hypothetical protein CGI_10012305 [Crassostrea gigas]	218	1	9.4195E-7	73.0%	0	0		seg (SEG), SignalP-NN(euk) (SIGNALP)
isotig03046	serum amyloid a	220	20	1.6571E-29	83.9%	3	P:acute-phase response; C:high-density lipoprotein particle; P:response to stilbenoid	0	seg (SEG), SignalP-NN(euk) (SIGNALP)
isotig03054	hemagglutinin amebocyte aggregation factor	219	20	6.97817E-12	57.2%	1	F:calcium ion binding		no IPS match
isotig03056	ribosomal protein s4	216	20	6.37786E-43	90.3%	5	C:ribosome; F:structural constituent of ribosome; P:translation; F:rRNA binding; P:ribosome biogenesis	0	no IPS match
isotig03065	Astacin [Crassostrea gigas]	215	1	1.17994E-9	65.0%	0	0		SignalP-NN(euk) (SIGNALP)
isotig03072	hypothetical protein CGI_10024658 [Crassostrea gigas]	214	1	3.32508E-31	85.0%	0	0		no IPS match
isotig03076	beta tubulin partial	213	20	6.60969E-44	98.5%	12	P:'de novo' posttranslational protein folding; F:peptide binding; C:microtubule; P:protein polymerization; P:GTP catabolic process; P:microtubule-based movement; P:mitosis; F:GTPase activity; F:structural molecule activity; C:cytoplasm; P:neuron differentiation; F:GTP binding	0	IPR000217; IPR002453; IPR003008
isotig03089	cathepsin z	210	20	6.49362E-15	82.5%	7	P:angiogenesis; C:extracellular space; P:epithelial tube branching involved in lung morphogenesis; C:lysosome; F:cysteine-type endopeptidase activity; P:proteolysis; C:endoplasmic reticulum	EC:3.4.22.0	IPR013128; G3DSA:3.90.70.10 (GENE3D), PTHR12411:SF14 (PANTHER)
isotig03102	heme-binding protein 2	208	20	7.4801E-8	56.7%	0	0		IPR006917; IPR011256
isotig03114	alpha macroglobulin	206	1	4.42846E-5	81.0%	4	P:negative regulation of endopeptidase activity; C:extracellular space; C:extracellular region; F:endopeptidase inhibitor activity		no IPS match
isotig03124	ensangg00000014015 protein	205	20	4.09486E-17	70.65%	7	C:cornified envelope; P:keratinocyte differentiation; F:protein binding; P:cellular protein modification process; P:cell envelope organization; C:intrinsic to membrane; F:protein-glutamine gamma-glutamyltransferase activity	EC:2.3.2.13	IPR023608; G3DSA:3.90.260.10 (GENE3D), SSF54001 (SUPERFAMILY)
isotig03126	metallothionein [Argopecten irradians]	205	1	4.2594E-28	92.0%	1	F:metal ion binding	0	seg (SEG), SignalP-NN(euk) (SIGNALP)
isotig03132	nad h dehydrogenase	205	20	2.24461E-8	75.75%	10	C:cytoplasm; C:nucleolus; F:NAD(P)H dehydrogenase (quinone) activity; F:electron carrier activity; F:dihydronicotinamide riboside quinone reductase activity; P:response to chemical stimulus; P:oxidation-reduction process; F:NADPH dehydrogenase (quinone) activity; P:electron transport; P:steroid biosynthetic process	EC:1.6.5.2; EC:1.10.99.2; EC:1.6.99.6	seg (SEG), tmhmm (TMHMM)
isotig03154	beta tubulin	201	20	1.11888E-40	100.0%	7	C:microtubule; P:protein polymerization; P:GTP catabolic process; P:microtubule-based movement; F:GTPase activity; F:structural molecule activity; F:GTP binding	0	seg (SEG)
isotig03155	40s ribosomal protein s27	201	20	3.95848E-37	97.0%	14	F:cysteine-type endopeptidase activator activity involved in apoptotic process; C:ribosome; P:activation of cysteine-type endopeptidase activity involved in apoptotic process; P:DNA damage response, signal transduction by p53 class mediator resulting in induction of apoptosis; P:positive regulation of anti-apoptosis; F:metal ion binding; F:structural constituent of ribosome; F:translation activat…	0	IPR000592; IPR011332; IPR023407; PTHR11594:SF0 (PANTHER)
isotig03163	dolichyl-diphosphooligosaccharide--protein glycosyltransferase subunit 1-like	199	20	1.08617E-31	79.55%	7	C:oligosaccharyltransferase complex; C:rough microsome; P:protein N-linked glycosylation via asparagine; C:integral to membrane; P:post-translational protein modification; P:SRP-dependent cotranslational protein targeting to membrane; F:dolichyl-diphosphooligosaccharide-protein glycotransferase activity	EC:2.4.1.119	IPR007676; coil (COIL), PTHR21049:SF0 (PANTHER), SignalP-NN(euk) (SIGNALP), tmhmm (TMHMM)
isotig03166	ferritin-like protein	202	20	4.67641E-27	93.8%	5	P:cellular iron ion homeostasis; F:oxidoreductase activity; F:ferric iron binding; P:iron ion transport; P:oxidation-reduction process	0	IPR001519; IPR008331; IPR009040; IPR009078; IPR012347
isotig03184	s2 ribosomal protein	195	20	1.56112E-24	94.9%	14	P:formation of translation preinitiation complex; P:viral transcription; F:RNA binding; C:nucleolus; F:structural constituent of ribosome; F:protein complex binding; P:translational elongation; C:cytosolic small ribosomal subunit; F:fibroblast growth factor binding; P:translational termination; P:ribosomal small subunit assembly; C:nucleoplasm; P:SRP-dependent cotranslational protein targeting to…	0	IPR000851; IPR005324; IPR014721; IPR020568; PTHR13718:SF5 (PANTHER), seg (SEG)
isotig03199	heat shock protein 70	190	20	9.47657E-16	90.0%	2	F:ATP binding; P:response to stress	0	IPR013126; G3DSA:2.60.34.10 (GENE3D), PTHR19375 (PANTHER), SSF100920 (SUPERFAMILY)
isotig03208	40s ribosomal protein s9	189	20	1.76842E-23	90.45%	6	P:mitotic spindle elongation; F:structural constituent of ribosome; C:cytosolic small ribosomal subunit; P:translation; F:rRNA binding; P:ribosome biogenesis	0	IPR001912; IPR022801; PTHR11831:SF3 (PANTHER), SSF55174 (SUPERFAMILY)
isotig03210	60s ribosomal protein l18	189	20	4.59639E-31	91.8%	4	C:ribosome; F:structural constituent of ribosome; P:translation; P:ribosome biogenesis	0	IPR000039; IPR021131; G3DSA:3.100.10.10 (GENE3D)
isotig03212	cd63 antigen	191	20	1.39565E-10	53.4%	6	C:integral to membrane; C:membrane; P:translational initiation; F:metallopeptidase activity; F:translation initiation factor activity; F:zinc ion binding		IPR018499; PTHR19282 (PANTHER)
isotig03265	40s ribosomal protein s15	179	20	2.21179E-13	89.15%	5	F:structural constituent of ribosome; F:RNA binding; C:small ribosomal subunit; P:translation; P:ribosome biogenesis	0	IPR002222
isotig03266	60s ribosomal protein l5	181	20	2.07292E-9	100.0%	13	P:translational initiation; P:viral transcription; C:nucleolus; P:rRNA processing; P:ribosomal large subunit biogenesis; F:structural constituent of ribosome; P:translational elongation; F:protein binding; P:translational termination; P:SRP-dependent cotranslational protein targeting to membrane; C:cytosolic large ribosomal subunit; P:nuclear-transcribed mRNA catabolic process, nonsense-mediated …	0	IPR005485; G3DSA:3.30.420.100 (GENE3D), seg (SEG), SSF53137 (SUPERFAMILY)
isotig03269	alkaline phosphatase	179	20	2.92852E-16	72.7%	3	F:phosphatase activity; P:metabolic process; F:transferase activity, transferring glycosyl groups	EC:3.1.3.0	IPR001952; IPR017849; IPR017850; PTHR11596 (PANTHER), PTHR11596:SF11 (PANTHER)
isotig03304	hypothetical protein CGI_10013773 [Crassostrea gigas]	173	1	1.32294E-11	72.0%	0	0		SignalP-NN(euk) (SIGNALP), tmhmm (TMHMM)
isotig03320	hypothetical protein CGI_10013666 [Crassostrea gigas]	168	1	9.62333E-6	60.0%	0	0		no IPS match
isotig03333	alpha tubulin	165	6	2.21061E-14	94.33333333333333%	8	C:microtubule; P:protein polymerization; P:GTP catabolic process; P:microtubule-based movement; F:GTPase activity; F:structural molecule activity; C:cytoplasm; F:GTP binding	0	seg (SEG)
isotig03365	40s ribosomal protein s10	159	20	1.60299E-28	92.7%	1	C:ribosome	0	no IPS match
isotig03418	alpha partial	145	20	7.25825E-28	99.85%	8	P:protein polymerization; P:microtubule cytoskeleton organization; C:cytoplasmic microtubule; P:GTP catabolic process; P:microtubule-based movement; F:GTPase activity; F:structural constituent of cytoskeleton; F:GTP binding	0	IPR000217; IPR002452; IPR003008
isotig03431	ribosomal protein s8	142	20	4.05083E-22	87.25%	9	P:translational initiation; P:viral transcription; P:maturation of SSU-rRNA from tricistronic rRNA transcript (SSU-rRNA, 5.8S rRNA, LSU-rRNA); F:structural constituent of ribosome; P:translational elongation; C:cytosolic small ribosomal subunit; P:translational termination; P:SRP-dependent cotranslational protein targeting to membrane; P:nuclear-transcribed mRNA catabolic process, nonsense-mediat…	0	IPR001047; IPR018283; IPR022309; PTHR10394:SF1 (PANTHER)
G29YTMO03HDX42	unnamed protein product [Tetraodon nigroviridis]	211	1	3.15873E-5	75.0%	0	0
G29YTMO03G9M0A	40s ribosomal protein s3-like	312	20	1.25099E-43	77.9%	25	P:nuclear-transcribed mRNA catabolic process, nonsense-mediated decay; P:translational termination; P:translational initiation; C:ruffle membrane; F:damaged DNA binding; F:protein kinase binding; P:activation of cysteine-type endopeptidase activity involved in apoptotic process; P:translational elongation; F:iron-sulfur cluster binding; P:negative regulation of DNA repair; P:negative regulation o…	EC:4.2.99.18
G29YTMO03GQU7D	collagen alpha-1 chain	181	20	5.6753E-16	74.6%	3	F:hydrolase activity; F:calcium ion binding; P:lipid metabolic process	0
G29YTMO03HFJSY	a chain crystal spectroscopic and catalytic properties of cobalt copper nickel and mercury derivatives of the zinc endopeptidase a correlation of structure and proteolytic activity	422	20	4.3731E-10	49.9%	1	F:peptidase activity	0
G29YTMO03HEAZU	eukaryotic translation initiation factor 2 subunit 2	198	20	3.65514E-18	85.25%	10	F:metal ion binding; P:in utero embryonic development; F:protein binding; P:male germ cell proliferation; C:eukaryotic translation initiation factor 2 complex; P:male gonad development; F:translation initiation factor activity; C:cytosol; C:ribosome; P:regulation of translational initiation	0
G29YTMO03G2DB5	cytochrome p450 3a11	184	20	5.00415E-20	74.85%	6	F:heme binding; F:oxidoreductase activity, acting on paired donors, with incorporation or reduction of molecular oxygen; F:monooxygenase activity; F:electron carrier activity; P:oxidation-reduction process; P:electron transport	0
G29YTMO03F9NXS	collagen alpha-1 chain	223	20	3.32167E-18	62.4%	2	C:collagen; C:extracellular matrix
G29YTMO03GMWBN	fos-related antigen 1	323	20	2.30699E-13	77.8%	35	P:cellular response to calcium ion; P:response to lipopolysaccharide; P:sleep; P:transforming growth factor beta receptor signaling pathway; P:cellular response to reactive oxygen species; P:response to corticosterone stimulus; P:response to mechanical stimulus; P:response to gravity; C:synaptosome; P:aging; P:response to progesterone stimulus; C:nucleolus; F:protein heterodimerization activity; …	0
G29YTMO03F4DK2	60s acidic ribosomal protein p2	208	20	6.8791E-24	87.6%	4	C:ribosome; F:structural constituent of ribosome; P:translational elongation; P:ribosome biogenesis	0
G29YTMO03HGYFS	nad-dependent alcohol dehydrogenase	295	1	1.2935E-11	80.0%	0	0
G29YTMO03GWNP7	na(+) h(+) exchange regulatory cofactor nhe-rf2-like	439	20	9.46342E-30	83.5%	0	0
G29YTMO03GMU78	toll-interacting protein	262	6	3.34476E-14	69.83333333333333%	2	P:defense response; P:phosphorylation	0
G29YTMO03FVTFB	innexin unc-9	430	20	9.46713E-20	71.2%	1	C:gap junction
G29YTMO03GCGM9	26s proteasome non-atpase regulatory subunit 12	150	20	1.97112E-20	82.1%	1	C:proteasome complex	0
G29YTMO03HADL9	tctex1 domain-containing protein 1-like	383	20	1.6162E-26	64.55%	3	F:molecular_function; P:biological_process; C:cellular_component
G29YTMO03HDBVO	deleted in malignant brain tumors 1	370	20	5.8347E-8	47.25%	30	F:scavenger receptor activity; C:membrane; P:proteolysis; F:serine-type endopeptidase activity; F:catalytic activity; F:receptor activity; P:receptor-mediated endocytosis; C:basement membrane; P:endothelial cell migration; C:nucleus; P:endothelial cell proliferation; C:chromosome; F:metal ion binding; P:regulation of transcription, DNA-dependent; P:chromatin modification; F:protein-lysine 6-oxida…
G29YTMO03GB9WL	alpha spectrin	223	20	5.39418E-34	93.0%	32	P:axon midline choice point recognition; P:negative regulation of microtubule depolymerization; P:regulation of cell shape; C:neuromuscular junction; P:spectrosome organization; P:central nervous system development; F:protein tyrosine phosphatase activity; P:plasma membrane organization; P:cell-cell adhesion; C:basolateral plasma membrane; F:calcium ion binding; P:female germline ring canal forma…	EC:3.1.3.48
G29YTMO03F17DN	major vault protein	189	20	1.57895E-25	76.55%	3	C:nucleus; C:cytoplasm; C:ribonucleoprotein complex	0
G29YTMO03GCGC0	Ceruloplasmin [Crassostrea gigas]	262	1	1.04462E-17	86.0%	0	0
G29YTMO03GHALV	60s ribosomal protein l18a-like	492	20	4.88663E-11	85.85%	10	P:translational initiation; P:viral transcription; F:RNA binding; F:structural constituent of ribosome; P:translational elongation; P:translational termination; P:SRP-dependent cotranslational protein targeting to membrane; C:cytosolic large ribosomal subunit; P:nuclear-transcribed mRNA catabolic process, nonsense-mediated decay; P:ribosome biogenesis	0
G29YTMO03FU2KB	myosin vi	312	2	2.42639E-24	80.5%	4	F:actin binding; C:myosin complex; F:ATP binding; F:motor activity	0
G29YTMO03GSZNL	atp-binding cassette sub-family f member 1-like	293	20	1.95639E-40	82.05%	5	F:heme-transporting ATPase activity; P:ATP catabolic process; C:ATP-binding cassette (ABC) transporter complex; F:ATP binding; P:heme transport	EC:3.6.3.41
G29YTMO03G2VQG	calumenin	357	20	1.53285E-25	71.35%	6	P:platelet degranulation; C:Golgi apparatus; F:protein binding; F:calcium ion binding; P:platelet activation; C:endoplasmic reticulum	0
G29YTMO03GGIE5	mgc82112 protein	201	20	2.58144E-29	77.35%	3	C:extracellular space; F:endopeptidase inhibitor activity; P:negative regulation of endopeptidase activity	0
G29YTMO03GRAOQ	cyclin i	425	20	9.83308E-50	69.15%	1	P:spermatogenesis	0
G29YTMO03GY4YT	thioredoxin- isoform a	380	20	3.34052E-17	65.5%	7	P:response to oxidative stress; F:disulfide oxidoreductase activity; P:cell redox homeostasis; P:determination of adult lifespan; P:response to DNA damage stimulus; C:nucleus; P:electron transport	0
G29YTMO03F2DUX	collagen alpha-3 chain	307	20	1.56345E-11	57.95%	8	F:calcium ion binding; P:skeletal system development; F:extracellular matrix structural constituent conferring tensile strength; C:collagen type XII; P:collagen fibril organization; P:cell adhesion; C:extracellular space; C:extracellular matrix
G29YTMO03HDUZP	phosducin-like protein 3	252	20	4.85549E-19	69.6%	2	C:cytoplasm; F:protein binding	0
G29YTMO03FMLDO	maltase- intestinal	242	20	3.65686E-13	64.2%	4	F:hydrolase activity, hydrolyzing O-glycosyl compounds; F:carbohydrate binding; P:carbohydrate metabolic process; F:catalytic activity
G29YTMO03G6BXS	60s ribosomal protein l42	151	20	3.85794E-21	91.2%	7	P:response to cycloheximide; F:structural constituent of ribosome; C:cytosolic large ribosomal subunit; P:translation; P:response to antibiotic; P:response to retinoic acid; P:ribosome biogenesis	0
G29YTMO03GENZ6	homoserine o-acetyltransferase	367	20	6.22076E-61	80.25%	4	F:homoserine O-acetyltransferase activity; C:cytoplasm; P:methionine metabolic process; P:acyl-carrier-protein biosynthetic process	EC:2.3.1.31
G29YTMO03G0NTC	serine hydroxymethyltransferase	256	17	8.40666E-11	67.94117647058823%	3	P:embryo development ending in birth or egg hatching; P:serine family amino acid metabolic process; F:transferase activity, transferring one-carbon groups	0
G29YTMO03GGLOA	elongation factor 1-beta	356	20	4.41672E-26	78.75%	6	C:cytosol; F:translation elongation factor activity; C:eukaryotic translation elongation factor 1 complex; F:protein binding; C:ribosome; P:regulation of translational elongation	0
G29YTMO03HIDSS	peroxisomal multifunctional enzyme type 2	314	20	1.03138E-16	72.5%	6	P:fatty acid metabolic process; F:binding; C:intracellular membrane-bounded organelle; P:oxidation-reduction process; C:cytoplasmic part; F:catalytic activity	0
G29YTMO03F3X0Y	hephaestin-like 1	129	8	1.82252E-4	68.75%	4	F:oxidoreductase activity; F:copper ion binding; F:metal ion binding; P:oxidation-reduction process
G29YTMO03GL1AT	glutathione transferase omega-1	154	20	6.84403E-11	69.6%	1	F:transferase activity	0
G29YTMO03F6HK7	mitochondrial ribosomal protein l30	349	8	8.00936E-6	61.625%	0	0
G29YTMO03F6E97	protein	406	20	5.12342E-17	84.8%	3	P:protein folding; P:protein peptidyl-prolyl isomerization; F:peptidyl-prolyl cis-trans isomerase activity	EC:5.2.1.8
G29YTMO03GA9NT	quinone oxidoreductase-like	258	20	8.59294E-23	76.5%	10	F:NADH binding; F:mRNA 3'-UTR binding; C:cytosol; P:xenobiotic catabolic process; F:NADPH:quinone reductase activity; P:visual perception; F:NADPH binding; P:protein homotetramerization; C:Golgi apparatus; P:electron transport	EC:1.6.5.5
G29YTMO03GQOV8	calmodulin	388	20	2.27163E-48	80.0%	37	P:positive regulation of ryanodine-sensitive calcium-release channel activity; P:G-protein coupled receptor signaling pathway; C:nucleoplasm; F:receptor binding; P:nerve growth factor receptor signaling pathway; P:platelet activation; P:glycogen catabolic process; P:regulation of release of sequestered calcium ion into cytosol by sarcoplasmic reticulum; F:thioesterase binding; F:N-terminal myrist…	0
G29YTMO03GKJ87	allene oxide synthase-lipoxygenase protein	466	20	1.18544E-72	70.05%	3	F:metal ion binding; P:metabolic process; F:oxidoreductase activity, acting on single donors with incorporation of molecular oxygen, incorporation of two atoms of oxygen	EC:1.13.11.0
G29YTMO03GKMPM	pg1 protein	429	20	1.54335E-22	71.6%	5	F:metal ion binding; P:riboflavin biosynthetic process; F:lyase activity; F:3,4-dihydroxy-2-butanone-4-phosphate synthase activity; F:isomerase activity
G29YTMO03FQZ41	alkaline phosphatase	360	20	1.51127E-26	72.95%	2	P:dephosphorylation; F:phosphatase activity	EC:3.1.3.0
G29YTMO03F79SX	kelch-like protein 24	268	13	6.29985E-8	53.69230769230769%	0	0
G29YTMO03HCW51	isoform b	258	20	3.3543E-10	80.15%	4	P:peristalsis; C:mitochondrion; P:spermatogenesis; P:larval locomotory behavior	0
G29YTMO03GEAX9	scavenger receptor cysteine-rich protein	356	20	1.98219E-23	59.35%	7	F:scavenger receptor activity; P:cell adhesion; C:membrane; C:proteinaceous extracellular matrix; P:receptor-mediated endocytosis; C:extracellular region; F:receptor activity
G29YTMO03GYBVW	cytoplasmic intermediate filament protein	273	20	8.8758E-28	80.0%	6	P:biological regulation; P:response to stimulus; F:protein binding; C:intermediate filament; P:cellular process; F:structural molecule activity	0
G29YTMO03GEOC0	beta tubulin	278	20	3.61435E-61	99.8%	8	C:microtubule; P:protein polymerization; P:GTP catabolic process; P:microtubule-based movement; F:GTPase activity; F:structural molecule activity; C:cytoplasm; F:GTP binding	0
G29YTMO03GTX8N	glutathione s-transferase	367	20	1.90421E-22	66.45%	1	F:transferase activity
G29YTMO03F67TK	eukaryotic translation initiation factor 3 subunit d	391	20	2.17508E-70	86.05%	7	C:eukaryotic translation initiation factor 3 complex; P:formation of translation initiation complex; F:protein binding; F:translation initiation factor activity; C:cytosol; C:ribosome; P:regulation of translational initiation	0
G29YTMO03GCQUZ	craniofacial development protein 1	464	20	2.98198E-14	80.2%	6	P:regulation of cell shape; P:regulation of cell proliferation; P:multicellular organismal development; P:cell adhesion; P:anti-apoptosis; C:basement membrane	0
G29YTMO03FV5MU	dolichyl-diphosphooligosaccharide--protein glycosyltransferase subunit 1	157	1	5.88795E-5	76.0%	0	0
G29YTMO03F843P	ovarian cancer-associated gene 2 protein homolog	468	20	6.83124E-67	67.6%	0	0
G29YTMO03GO0LS	cytochrome p450 4v2	327	20	1.96882E-34	84.85%	10	C:endoplasmic reticulum membrane; P:response to stimulus; F:electron carrier activity; F:monooxygenase activity; F:heme binding; F:oxidoreductase activity, acting on paired donors, with incorporation or reduction of molecular oxygen; P:visual perception; C:integral to membrane; P:fatty acid omega-oxidation; P:electron transport	0
G29YTMO03GIPPS	nad-dependent deacetylase sirtuin-6	274	20	1.00031E-48	88.0%	12	P:protein deacetylation; F:zinc ion binding; C:nucleolus; C:nuclear telomeric heterochromatin; F:NAD+ binding; P:protein ADP-ribosylation; F:protein binding; P:regulation of double-strand break repair via homologous recombination; F:NAD-dependent histone deacetylase activity (H3-K9 specific); F:NAD(P)+-protein-arginine ADP-ribosyltransferase activity; F:NAD+ ADP-ribosyltransferase activity; C:his…	EC:3.5.1.98; EC:2.4.2.31; EC:2.4.2.30
G29YTMO03FVLM0	ribosomal rna processing protein 36 homolog	387	20	2.9341E-26	80.65%	6	C:cytoplasm; C:nucleolus; F:chromatin binding; P:rRNA processing; P:ribosomal small subunit biogenesis; C:nuclear chromatin	0
G29YTMO03GQK4F	sequestosome 1	256	20	1.51444E-19	77.95%	6	F:identical protein binding; F:K63-linked polyubiquitin binding; P:regulation of I-kappaB kinase/NF-kappaB cascade; F:zinc ion binding; F:protein kinase C binding; F:SH2 domain binding	0
G29YTMO03F9312	innexin unc-9	459	20	5.4457E-25	65.55%	1	C:gap junction	0
G29YTMO03FXVUU	hypothetical protein CGI_10004941 [Crassostrea gigas]	133	1	5.40899E-7	75.0%	0	0
G29YTMO03FUUWN	atp-binding cassette sub-family a member 2-like	449	20	1.57178E-41	82.05%	3	F:ATPase activity; P:ATP catabolic process; F:ATP binding	EC:3.6.1.3
G29YTMO03G9TY4	beta tubulin	202	20	3.58988E-41	100.0%	7	C:microtubule; P:protein polymerization; P:GTP catabolic process; P:microtubule-based movement; F:GTPase activity; F:structural molecule activity; F:GTP binding	0
G29YTMO03F97R4	hypothetical protein CGI_10013426 [Crassostrea gigas]	244	6	1.05188E-33	65.16666666666667%	1	F:sulfotransferase activity
G29YTMO03G2BCO	bifunctional protein ncoat	402	20	1.33509E-19	65.1%	33	F:hydrolase activity; P:metabolic process; F:hyalurononglucosaminidase activity; F:hydrolase activity, acting on glycosyl bonds; P:positive regulation of growth hormone secretion; P:positive regulation of DNA metabolic process; P:positive regulation of cell killing; P:positive regulation of calcium ion transport into cytosol; C:nucleus; P:negative regulation of cardiac muscle adaptation; P:N-acet…
G29YTMO03FRWVV	proteasome subunit beta type 1	443	20	5.17819E-31	72.9%	3	F:endopeptidase activity; C:proteasome complex; P:proteolysis	0
G29YTMO03G3X4T	dolichyl-diphosphooligosaccharide--protein glycosyltransferase subunit 1	204	5	1.05882E-8	71.4%	4	P:protein glycosylation; C:integral to membrane; C:endoplasmic reticulum; F:dolichyl-diphosphooligosaccharide-protein glycotransferase activity
G29YTMO03FO3L4	nucleolar protein 6	327	20	2.1852E-22	65.85%	3	C:nucleolus; F:RNA binding; C:condensed nuclear chromosome	0
G29YTMO03GW08R	t-complex protein 1 subunit zeta-like isoform 2	308	20	1.45196E-23	90.4%	4	P:protein folding; C:chaperonin-containing T-complex; F:ATP binding; F:unfolded protein binding	0
G29YTMO03G1AWR	eukaryotic translation initiation factor 3 subunit m	126	20	2.35749E-13	77.3%	5	C:eukaryotic translation initiation factor 3 complex; F:protein binding; F:translation initiation factor activity; C:ribosome; P:regulation of translational initiation	0
G29YTMO03GV7PI	predicted protein [Nematostella vectensis]	481	1	6.61825E-5	64.0%	0	0
G29YTMO03G0T09	gtp binding protein partial	264	20	1.893E-20	91.9%	11	C:insoluble fraction; C:soluble fraction; P:small GTPase mediated signal transduction; P:GTP catabolic process; P:ER to Golgi vesicle-mediated transport; C:neuronal cell body; F:GTPase activity; P:intracellular protein transport; C:endoplasmic reticulum; C:Golgi apparatus; F:GTP binding	0
G29YTMO03GTKO5	annulin-like isoform 1	313	20	1.60783E-35	77.3%	3	P:peptide cross-linking; F:metal ion binding; F:protein-glutamine gamma-glutamyltransferase activity	EC:2.3.2.13
G29YTMO03G4GHL	lactase-phlorizin hydrolase	208	20	7.67291E-29	78.95%	13	F:cation binding; P:response to metal ion; P:polysaccharide digestion; P:response to nutrient levels; F:lactase activity; P:DNA replication; C:membrane fraction; F:nucleotide binding; P:small molecule metabolic process; P:response to stress; C:integral to plasma membrane; P:response to organic substance; P:galactose metabolic process	EC:3.2.1.108
G29YTMO03F758S	glutathione s-transferase	420	9	5.22514E-6	58.111111111111114%	1	F:transferase activity
G29YTMO03F2V2J	14-3-3 protein	422	20	2.13105E-18	83.3%	34	P:neuron migration; P:negative regulation of protein dephosphorylation; P:nerve growth factor receptor signaling pathway; F:histone deacetylase binding; P:signal transduction involved in filamentous growth; F:phosphoserine binding; P:DNA-dependent DNA replication initiation; P:hippocampus development; P:protein targeting; P:negative regulation of ubiquitin-protein ligase activity involved in mito…	0
G29YTMO03G1B9T	lipid phosphate phosphohydrolase 3-like	335	2	5.4502E-5	68.0%	3	P:metabolic process; C:membrane; F:catalytic activity
G29YTMO03FJGCP	erythrocyte protein band -like 1	441	20	1.46217E-22	67.7%	4	P:synaptic transmission; F:cytoskeletal protein binding; C:plasma membrane; C:cytosol	0
G29YTMO03HI5KH	xylose isomerase	425	20	4.76397E-50	68.45%	3	F:metal ion binding; P:monosaccharide metabolic process; F:isomerase activity	0
G29YTMO03GGH8D	rab gdp dissociation inhibitor beta	438	20	8.49441E-31	88.9%	6	C:cell surface; C:Golgi apparatus; F:Rab GTPase activator activity; F:Rab GDP-dissociation inhibitor activity; P:small GTPase mediated signal transduction; P:protein transport	0
G29YTMO03GBEVL	asparaginyl-trna cytoplasmic	143	3	1.9341E-9	84.0%	7	C:cytoplasm; F:nucleic acid binding; F:asparagine-tRNA ligase activity; F:ATP binding; P:asparaginyl-tRNA aminoacylation; P:alanine metabolic process; P:aspartate metabolic process	EC:6.1.1.22
G29YTMO03FZZLQ	sin3 histone deacetylase corepressor complex component sds3	403	20	4.7384E-56	81.45%	5	P:chromatin modification; F:identical protein binding; P:negative regulation of transcription, DNA-dependent; F:histone deacetylase binding; C:Sin3 complex	0
G29YTMO03FQ4H1	acetylcholinesterase 2	208	20	3.64343E-16	60.05%	1	F:hydrolase activity	0
G29YTMO03FQYJL	non-neuronal cytoplasmic intermediate filament protein	404	1	3.48331E-9	56.0%	0	0
G29YTMO03GP34L	eukaryotic translation initiation factor 5	314	20	1.17486E-22	71.65%	2	P:primary metabolic process; P:cellular macromolecule metabolic process	0
G29YTMO03GAYXI	eukaryotic translation initiation factor 3 subunit i	135	12	5.65111E-15	61.166666666666664%	5	P:translational initiation; F:translation initiation factor activity; P:translation; C:cytoplasm; C:eukaryotic translation initiation factor 3 complex
G29YTMO03F0VQ5	glutamate delta 2	399	20	1.36711E-17	53.85%	5	P:localization; C:integral to membrane; F:receptor activity; C:plasma membrane; P:signal transduction	0
G29YTMO03HFC2G	hypothetical protein BRAFLDRAFT_118546 [Branchiostoma floridae]	396	20	1.82327E-12	62.2%	1	F:transferase activity	0
G29YTMO03HB3TB	cdc-like kinase 1	461	19	1.31283E-10	75.10526315789474%	21	F:ATP binding; F:protein kinase activity; P:protein phosphorylation; F:transferase activity, transferring phosphorus-containing groups; F:protein serine/threonine kinase activity; F:nucleotide binding; F:kinase activity; P:phosphorylation; F:helicase activity; F:nucleic acid binding; F:ATP-dependent helicase activity; P:peptidyl-tyrosine phosphorylation; P:peptidyl-threonine phosphorylation; P:re…
G29YTMO03GA6YC	hypothetical protein CGI_10001573 [Crassostrea gigas]	424	2	3.64365E-10	50.5%	0	0
G29YTMO03GGMR7	hypothetical protein CGI_10008320 [Crassostrea gigas]	337	1	9.18552E-10	87.0%	0	0
G29YTMO03HFITP	glutathione peroxidase 2	382	20	5.56283E-27	84.45%	11	P:response to symbiotic bacterium; P:response to oxidative stress; P:interaction with symbiont; P:temperature homeostasis; P:negative regulation of inflammatory response to antigenic stimulus; F:glutathione peroxidase activity; C:nucleus; C:cytosol; P:oxidation-reduction process; P:glutathione metabolic process; P:peroxidase reaction	EC:1.11.1.9
G29YTMO03FJ5YL	eukaryotic initiation factor 4a-i isoform 2	229	20	3.05579E-13	93.85%	14	F:translation initiation factor activity; C:eukaryotic translation initiation factor 4F complex; C:cytosol; F:mRNA binding; P:organ regeneration; P:nuclear-transcribed mRNA poly(A) tail shortening; F:ATP-dependent helicase activity; F:RNA cap binding; P:cytokine-mediated signaling pathway; F:ATP binding; F:protein binding; P:regulation of translational initiation; P:interspecies interaction betwe…	0
G29YTMO03F5HJC	ribosomal protein l10a	403	20	1.04003E-62	90.55%	5	F:structural constituent of ribosome; F:RNA binding; C:large ribosomal subunit; P:translation; P:ribosome biogenesis	0
G29YTMO03GUAFG	isocitrate dehydrogenase	243	20	2.63183E-47	96.35%	9	P:glyoxylate cycle; F:NAD binding; C:mitochondrial inner membrane; F:isocitrate dehydrogenase (NADP+) activity; F:magnesium ion binding; P:isocitrate metabolic process; P:response to stress; P:glutathione metabolic process; P:reductive tricarboxylic acid cycle	EC:1.1.1.42
G29YTMO03GRB4A	hypothetical protein BRAFLDRAFT_66942 [Branchiostoma floridae]	276	6	1.26747E-15	64.83333333333333%	0	0
G29YTMO03FSO6W	phytanoyl- dioxygenase domain-containing protein 1 homolog	229	20	1.36239E-19	71.7%	1	P:signal transduction	0
G29YTMO03GGLFP	alpha ( )-fucosyltransferase fragment 3	455	3	8.26622E-5	71.0%	8	P:protein glycosylation; F:fucosyltransferase activity; F:transferase activity; C:membrane; P:fucosylation; F:transferase activity, transferring glycosyl groups; F:glycoprotein 3-alpha-L-fucosyltransferase activity; F:GTP binding
G29YTMO03G6LXF	flna protein	439	20	4.91775E-60	76.45%	35	F:protein kinase C binding; F:signal transducer activity; C:cortical cytoskeleton; C:trans-Golgi network; P:platelet activation; C:actin filament; P:adenylate cyclase-inhibiting dopamine receptor signaling pathway; P:epithelial to mesenchymal transition; P:protein localization at cell surface; P:cytoplasmic sequestering of protein; P:protein stabilization; C:extracellular region; C:cytosol; P:neg…	0
G29YTMO03FKCZH	oligosaccharyltransferase complex subunit ostc-b-like	450	20	2.43842E-78	87.75%	2	F:transferase activity; C:integral to membrane	0
G29YTMO03FL0GU	cd82 antigen	188	6	2.75895E-11	64.33333333333333%	1	C:integral to membrane
G29YTMO03FWB3R	cytoplasmic dynein 1 heavy chain 1	356	20	1.24395E-20	80.4%	7	F:microtubule motor activity; C:dynein complex; P:ATP catabolic process; F:ATP binding; P:microtubule-based movement; F:ATPase activity; C:microtubule	EC:3.6.1.3
G29YTMO03HH9LB	thyroid receptor-interacting protein 11	448	20	4.73233E-24	71.05%	10	F:microtubule motor activity; F:ATP binding; P:microtubule-based movement; F:protein binding; F:transcription coactivator activity; C:Golgi apparatus; P:transcription from RNA polymerase II promoter; C:microtubule; C:transcription factor complex;	0
G29YTMO03GEU66	dimethylaniline monooxygenase	355	20	3.58799E-14	61.55%	7	C:endoplasmic reticulum membrane; F:flavin adenine dinucleotide binding; P:DNA catabolic process; F:NADP binding; F:N,N-dimethylaniline monooxygenase activity; F:deoxyribonuclease activity; P:oxidation-reduction process	EC:1.14.13.8
G29YTMO03FZWWB	Transgelin-2 [Crassostrea gigas]	307	1	1.39086E-11	61.0%	0	0
G29YTMO03GAVGY	isoform a	210	20	1.65123E-27	67.5%	1	P:wound healing	0
G29YTMO03FM4ER	protein disulfide isomerase	171	14	1.22394E-5	67.78571428571429%	11	P:cell redox homeostasis; F:electron carrier activity; P:glycerol ether metabolic process; F:protein disulfide oxidoreductase activity; C:endoplasmic reticulum; F:isomerase activity; C:melanosome; C:membrane; F:protein disulfide isomerase activity; C:endoplasmic reticulum lumen; C:plasma membrane
G29YTMO03FT1YV	nadp-dependent leukotriene b4 12-hydroxydehydrogenase	272	20	1.13514E-29	75.25%	4	F:oxidoreductase activity; F:zinc ion binding; P:oxidation-reduction process; F:nucleotide binding	0
G29YTMO03FTBSZ	protein mab-21	275	20	1.27793E-10	65.65%	4	P:cell fate commitment; F:molecular_function; P:biological_process; C:cellular_component
G29YTMO03G1NDT	ubiquitin carboxyl-terminal hydrolase cyld-like	382	20	3.08884E-63	75.45%	4	C:ribosome; P:ubiquitin-dependent protein catabolic process; F:ubiquitin thiolesterase activity; P:protein deubiquitination	EC:3.1.2.15
G29YTMO03FSBIL	60s ribosomal protein l5	320	20	1.25348E-68	87.05%	5	C:ribosome; F:5S rRNA binding; F:structural constituent of ribosome; P:translation; P:ribosome biogenesis	0
G29YTMO03F4KUY	protein	325	3	3.00181E-5	61.0%	0	0
G29YTMO03GHHQ9	translocon-associated protein subunit alpha	445	20	1.40484E-66	71.65%	2	F:receptor activity; C:endoplasmic reticulum
G29YTMO03G71HK	egl nine 1-like protein	413	20	6.06348E-50	74.9%	13	P:response to hypoxia; P:heart trabecula formation; C:cytosol; F:transition metal ion binding; P:ventricular septum morphogenesis; F:peptidyl-proline dioxygenase activity; P:oxygen homeostasis; P:negative regulation of sequence-specific DNA binding transcription factor activity; F:protein binding; P:labyrinthine layer development; P:regulation of angiogenesis; P:response to nitric oxide; P:cardia…	0
G29YTMO03GX9JI	protein phosphatase catalytic subunit	327	20	1.13106E-47	95.05%	7	F:metal ion binding; P:G1/S transition of mitotic cell cycle; F:protein serine/threonine phosphatase activity; F:protein binding; P:protein dephosphorylation; C:cytosol; C:protein serine/threonine phosphatase complex	0
G29YTMO03FU0FG	ionotropic glutamate receptor subunit ib	244	20	2.67508E-9	57.75%	3	C:membrane; F:transporter activity; P:transport	0
G29YTMO03GQX58	upf0549 protein c20orf43 homolog	424	20	4.21646E-28	77.3%	3	F:molecular_function; P:biological_process; C:cellular_component
G29YTMO03GDW1S	ribosomal protein l35	398	20	1.07224E-53	88.7%	11	P:translational initiation; P:viral transcription; F:mRNA binding; C:nucleolus; F:structural constituent of ribosome; P:translational elongation; P:translational termination; P:SRP-dependent cotranslational protein targeting to membrane; C:cytosolic large ribosomal subunit; P:nuclear-transcribed mRNA catabolic process, nonsense-mediated decay; P:ribosome biogenesis	0
[truncated: 232 more rows]

## Sheet: shared_between_libraries
Seq. Name	Seq. Description	Seq. Length	#Hits	min. eValue	mean Similarity	#GOs	GOs	Enzyme Codes	InterProScan
[truncated: 48 more rows]
