# Supplementary material for: Identification of Male Gametogenesis Expressed Genes from the Scallop Nodipecten subnodosus by Suppressive Subtraction Hybridization and Pyrosequencing
Source: PLoS One. 2013 Sep 16;8(9):e73176. doi: 10.1371/journal.pone.0073176 (PMC3774672; doi:10.1371/journal.pone.0073176)
Supplement: Table S4 — Enrichment analysis of ontology terms between the two libraries, by Fisher-exact test using the Blast2GO software. (XLS) [file pone.0073176.s004.xls]

## Sheet: enrichment analysis
GO-ID	Term	Category	FDR	p-value	#Test	#Ref	#notAnnotTest	#notAnnotRef	Over/Under	TestSeqs	RefSeqs
GO:0030554	adenyl nucleotide binding	F	0.0345056	0.0345056	107	71	390	453	over	G29YTMO03GD16I, G3BD2ZF04ETW2E, isotig00349, isotig00345, G29YTMO03HENHA, G3BD2ZF04EEHTG, G29YTMO03G73XD, G3BD2ZF04D712G, G29YTMO03GE3DG, G3BD2ZF04ED4PL, G3BD2ZF04D1POP, G29YTMO03F63TZ, G3BD2ZF04EUGN1, isotig01362, G29YTMO03G2NGD, isotig02437, G3BD2ZF04EDVA4, isotig02792, isotig02791, isotig02399, G3BD2ZF04D9XTL, isotig01744, isotig00309, G29YTMO03G5Z7U, G29YTMO03FNZ8L, G29YTMO03GVBWA, G3BD2ZF04E…	isotig00747, G29YTMO03GSZNL, G3BD2ZF04EDHPE, isotig01779, isotig00694, isotig00331, G29YTMO03FJU2L, isotig02843, G3BD2ZF04EGRN2, G3BD2ZF04EFKCJ, isotig00281, isotig00316, isotig01745, G29YTMO03GW08R, isotig00668, isotig00305, G3BD2ZF04EDVWS, G29YTMO03F07RW, G3BD2ZF04EP02M, isotig01330, G3BD2ZF04EOCL6, isotig01328, isotig01323, isotig00240, isotig01310, isotig00239, G29YTMO03GBEVL, G29YTMO03FUUWN,…
GO:0032559	adenyl ribonucleotide binding	F	0.0274037	0.0274037	107	70	390	454	over	G29YTMO03GD16I, G3BD2ZF04ETW2E, isotig00349, isotig00345, G29YTMO03HENHA, G3BD2ZF04EEHTG, G29YTMO03G73XD, G3BD2ZF04D712G, G29YTMO03GE3DG, G3BD2ZF04ED4PL, G3BD2ZF04D1POP, G29YTMO03F63TZ, G3BD2ZF04EUGN1, isotig01362, G29YTMO03G2NGD, isotig02437, G3BD2ZF04EDVA4, isotig02792, isotig02791, isotig02399, G3BD2ZF04D9XTL, isotig01744, isotig00309, G29YTMO03G5Z7U, G29YTMO03FNZ8L, G29YTMO03GVBWA, G3BD2ZF04E…	isotig00747, G29YTMO03GSZNL, G3BD2ZF04EDHPE, isotig01779, isotig00694, isotig00331, G29YTMO03FJU2L, isotig02843, G3BD2ZF04EGRN2, G3BD2ZF04EFKCJ, isotig00281, isotig00316, isotig01745, G29YTMO03GW08R, isotig00668, isotig00305, G3BD2ZF04EDVWS, G29YTMO03F07RW, G3BD2ZF04EP02M, isotig01330, G3BD2ZF04EOCL6, isotig01328, isotig01323, isotig00240, isotig01310, isotig00239, G29YTMO03GBEVL, G29YTMO03FUUWN,…
GO:0016208	AMP binding	F	0.0456856	0.0456856	9	0	488	524	over	G3BD2ZF04D1POP, isotig02765, G3BD2ZF04ETXW1, G29YTMO03FLCAX, isotig00573, isotig00963, isotig00542, isotig01156, G29YTMO03HAO4B
GO:0006754	ATP biosynthetic process	P	0.0456856	0.0456856	9	0	488	524	over	G29YTMO03HENHA, G29YTMO03GLFIP, G29YTMO03GVBWA, G29YTMO03G9AMR, G29YTMO03F1EBA, isotig00496, G3BD2ZF04D5VXQ, isotig01463, isotig00775
GO:0006200	ATP catabolic process	P	0.0342121	0.0342121	34	13	463	511	over	G29YTMO03GD16I, isotig00349, isotig00345, G29YTMO03G73XD, G3BD2ZF04EUGN1, isotig02437, isotig02792, G29YTMO03GLFIP, G29YTMO03GVBWA, G29YTMO03G69YD, isotig01664, G29YTMO03FKEI7, G3BD2ZF04ERYDS, isotig01234, G3BD2ZF04EEKN5, G3BD2ZF04D3VW4, isotig01200, G3BD2ZF04EWQTL, G29YTMO03G5FG5, isotig00501, isotig02972, isotig01118, isotig01463, isotig00775, isotig00415, isotig00011, G3BD2ZF04ETFTM, G29YTMO03…	G29YTMO03GSZNL, G29YTMO03FJU2L, G3BD2ZF04EOCL6, G29YTMO03FUUWN, isotig01243, isotig02705, isotig01208, isotig01940, G3BD2ZF04ECXSG, G3BD2ZF04ETLL1, isotig02932, isotig02497, G29YTMO03FWB3R
GO:0046034	ATP metabolic process	P	0.00129811	0.00129811	44	13	453	511	over	G29YTMO03GD16I, isotig00349, isotig00345, G29YTMO03HENHA, G3BD2ZF04EEHTG, G29YTMO03G73XD, isotig01018, G3BD2ZF04EUGN1, isotig02437, isotig02792, G29YTMO03GLFIP, G29YTMO03GVBWA, G29YTMO03G9AMR, G29YTMO03G69YD, isotig01664, G29YTMO03FKEI7, isotig00574, G3BD2ZF04ERYDS, isotig01234, G29YTMO03F1EBA, G3BD2ZF04EEKN5, G3BD2ZF04D4I1T, isotig00496, G3BD2ZF04D3VW4, isotig01200, G3BD2ZF04EWQTL, G29YTMO03G5FG…	G29YTMO03GSZNL, G29YTMO03FJU2L, G3BD2ZF04EOCL6, G29YTMO03FUUWN, isotig01243, isotig02705, isotig01208, isotig01940, G3BD2ZF04ECXSG, G3BD2ZF04ETLL1, isotig02932, isotig02497, G29YTMO03FWB3R
GO:0016887	ATPase activity	F	0.0255887	0.0255887	44	19	453	505	over	G29YTMO03GD16I, isotig00349, isotig00345, G29YTMO03HENHA, G29YTMO03G73XD, G3BD2ZF04EUGN1, isotig02437, isotig02792, G3BD2ZF04D9XTL, isotig00272, G29YTMO03GLFIP, G29YTMO03G5Z7U, G29YTMO03GVBWA, G29YTMO03G9AMR, G29YTMO03G69YD, isotig01664, G29YTMO03FKEI7, G3BD2ZF04ERYDS, isotig01234, G29YTMO03F1EBA, G3BD2ZF04EEKN5, G3BD2ZF04D3VW4, isotig01200, G3BD2ZF04EWQTL, isotig02639, G29YTMO03G5FG5, isotig0050…	G29YTMO03GSZNL, G29YTMO03FJU2L, G3BD2ZF04EOCL6, isotig01328, G29YTMO03FUUWN, isotig01243, isotig02274, isotig02273, isotig02705, G29YTMO03FJ5YL, isotig01208, isotig01940, G3BD2ZF04ECXSG, G3BD2ZF04ETLL1, isotig01122, G3BD2ZF04D33M2, isotig02932, isotig02497, G29YTMO03FWB3R
GO:0005858	axonemal dynein complex	C	0.0185678	0.0185678	14	1	483	523	over	G29YTMO03F63TZ, G29YTMO03G69YD, isotig01664, isotig01234, isotig00523, isotig01200, isotig00501, G29YTMO03FMKRJ, isotig00011, G3BD2ZF04ETFTM, isotig00406, isotig00005, isotig00001, G29YTMO03F7E5P	isotig00031
GO:0005930	axoneme	C	1.33778e-06	1.33778e-06	36	2	461	522	over	G29YTMO03GD16I, isotig03145, G29YTMO03G1954, G3BD2ZF04EJZAZ, isotig00345, isotig01819, isotig00692, G29YTMO03F63TZ, isotig01351, G29YTMO03GOO45, isotig03041, G29YTMO03G69YD, isotig01664, isotig02737, G29YTMO03FKEI7, isotig01250, isotig01234, G29YTMO03FM3BK, isotig01985, G3BD2ZF04EFD3B, isotig00523, isotig01200, isotig01556, G29YTMO03G5FG5, isotig01943, isotig00501, G29YTMO03G8OHF, G29YTMO03FMKRJ,…	isotig00031, isotig00400
GO:0044447	axoneme part	C	0.0185678	0.0185678	14	1	483	523	over	G29YTMO03F63TZ, G29YTMO03G69YD, isotig01664, isotig01234, isotig00523, isotig01200, isotig00501, G29YTMO03FMKRJ, isotig00011, G3BD2ZF04ETFTM, isotig00406, isotig00005, isotig00001, G29YTMO03F7E5P	isotig00031
GO:0048870	cell motility	P	0.0357647	0.0357647	30	10	467	514	over	G3BD2ZF04EPXMO, G29YTMO03G857E, G29YTMO03F63TZ, G29YTMO03G2NGD, isotig01688, isotig00648, isotig01315, G29YTMO03G69YD, isotig01664, isotig01234, isotig02709, G3BD2ZF04EFD3B, G3BD2ZF04EWKII, G3BD2ZF04EFZU2, G29YTMO03F17LM, isotig01943, isotig00501, isotig02215, G29YTMO03G8OHF, isotig00025, isotig00024, isotig00023, isotig00022, isotig00775, isotig00011, G3BD2ZF04EH9EG, G3BD2ZF04ETFTM, isotig00406,…	G29YTMO03F2V2J, isotig01416, G29YTMO03FJU2L, isotig00640, isotig00623, isotig01653, G3BD2ZF04EOF21, G3BD2ZF04D9LIT, isotig01940, G29YTMO03GTFWR
GO:0042995	cell projection	C	8.29267e-06	8.29267e-06	71	22	426	502	over	G29YTMO03GD16I, isotig03149, G3BD2ZF04ETW2E, isotig03145, G29YTMO03G1954, isotig00349, G3BD2ZF04EJZAZ, isotig00345, isotig01819, isotig00692, G3BD2ZF04EGWGS, G29YTMO03F63TZ, G3BD2ZF04EHN8Z, G29YTMO03G2NGD, G3BD2ZF04EDVA4, isotig01351, isotig00272, isotig01744, isotig02771, isotig02765, G29YTMO03GOO45, isotig03041, G29YTMO03F9E63, G3BD2ZF04EUQU6, isotig00197, G29YTMO03G69YD, isotig01664, isotig027…	G29YTMO03F2V2J, G3BD2ZF04EUTHQ, isotig01416, isotig00733, isotig00331, G29YTMO03FJU2L, isotig00687, isotig01328, isotig00623, G29YTMO03G9M0A, G3BD2ZF04D7TF4, isotig02274, isotig02273, isotig02705, isotig02253, isotig02252, G3BD2ZF04EQ72Q, G3BD2ZF04D9LIT, isotig01940, isotig01122, isotig00031, isotig00400
GO:0032838	cell projection cytoplasm	C	0.0431593	0.0431593	12	1	485	523	over	G29YTMO03G1954, G3BD2ZF04EJZAZ, isotig00345, isotig01351, G29YTMO03FKEI7, G29YTMO03FM3BK, G3BD2ZF04EFD3B, isotig01200, isotig01556, isotig01943, isotig00501, G29YTMO03F7E5P	isotig00400
GO:0044463	cell projection part	C	4.10639e-05	4.10639e-05	46	10	451	514	over	G29YTMO03GD16I, G3BD2ZF04ETW2E, isotig03145, G29YTMO03G1954, G3BD2ZF04EJZAZ, isotig00345, isotig01819, isotig00692, G3BD2ZF04EGWGS, G29YTMO03F63TZ, G29YTMO03G2NGD, isotig01351, G29YTMO03GOO45, isotig03041, G29YTMO03G69YD, isotig01664, isotig02737, G29YTMO03FKEI7, isotig01250, isotig01234, G29YTMO03FM3BK, isotig01985, G3BD2ZF04EFD3B, isotig00523, isotig01200, isotig01556, G29YTMO03G5FG5, isotig011…	G29YTMO03F2V2J, G3BD2ZF04EUTHQ, G29YTMO03FJU2L, G29YTMO03G9M0A, isotig02253, isotig02252, G3BD2ZF04EQ72Q, isotig01940, isotig00031, isotig00400
GO:0006928	cellular component movement	P	0.00127798	0.00127798	80	37	417	487	over	G29YTMO03GD16I, G3BD2ZF04EPXMO, isotig00349, isotig00345, G29YTMO03G857E, isotig01807, G3BD2ZF04D6QDF, G29YTMO03F63TZ, G29YTMO03G2NGD, isotig02834, G3BD2ZF04EDVA4, isotig02792, isotig00272, G3BD2ZF04EGN23, G29YTMO03HGI95, isotig01688, isotig00648, G3BD2ZF04EUQU6, isotig01315, G29YTMO03G69YD, isotig01664, G3BD2ZF04ENF25, G29YTMO03FKEI7, isotig01234, isotig02709, G3BD2ZF04EEKN5, G3BD2ZF04EFD3B, G3B…	isotig01825, G29YTMO03F2V2J, G29YTMO03G9TY4, isotig02069, isotig01416, isotig02055, isotig00331, G29YTMO03FJU2L, G29YTMO03GEOC0, isotig03076, isotig00319, isotig00640, isotig01703, isotig00623, isotig03418, isotig01653, isotig02680, isotig02312, isotig01198, isotig00156, G3BD2ZF04EOF21, isotig02658, isotig03333, isotig02253, G3BD2ZF04D9LIT, G29YTMO03HH9LB, isotig01940, isotig01086, isotig00047, i…
GO:0044271	cellular nitrogen compound biosynthetic process	P	0.0179052	0.0179052	27	7	470	517	over	G29YTMO03HENHA, G29YTMO03GE3DG, G29YTMO03G2NGD, isotig01349, G29YTMO03GLFIP, isotig00309, G29YTMO03GVBWA, G29YTMO03FPYES, G3BD2ZF04EGKDA, G29YTMO03G9AMR, isotig00597, G3BD2ZF04D3JDZ, G29YTMO03GCLDV, isotig00569, G29YTMO03F1EBA, isotig00496, isotig03262, isotig01498, isotig01138, G3BD2ZF04EU9J4, isotig01508, G3BD2ZF04D5VXQ, G29YTMO03FUX7V, G29YTMO03G78W5, isotig01463, isotig00775, G29YTMO03GF1Y5	G29YTMO03FJU2L, isotig00281, G3BD2ZF04ENN6P, G3BD2ZF04EOF21, G3BD2ZF04EPKFQ, isotig01940, G3BD2ZF04D8N0T
GO:0034641	cellular nitrogen compound metabolic process	P	0.0162655	0.0162655	199	153	298	371	over	Nsub_SSH_M_1202.ab1, isotig01829, G29YTMO03GD16I, isotig03149, G3BD2ZF04EPXMO, isotig00349, G29YTMO03HCAH4, isotig00345, isotig02060, G29YTMO03HENHA, G3BD2ZF04EEHTG, isotig02853, isotig02456, isotig03133, G29YTMO03G73XD, isotig03130, isotig01018, isotig01372, G3BD2ZF04EGWGS, G29YTMO03GE3DG, G29YTMO03GRXUU, G3BD2ZF04ED4PL, Nsub_SSH_M_1172.ab1, G3BD2ZF04EUGN1, isotig01362, G3BD2ZF04EB1ZY, G29YTMO03…	isotig01825, G29YTMO03F2V2J, G29YTMO03G9TY4, isotig00747, isotig02069, isotig01025, G29YTMO03GSZNL, G29YTMO03GTO4D, isotig01416, isotig02454, G3BD2ZF04EAROW, isotig02055, isotig00694, G29YTMO03FJU2L, isotig00297, G29YTMO03GEU66, G29YTMO03GEOC0, isotig00292, isotig02843, isotig00290, isotig00723, G3BD2ZF04D3FKF, isotig00281, isotig03076, isotig00712, isotig00319, isotig00316, G3BD2ZF04ENN6P, G3BD2…
GO:0031497	chromatin assembly	P	0.0456856	0.0456856	9	0	488	524	over	isotig01372, isotig01735, G3BD2ZF04D56LW, isotig00150, G29YTMO03FSQKK, G3BD2ZF04D3VW4, G3BD2ZF04ECJ27, isotig03257, isotig01137
GO:0006325	chromatin organization	P	0.0378795	0.0378795	19	4	478	520	over	isotig01829, isotig01372, G3BD2ZF04EUGN1, G3BD2ZF04D3VIP, G3BD2ZF04EB7KX, isotig01735, G3BD2ZF04EXYGV, G3BD2ZF04D56LW, isotig00150, G29YTMO03FSQKK, G3BD2ZF04D3VW4, G3BD2ZF04ECJ27, G3BD2ZF04D3QC1, isotig03257, isotig01137, isotig01496, G3BD2ZF04EPINY, G29YTMO03GIE4T, G29YTMO03FJSDP	G29YTMO03GTO4D, G29YTMO03FZZLQ, G3BD2ZF04D14IR, isotig00848
GO:0044427	chromosomal part	C	0.0431593	0.0431593	26	8	471	516	over	isotig01372, G3BD2ZF04EUGN1, G3BD2ZF04D9XTL, G3BD2ZF04D72BW, G29YTMO03G5Z7U, isotig01735, G3BD2ZF04EXYGV, G3BD2ZF04EG2JF, G3BD2ZF04EL5JL, G3BD2ZF04D56LW, G3BD2ZF04ERYDS, G29YTMO03G6DBS, isotig00150, G29YTMO03FSQKK, G3BD2ZF04D3VW4, G3BD2ZF04ECJ27, G3BD2ZF04EBU2U, G3BD2ZF04D7WDV, isotig03257, isotig01138, isotig01137, isotig01496, G29YTMO03GIE4T, isotig00415, isotig02485, G29YTMO03F3G2D	G29YTMO03FVLM0, G29YTMO03FZZLQ, isotig01268, isotig02274, G29YTMO03G6LXF, isotig00848, G3BD2ZF04D33M2, G29YTMO03GIPPS
GO:0005694	chromosome	C	0.0202095	0.0202095	31	10	466	514	over	isotig01372, G3BD2ZF04EUGN1, isotig00711, G3BD2ZF04D9XTL, G3BD2ZF04D72BW, G29YTMO03G5Z7U, isotig01735, G3BD2ZF04EXYGV, G3BD2ZF04D0V9I, G3BD2ZF04EG2JF, G3BD2ZF04EL5JL, G3BD2ZF04D56LW, G3BD2ZF04ERYDS, G29YTMO03G6DBS, isotig00150, G29YTMO03FSQKK, G3BD2ZF04D3VW4, isotig00880, G3BD2ZF04ECJ27, G3BD2ZF04EBU2U, G3BD2ZF04EI4VC, G3BD2ZF04ELZQM, G3BD2ZF04D7WDV, isotig03257, isotig01138, isotig01137, isotig0…	G29YTMO03GTO4D, G29YTMO03FVLM0, G29YTMO03FZZLQ, isotig01268, G29YTMO03FO3L4, isotig02274, G29YTMO03G6LXF, isotig00848, G3BD2ZF04D33M2, G29YTMO03GIPPS
GO:0051276	chromosome organization	P	0.00246248	0.00246248	28	5	469	519	over	Nsub_SSH_M_1202.ab1, isotig01829, G29YTMO03G46S6, isotig01372, G3BD2ZF04EUGN1, G3BD2ZF04D3VIP, isotig00711, G3BD2ZF04EB7KX, isotig01735, G3BD2ZF04EXYGV, G3BD2ZF04D56LW, isotig01244, isotig00150, G29YTMO03FSQKK, G3BD2ZF04D3VW4, isotig00880, G3BD2ZF04ECJ27, G29YTMO03GKW35, G3BD2ZF04D3QC1, isotig03257, isotig01138, isotig01137, isotig01496, isotig01491, G3BD2ZF04EPINY, G29YTMO03GIE4T, isotig01478, G…	G29YTMO03GTO4D, G29YTMO03FZZLQ, G3BD2ZF04D14IR, isotig02274, isotig00848
GO:0001539	ciliary or flagellar motility	P	0.00227491	0.00227491	15	0	482	524	over	G29YTMO03F63TZ, isotig01688, G29YTMO03G69YD, isotig01664, isotig01234, isotig02709, G3BD2ZF04EFD3B, isotig01943, isotig00501, G29YTMO03G8OHF, isotig00011, G3BD2ZF04ETFTM, isotig00406, isotig00005, isotig00001
GO:0005929	cilium	C	1.04945e-10	1.04945e-10	47	1	450	523	over	G29YTMO03GD16I, isotig03145, isotig00349, G3BD2ZF04EJZAZ, isotig00345, isotig00692, G29YTMO03F63TZ, G3BD2ZF04EHN8Z, G3BD2ZF04EDVA4, isotig01351, G29YTMO03GOO45, isotig03041, G3BD2ZF04EUQU6, G29YTMO03G69YD, isotig02737, G29YTMO03FKEI7, isotig01250, isotig01234, isotig02709, G29YTMO03FM3BK, isotig01985, G3BD2ZF04EFD3B, isotig01200, isotig01556, G29YTMO03G5FG5, isotig01156, isotig01943, isotig00501,…	isotig00400
GO:0035085	cilium axoneme	C	3.10828e-05	3.10828e-05	22	0	475	524	over	G29YTMO03GD16I, G3BD2ZF04EJZAZ, G29YTMO03F63TZ, isotig01351, G29YTMO03GOO45, G29YTMO03G69YD, isotig01234, G29YTMO03FM3BK, G3BD2ZF04EFD3B, isotig01200, isotig01556, G29YTMO03G5FG5, isotig01943, isotig00501, G29YTMO03G8OHF, G29YTMO03FMKRJ, G29YTMO03HJI4D, isotig00011, G3BD2ZF04ETFTM, isotig00005, isotig00001, G29YTMO03F7E5P
GO:0044441	cilium part	C	1.96731e-05	1.96731e-05	23	0	474	524	over	G29YTMO03GD16I, G3BD2ZF04EJZAZ, G29YTMO03F63TZ, isotig01351, G29YTMO03GOO45, G29YTMO03G69YD, isotig01234, G29YTMO03FM3BK, G3BD2ZF04EFD3B, isotig01200, isotig01556, G29YTMO03G5FG5, isotig01156, isotig01943, isotig00501, G29YTMO03G8OHF, G29YTMO03FMKRJ, G29YTMO03HJI4D, isotig00011, G3BD2ZF04ETFTM, isotig00005, isotig00001, G29YTMO03F7E5P
GO:0009187	cyclic nucleotide metabolic process	P	0.0456856	0.0456856	9	0	488	524	over	isotig02853, G29YTMO03G2NGD, isotig01349, G29YTMO03FPYES, G3BD2ZF04ETXW1, G3BD2ZF04D3JDZ, isotig00569, isotig01498, G3BD2ZF04EL7I2
GO:0044430	cytoskeletal part	C	0.020908	0.020908	99	62	398	462	over	G29YTMO03GD16I, G3BD2ZF04ETW2E, isotig00349, G3BD2ZF04EJZAZ, isotig00345, isotig00692, isotig01807, G3BD2ZF04D6QDF, G29YTMO03F63TZ, G3BD2ZF04EHN8Z, isotig01362, G29YTMO03G2NGD, isotig02834, G3BD2ZF04EDVA4, isotig02792, isotig01351, G3BD2ZF04D72BW, isotig00272, isotig01743, G3BD2ZF04ETB5N, G29YTMO03HEVBK, G29YTMO03GOO45, isotig03041, isotig01288, isotig01315, G29YTMO03G69YD, isotig01664, G3BD2ZF04…	isotig01825, isotig02861, G29YTMO03F2V2J, G29YTMO03G9TY4, isotig02069, G3BD2ZF04EDHPE, isotig01779, G3BD2ZF04D9ODT, isotig02055, isotig00331, G29YTMO03GEOC0, isotig02048, G3BD2ZF04EFKCJ, isotig03076, isotig00319, isotig00668, G3BD2ZF04D55XM, G29YTMO03GQOV8, G3BD2ZF04D640X, isotig01323, isotig00640, isotig00638, G29YTMO03GB9WL, isotig01703, isotig00623, isotig03418, G3BD2ZF04D14IR, isotig02680, G3…
GO:0003006	developmental process involved in reproduction	P	0.0473846	0.0473846	29	10	468	514	over	isotig01829, G3BD2ZF04ETW2E, G29YTMO03G46S6, G29YTMO03GK9O2, G29YTMO03G5Z7U, isotig00304, G3BD2ZF04EGKED, isotig01288, isotig01715, isotig03015, isotig02728, G29YTMO03GCLDV, isotig01997, G29YTMO03G6DBS, G29YTMO03GAENX, G29YTMO03GKW35, G3BD2ZF04D7WDV, isotig01496, G3BD2ZF04EVANZ, Nsub_SSH_M_1193.ab1, G29YTMO03GIE4T, isotig01478, isotig03195, isotig02549, G3BD2ZF04D6U21, G29YTMO03G0YK4, isotig00415…	G29YTMO03F2V2J, isotig00331, G3BD2ZF04ENN6P, isotig02367, G29YTMO03GB9WL, isotig02274, G29YTMO03HEAZU, isotig01150, isotig01122, G29YTMO03F3O6E
GO:0071103	DNA conformation change	P	0.00227491	0.00227491	15	0	482	524	over	isotig01829, isotig01372, G3BD2ZF04EUGN1, isotig01735, G3BD2ZF04D56LW, G3BD2ZF04ERYDS, isotig00150, G29YTMO03FSQKK, G3BD2ZF04D3VW4, G3BD2ZF04ECJ27, isotig03257, isotig01138, isotig01137, isotig01496, G29YTMO03F3G2D
GO:0006259	DNA metabolic process	P	0.00763039	0.00763039	42	15	455	509	over	Nsub_SSH_M_1202.ab1, isotig01829, isotig03133, isotig01372, G29YTMO03GE3DG, G3BD2ZF04EUGN1, isotig01362, G29YTMO03G2NGD, G3BD2ZF04D9XTL, isotig00309, G29YTMO03G5Z7U, isotig01735, isotig02358, G3BD2ZF04D0V9I, isotig01273, G3BD2ZF04EL5JL, G3BD2ZF04D56LW, G3BD2ZF04ERYDS, isotig01244, isotig00166, isotig00150, G29YTMO03FSQKK, G3BD2ZF04D6UQE, G3BD2ZF04D3VW4, G3BD2ZF04ECJ27, G3BD2ZF04EI4VC, G3BD2ZF04D3…	G29YTMO03F2V2J, G29YTMO03GTO4D, G29YTMO03GEU66, G29YTMO03G4GHL, isotig01268, isotig00188, G29YTMO03G9M0A, isotig03006, isotig01243, G3BD2ZF04EAOVS, isotig00460, isotig02176, G3BD2ZF04D33M2, G29YTMO03GIPPS, isotig03155
GO:0006323	DNA packaging	P	0.0104257	0.0104257	12	0	485	524	over	isotig01829, isotig01372, isotig01735, G3BD2ZF04D56LW, isotig00150, G29YTMO03FSQKK, G3BD2ZF04D3VW4, G3BD2ZF04ECJ27, isotig03257, isotig01138, isotig01137, isotig01496
GO:0006260	DNA replication	P	0.0369855	0.0369855	17	3	480	521	over	G29YTMO03GE3DG, G3BD2ZF04D9XTL, isotig00309, isotig02358, G3BD2ZF04D0V9I, G3BD2ZF04EL5JL, isotig01244, isotig00166, G3BD2ZF04EI4VC, G3BD2ZF04D3QC1, G3BD2ZF04ELZQM, isotig01491, G3BD2ZF04EBCVK, G3BD2ZF04EHGTM, isotig01508, isotig00017, G29YTMO03F3G2D	G29YTMO03F2V2J, G29YTMO03G4GHL, G3BD2ZF04D33M2
GO:0030286	dynein complex	C	2.98462e-05	2.98462e-05	32	3	465	521	over	G29YTMO03GD16I, isotig00349, isotig00345, G3BD2ZF04D6QDF, G29YTMO03F63TZ, G3BD2ZF04EDVA4, isotig02792, isotig00272, G29YTMO03G69YD, isotig01664, G3BD2ZF04ENF25, G29YTMO03FKEI7, isotig01234, G3BD2ZF04EEKN5, isotig00523, isotig01200, G3BD2ZF04EWQTL, G29YTMO03G5FG5, isotig00501, isotig02972, G29YTMO03FMKRJ, isotig01118, G29YTMO03FXPDD, G29YTMO03HJI4D, isotig00011, G3BD2ZF04ETFTM, isotig00406, isotig…	isotig00031, G29YTMO03FWB3R, isotig00400
GO:0015980	energy derivation by oxidation of organic compounds	P	0.0104257	0.0104257	32	9	465	515	over	isotig01018, G3BD2ZF04D712G, G3BD2ZF04D1POP, G29YTMO03G2NGD, isotig02399, isotig02789, isotig01743, G29YTMO03HBN7I, G29YTMO03GVBWA, isotig02765, isotig02361, G29YTMO03FM7GB, isotig00597, G29YTMO03FLCAX, G3BD2ZF04D6DE7, isotig01650, isotig02728, G3BD2ZF04D1UWY, G3BD2ZF04D4I1T, isotig01178, G3BD2ZF04ELC88, isotig01172, isotig02645, G29YTMO03GFRUA, G3BD2ZF04EU9J4, isotig01867, G29YTMO03FUX7V, G3BD2Z…	G29YTMO03GUAFG, G29YTMO03GQOV8, isotig01285, isotig00156, isotig00155, isotig00937, isotig01201, isotig00468, isotig00385
GO:0035086	flagellar axoneme	C	0.0431593	0.0431593	12	1	485	523	over	G29YTMO03G1954, G3BD2ZF04EJZAZ, isotig00345, isotig01351, G29YTMO03FKEI7, G29YTMO03FM3BK, G3BD2ZF04EFD3B, isotig01200, isotig01556, isotig01943, isotig00501, G29YTMO03F7E5P	isotig00400
GO:0019861	flagellum	C	1.91495e-08	1.91495e-08	39	1	458	523	over	isotig03149, isotig03145, G29YTMO03G1954, isotig00349, G3BD2ZF04EJZAZ, isotig00345, G3BD2ZF04EHN8Z, isotig01351, isotig00272, isotig01744, isotig03041, G3BD2ZF04EUQU6, isotig02737, G29YTMO03FKEI7, isotig01250, G29YTMO03GAENX, isotig01234, isotig02709, G29YTMO03FM3BK, G3BD2ZF04EFD3B, isotig00496, isotig01200, isotig01556, G29YTMO03GOWC1, isotig01943, isotig00501, isotig02215, G3BD2ZF04EG42U, isoti…	isotig00400
GO:0044460	flagellum part	C	0.0431593	0.0431593	12	1	485	523	over	G29YTMO03G1954, G3BD2ZF04EJZAZ, isotig00345, isotig01351, G29YTMO03FKEI7, G29YTMO03FM3BK, G3BD2ZF04EFD3B, isotig01200, isotig01556, isotig01943, isotig00501, G29YTMO03F7E5P	isotig00400
GO:0007276	gamete generation	P	0.00408863	0.00408863	39	12	458	512	over	isotig01829, G3BD2ZF04EJZAZ, G29YTMO03G46S6, G3BD2ZF04D4VNZ, G29YTMO03GK9O2, isotig00711, G29YTMO03G5Z7U, isotig00304, G3BD2ZF04EGKED, isotig01288, isotig01715, isotig03015, isotig02728, G29YTMO03GCLDV, G3BD2ZF04D5VIV, isotig01997, G29YTMO03G6DBS, G29YTMO03FRHOE, G29YTMO03GAENX, isotig02709, G29YTMO03FM3BK, G29YTMO03FSQKK, isotig00880, isotig01200, isotig01556, G29YTMO03GKW35, G3BD2ZF04D7WDV, iso…	G3BD2ZF04D9RII, G29YTMO03GRAOQ, G29YTMO03HCW51, isotig02367, G29YTMO03GB9WL, isotig02274, G29YTMO03HEAZU, isotig01150, G29YTMO03FM11M, G3BD2ZF04ELV9D, isotig01122, isotig01512
GO:0006091	generation of precursor metabolites and energy	P	0.0222065	0.0222065	49	22	448	502	over	isotig03149, isotig02060, isotig01018, G3BD2ZF04D712G, G3BD2ZF04D1POP, G3BD2ZF04EB1ZY, G29YTMO03G2NGD, isotig02399, isotig02789, isotig01743, G29YTMO03GLFIP, G29YTMO03HBN7I, G29YTMO03GVBWA, isotig02765, G29YTMO03G7GQY, G29YTMO03G9AMR, isotig02361, G3BD2ZF04EJ8JB, G29YTMO03FM7GB, isotig00597, G29YTMO03FLCAX, G3BD2ZF04D6DE7, isotig01650, isotig02728, isotig01995, G3BD2ZF04D1UWY, G3BD2ZF04D4I1T, iso…	G29YTMO03GUAFG, G3BD2ZF04D4EWO, isotig01818, G3BD2ZF04EGRN2, G29YTMO03GQOV8, isotig01285, isotig00638, G29YTMO03FIR7U, isotig00156, isotig00155, G29YTMO03FMKA4, isotig00140, isotig00937, isotig01218, isotig01201, isotig00468, isotig02577, G3BD2ZF04EAS84, isotig00385, G3BD2ZF04EXU99, isotig02497, isotig01797
GO:0007281	germ cell development	P	0.00495809	0.00495809	22	3	475	521	over	isotig01829, G29YTMO03G46S6, G29YTMO03GK9O2, G29YTMO03G5Z7U, isotig00304, G3BD2ZF04EGKED, isotig01288, isotig01715, isotig03015, isotig02728, G29YTMO03GCLDV, isotig01997, G29YTMO03G6DBS, G29YTMO03GAENX, G3BD2ZF04D7WDV, isotig01496, isotig01478, isotig03195, isotig02549, G29YTMO03G0YK4, isotig00415, isotig00765	G29YTMO03GB9WL, isotig02274, isotig01122
GO:0018130	heterocycle biosynthetic process	P	0.0185678	0.0185678	21	4	476	520	over	G29YTMO03HENHA, G29YTMO03G2NGD, G29YTMO03GLFIP, G29YTMO03GVBWA, G3BD2ZF04EGKDA, G29YTMO03G9AMR, isotig00597, G3BD2ZF04D3JDZ, G29YTMO03GCLDV, isotig00569, G29YTMO03F1EBA, isotig00496, isotig03262, isotig01498, isotig01138, G3BD2ZF04D5VXQ, G29YTMO03FUX7V, G29YTMO03G78W5, isotig01463, isotig00775, G29YTMO03GF1Y5	isotig00281, G3BD2ZF04ENN6P, G3BD2ZF04EOF21, G3BD2ZF04EPKFQ
GO:0046483	heterocycle metabolic process	P	0.00298543	0.00298543	115	68	382	456	over	G29YTMO03GD16I, isotig03149, isotig00349, isotig00345, isotig02060, G29YTMO03HENHA, G3BD2ZF04EEHTG, isotig02853, G29YTMO03G73XD, isotig01018, G29YTMO03GE3DG, G3BD2ZF04EUGN1, G3BD2ZF04EB1ZY, G29YTMO03G2NGD, isotig02834, isotig02437, isotig02792, isotig02791, isotig02399, G29YTMO03GLFIP, isotig00309, G3BD2ZF04EMR0N, G29YTMO03GVBWA, G3BD2ZF04EGKDA, G29YTMO03G7GQY, G29YTMO03G9AMR, G3BD2ZF04D99ME, G3B…	isotig01825, G29YTMO03G9TY4, isotig02069, G29YTMO03GSZNL, isotig01416, isotig02055, G29YTMO03FJU2L, G29YTMO03GEOC0, isotig02843, isotig00281, isotig03076, isotig00712, isotig00319, G3BD2ZF04EJL3J, G3BD2ZF04ENN6P, isotig01745, isotig00260, G29YTMO03F07RW, G29YTMO03G0T09, G3BD2ZF04EOCL6, isotig00640, G29YTMO03FUUWN, isotig01703, isotig03418, isotig02680, isotig00604, G3BD2ZF04D7TF4, isotig01243, is…
GO:0043231	intracellular membrane-bounded organelle	C	0.0222065	0.0222065	216	172	281	352	over	Nsub_SSH_M_1202.ab1, isotig01829, G29YTMO03GD16I, isotig03149, G3BD2ZF04ETW2E, isotig03145, G3BD2ZF04EONW7, G3BD2ZF04EPXMO, G29YTMO03G1954, isotig00349, G29YTMO03HCAH4, G3BD2ZF04EJZAZ, isotig00345, isotig01819, G29YTMO03G857E, isotig02456, isotig03133, G29YTMO03G73XD, isotig03130, isotig01018, G29YTMO03F96O9, isotig01372, isotig00692, G3BD2ZF04D712G, G3BD2ZF04EGWGS, G29YTMO03GE3DG, G29YTMO03GRXUU…	G29YTMO03F2V2J, G29YTMO03GUAFG, isotig02069, isotig02066, G29YTMO03GTO4D, isotig01416, isotig02454, G3BD2ZF04EAROW, isotig03132, isotig01774, isotig00695, isotig00694, isotig00331, G29YTMO03FJU2L, G29YTMO03GEU66, G3BD2ZF04D4MV7, isotig00292, isotig00290, isotig02840, isotig03089, G29YTMO03GO0LS, isotig00723, G3BD2ZF04D3FKF, isotig00281, isotig01757, isotig02394, G29YTMO03GY4YT, G3BD2ZF04ESVJ3, G3…
GO:0016301	kinase activity	F	8.29267e-06	8.29267e-06	56	13	441	511	over	isotig03149, isotig02060, G3BD2ZF04EEHTG, G3BD2ZF04D712G, G3BD2ZF04ED4PL, isotig01362, G29YTMO03G2NGD, isotig02791, isotig01744, G29YTMO03G1QH5, isotig01349, isotig00304, G29YTMO03FNZ8L, isotig02771, isotig01683, isotig01288, G3BD2ZF04D99ME, G29YTMO03FODGM, isotig00230, G3BD2ZF04EWW5G, isotig00185, isotig00574, isotig02728, G29YTMO03GCLDV, G29YTMO03GTMOZ, isotig00569, G3BD2ZF04ERYDS, G29YTMO03G6D…	isotig01416, G3BD2ZF04EGRN2, isotig00281, isotig01359, G3BD2ZF04EBZKT, G3BD2ZF04ENF1X, G3BD2ZF04D9LIT, isotig02961, G3BD2ZF04EACRC, isotig02557, isotig00385, isotig00375, G3BD2ZF04EB4LK
GO:0051674	localization of cell	P	0.0357647	0.0357647	30	10	467	514	over	G3BD2ZF04EPXMO, G29YTMO03G857E, G29YTMO03F63TZ, G29YTMO03G2NGD, isotig01688, isotig00648, isotig01315, G29YTMO03G69YD, isotig01664, isotig01234, isotig02709, G3BD2ZF04EFD3B, G3BD2ZF04EWKII, G3BD2ZF04EFZU2, G29YTMO03F17LM, isotig01943, isotig00501, isotig02215, G29YTMO03G8OHF, isotig00025, isotig00024, isotig00023, isotig00022, isotig00775, isotig00011, G3BD2ZF04EH9EG, G3BD2ZF04ETFTM, isotig00406,…	G29YTMO03F2V2J, isotig01416, G29YTMO03FJU2L, isotig00640, isotig00623, isotig01653, G3BD2ZF04EOF21, G3BD2ZF04D9LIT, isotig01940, G29YTMO03GTFWR
GO:0051327	M phase of meiotic cell cycle	P	0.0345056	0.0345056	15	2	482	522	over	Nsub_SSH_M_1202.ab1, isotig01829, G29YTMO03G46S6, G29YTMO03GK9O2, isotig00711, G29YTMO03G5Z7U, isotig02358, isotig01997, isotig00880, G3BD2ZF04ECJ27, G3BD2ZF04D7WDV, isotig03257, isotig01496, isotig01478, isotig00415	isotig02274, isotig01122
GO:0048232	male gamete generation	P	0.00178153	0.00178153	33	7	464	517	over	isotig01829, G3BD2ZF04EJZAZ, G29YTMO03G46S6, G3BD2ZF04D4VNZ, isotig00711, G29YTMO03G5Z7U, isotig00304, G3BD2ZF04EGKED, isotig01288, isotig01715, isotig03015, isotig02728, G29YTMO03GCLDV, G3BD2ZF04D5VIV, G29YTMO03FRHOE, G29YTMO03GAENX, isotig02709, G29YTMO03FM3BK, G29YTMO03FSQKK, isotig00880, isotig01200, isotig01556, G3BD2ZF04D7WDV, isotig01496, isotig01478, isotig03195, isotig02549, isotig00783,…	G3BD2ZF04D9RII, G29YTMO03GRAOQ, G29YTMO03HCW51, isotig02274, G3BD2ZF04ELV9D, isotig01122, isotig01512
GO:0007126	meiosis	P	0.0345056	0.0345056	15	2	482	522	over	Nsub_SSH_M_1202.ab1, isotig01829, G29YTMO03G46S6, G29YTMO03GK9O2, isotig00711, G29YTMO03G5Z7U, isotig02358, isotig01997, isotig00880, G3BD2ZF04ECJ27, G3BD2ZF04D7WDV, isotig03257, isotig01496, isotig01478, isotig00415	isotig02274, isotig01122
GO:0007127	meiosis I	P	0.0431593	0.0431593	12	1	485	523	over	Nsub_SSH_M_1202.ab1, isotig01829, G29YTMO03G46S6, isotig00711, G29YTMO03G5Z7U, isotig02358, isotig01997, isotig00880, G3BD2ZF04D7WDV, isotig01496, isotig01478, isotig00415	isotig02274
GO:0051321	meiotic cell cycle	P	0.0222065	0.0222065	16	2	481	522	over	Nsub_SSH_M_1202.ab1, isotig01829, G29YTMO03G46S6, G29YTMO03GK9O2, isotig00711, G29YTMO03G5Z7U, isotig02358, isotig02728, isotig01997, isotig00880, G3BD2ZF04ECJ27, G3BD2ZF04D7WDV, isotig03257, isotig01496, isotig01478, isotig00415	isotig02274, isotig01122
GO:0043227	membrane-bounded organelle	C	0.0222065	0.0222065	216	172	281	352	over	Nsub_SSH_M_1202.ab1, isotig01829, G29YTMO03GD16I, isotig03149, G3BD2ZF04ETW2E, isotig03145, G3BD2ZF04EONW7, G3BD2ZF04EPXMO, G29YTMO03G1954, isotig00349, G29YTMO03HCAH4, G3BD2ZF04EJZAZ, isotig00345, isotig01819, G29YTMO03G857E, isotig02456, isotig03133, G29YTMO03G73XD, isotig03130, isotig01018, G29YTMO03F96O9, isotig01372, isotig00692, G3BD2ZF04D712G, G3BD2ZF04EGWGS, G29YTMO03GE3DG, G29YTMO03GRXUU…	G29YTMO03F2V2J, G29YTMO03GUAFG, isotig02069, isotig02066, G29YTMO03GTO4D, isotig01416, isotig02454, G3BD2ZF04EAROW, isotig03132, isotig01774, isotig00695, isotig00694, isotig00331, G29YTMO03FJU2L, G29YTMO03GEU66, G3BD2ZF04D4MV7, isotig00292, isotig00290, isotig02840, isotig03089, G29YTMO03GO0LS, isotig00723, G3BD2ZF04D3FKF, isotig00281, isotig01757, isotig02394, G29YTMO03GY4YT, G3BD2ZF04ESVJ3, G3…
GO:0005874	microtubule	C	0.000379106	0.000379106	76	32	421	492	over	G29YTMO03GD16I, G3BD2ZF04ETW2E, isotig00349, G3BD2ZF04EJZAZ, isotig00345, isotig00692, isotig01807, G3BD2ZF04D6QDF, G29YTMO03F63TZ, isotig01362, isotig02834, G3BD2ZF04EDVA4, isotig02792, isotig01351, isotig00272, isotig03041, isotig01315, G29YTMO03G69YD, isotig01664, G3BD2ZF04ENF25, G29YTMO03FKEI7, G29YTMO03G6DBS, isotig01234, G29YTMO03FM3BK, isotig01985, G3BD2ZF04EEKN5, G3BD2ZF04EFD3B, isotig005…	isotig01825, G29YTMO03G9TY4, isotig02069, isotig02055, G29YTMO03GEOC0, isotig03076, isotig00319, G29YTMO03GQOV8, isotig00640, isotig01703, isotig03418, isotig02680, isotig02312, isotig00156, isotig02658, isotig03333, G29YTMO03HH9LB, isotig00468, G3BD2ZF04ELDFE, isotig01086, isotig00047, G29YTMO03GF373, isotig00031, isotig00427, isotig00385, G29YTMO03FWB3R, isotig00374, isotig02528, isotig00400, i…
GO:0005875	microtubule associated complex	C	5.67467e-05	5.67467e-05	39	7	458	517	over	G29YTMO03GD16I, isotig00349, isotig00345, G3BD2ZF04D6QDF, G29YTMO03F63TZ, G3BD2ZF04EDVA4, isotig02792, isotig00272, isotig01743, G29YTMO03HEVBK, G29YTMO03G69YD, isotig01664, G3BD2ZF04ENF25, G29YTMO03FKEI7, isotig01234, G3BD2ZF04EEKN5, isotig02645, isotig00523, isotig01200, G3BD2ZF04EWQTL, G29YTMO03G5FG5, G29YTMO03GKW35, isotig00501, isotig02972, G3BD2ZF04EVANZ, isotig00847, G29YTMO03FMKRJ, isotig…	G29YTMO03F2V2J, isotig00331, isotig02654, isotig02648, isotig00031, G29YTMO03FWB3R, isotig00400
GO:0015630	microtubule cytoskeleton	C	1.96731e-05	1.96731e-05	97	41	400	483	over	G29YTMO03GD16I, G3BD2ZF04ETW2E, isotig00349, G3BD2ZF04EJZAZ, isotig00345, isotig00692, isotig01807, G3BD2ZF04D6QDF, G29YTMO03F63TZ, G3BD2ZF04EHN8Z, isotig01362, G29YTMO03G2NGD, isotig02834, G3BD2ZF04EDVA4, isotig02792, isotig01351, G3BD2ZF04D72BW, isotig00272, isotig01743, G29YTMO03HEVBK, G29YTMO03GOO45, isotig03041, isotig01288, isotig01315, G29YTMO03G69YD, isotig01664, G3BD2ZF04ENF25, G29YTMO03…	isotig01825, G29YTMO03F2V2J, G29YTMO03G9TY4, isotig02069, isotig02055, isotig00331, G29YTMO03GEOC0, isotig03076, isotig00319, G29YTMO03GQOV8, isotig00640, isotig00638, isotig01703, isotig03418, G3BD2ZF04D14IR, isotig02680, G3BD2ZF04D7TF4, isotig02312, isotig00156, isotig02658, isotig03333, isotig02654, isotig02648, G3BD2ZF04EQ72Q, G29YTMO03HH9LB, isotig00468, G3BD2ZF04ELDFE, isotig01086, isotig00…
GO:0003777	microtubule motor activity	F	4.31515e-05	4.31515e-05	31	3	466	521	over	G29YTMO03GD16I, isotig00349, isotig00345, G3BD2ZF04D6QDF, G29YTMO03F63TZ, G3BD2ZF04EDVA4, isotig02792, G29YTMO03G69YD, isotig01664, G3BD2ZF04ENF25, G29YTMO03FKEI7, isotig01234, G3BD2ZF04EEKN5, isotig00523, isotig01200, G3BD2ZF04EWQTL, G29YTMO03G5FG5, isotig00501, isotig02972, G29YTMO03FMKRJ, isotig01118, G29YTMO03FXPDD, isotig00011, G3BD2ZF04ETFTM, isotig00406, isotig00005, isotig00003, isotig000…	G29YTMO03HH9LB, isotig00031, G29YTMO03FWB3R
GO:0097014	microtubule-based flagellar cytoplasm	C	0.0431593	0.0431593	12	1	485	523	over	G29YTMO03G1954, G3BD2ZF04EJZAZ, isotig00345, isotig01351, G29YTMO03FKEI7, G29YTMO03FM3BK, G3BD2ZF04EFD3B, isotig01200, isotig01556, isotig01943, isotig00501, G29YTMO03F7E5P	isotig00400
GO:0009434	microtubule-based flagellum	C	4.33873e-05	4.33873e-05	25	1	472	523	over	G29YTMO03G1954, isotig00349, G3BD2ZF04EJZAZ, isotig00345, isotig01351, G29YTMO03FKEI7, isotig01234, G29YTMO03FM3BK, G3BD2ZF04EFD3B, isotig01200, isotig01556, G29YTMO03GOWC1, isotig01943, isotig00501, isotig02215, isotig02549, isotig00011, isotig02486, isotig00406, isotig00765, isotig00005, isotig00001, isotig02875, G29YTMO03F7E5P, G3BD2ZF04EORWG	isotig00400
GO:0044442	microtubule-based flagellum part	C	0.0431593	0.0431593	12	1	485	523	over	G29YTMO03G1954, G3BD2ZF04EJZAZ, isotig00345, isotig01351, G29YTMO03FKEI7, G29YTMO03FM3BK, G3BD2ZF04EFD3B, isotig01200, isotig01556, isotig01943, isotig00501, G29YTMO03F7E5P	isotig00400
GO:0007018	microtubule-based movement	P	0.000857133	0.000857133	62	24	435	500	over	G29YTMO03GD16I, isotig00349, isotig00345, isotig01807, G3BD2ZF04D6QDF, G29YTMO03F63TZ, isotig02834, G3BD2ZF04EDVA4, isotig02792, isotig00272, G3BD2ZF04EGN23, G29YTMO03HGI95, G3BD2ZF04EUQU6, G29YTMO03G69YD, isotig01664, G3BD2ZF04ENF25, G29YTMO03FKEI7, isotig01234, G3BD2ZF04EEKN5, isotig01200, isotig00128, isotig00127, G3BD2ZF04EWQTL, G29YTMO03G5FG5, G29YTMO03FU5R3, isotig00501, isotig00068, isotig…	isotig01825, G29YTMO03G9TY4, isotig02069, isotig02055, G29YTMO03GEOC0, isotig03076, isotig00319, isotig00640, isotig01703, isotig03418, isotig02680, isotig02312, isotig00156, isotig02658, isotig03333, G29YTMO03HH9LB, isotig01086, isotig00047, isotig00427, G29YTMO03FWB3R, isotig00374, isotig02528, isotig01046, isotig03154
GO:0007017	microtubule-based process	P	0.000379106	0.000379106	79	34	418	490	over	G29YTMO03GD16I, G3BD2ZF04ETW2E, isotig00349, isotig00345, isotig03133, isotig00692, isotig01807, G3BD2ZF04D6QDF, G29YTMO03F63TZ, G29YTMO03G2NGD, isotig02834, G3BD2ZF04EDVA4, isotig02792, isotig01351, isotig00272, isotig01743, G3BD2ZF04EGN23, G29YTMO03HGI95, isotig03041, G3BD2ZF04EUQU6, G29YTMO03G69YD, isotig01664, G3BD2ZF04EL5JL, G3BD2ZF04ENF25, G29YTMO03FKEI7, G29YTMO03G6DBS, isotig01234, isotig…	isotig01825, G29YTMO03G9TY4, isotig02069, isotig00741, isotig02055, G29YTMO03GEOC0, isotig03076, isotig00319, isotig00640, isotig00638, G29YTMO03GB9WL, isotig01703, isotig03418, isotig02680, G3BD2ZF04D7TF4, isotig02312, isotig00156, isotig00942, isotig02658, isotig03333, G29YTMO03G6LXF, G29YTMO03HH9LB, isotig01086, isotig00047, isotig00031, isotig00427, G29YTMO03FWB3R, isotig00374, isotig03208, i…
GO:0005740	mitochondrial envelope	C	0.0222065	0.0222065	28	8	469	516	over	G3BD2ZF04EONW7, isotig01018, isotig02789, isotig01743, G29YTMO03GLFIP, G3BD2ZF04EUUUZ, G29YTMO03HBN7I, G29YTMO03GVBWA, isotig02361, isotig01270, G3BD2ZF04EEUEH, G3BD2ZF04D4I1T, G3BD2ZF04ELC88, isotig00498, G29YTMO03FU5R3, G3BD2ZF04EVANZ, G3BD2ZF04D9OKV, isotig01082, G3BD2ZF04EU9J4, isotig01867, G3BD2ZF04D5VXQ, isotig01463, isotig00775, G3BD2ZF04EPQJN, G29YTMO03GF1Y5, isotig00401, G29YTMO03HAO4B, …	G29YTMO03GUAFG, isotig01285, G3BD2ZF04EJ38D, isotig01243, isotig00156, isotig00155, isotig01201, G3BD2ZF04EAS84
GO:0005743	mitochondrial inner membrane	C	0.0185678	0.0185678	25	6	472	518	over	G3BD2ZF04EONW7, isotig01018, isotig02789, isotig01743, G29YTMO03GLFIP, G3BD2ZF04EUUUZ, G29YTMO03HBN7I, G29YTMO03GVBWA, isotig02361, isotig01270, G3BD2ZF04EEUEH, G3BD2ZF04D4I1T, G3BD2ZF04ELC88, isotig00498, G29YTMO03FU5R3, G3BD2ZF04D9OKV, isotig01867, G3BD2ZF04D5VXQ, isotig01463, isotig00775, G3BD2ZF04EPQJN, G29YTMO03GF1Y5, isotig00401, G29YTMO03HAO4B, G29YTMO03GKY7G	G29YTMO03GUAFG, isotig01243, isotig00156, isotig00155, isotig01201, G3BD2ZF04EAS84
GO:0005759	mitochondrial matrix	C	0.0369855	0.0369855	17	3	480	521	over	isotig02399, isotig01743, G29YTMO03GVBWA, G29YTMO03HEVBK, isotig00597, isotig01270, isotig02728, isotig02645, G29YTMO03FU5R3, G3BD2ZF04D0ZI4, G29YTMO03GFRUA, isotig01082, G3BD2ZF04EU9J4, G29YTMO03FUX7V, G3BD2ZF04ELLAY, isotig00775, G3BD2ZF04EH9EG	G3BD2ZF04ELJAD, isotig01243, isotig00140
GO:0031966	mitochondrial membrane	C	0.0115046	0.0115046	28	7	469	517	over	G3BD2ZF04EONW7, isotig01018, isotig02789, isotig01743, G29YTMO03GLFIP, G3BD2ZF04EUUUZ, G29YTMO03HBN7I, G29YTMO03GVBWA, isotig02361, isotig01270, G3BD2ZF04EEUEH, G3BD2ZF04D4I1T, G3BD2ZF04ELC88, isotig00498, G29YTMO03FU5R3, G3BD2ZF04EVANZ, G3BD2ZF04D9OKV, isotig01082, G3BD2ZF04EU9J4, isotig01867, G3BD2ZF04D5VXQ, isotig01463, isotig00775, G3BD2ZF04EPQJN, G29YTMO03GF1Y5, isotig00401, G29YTMO03HAO4B, …	G29YTMO03GUAFG, isotig01285, isotig01243, isotig00156, isotig00155, isotig01201, G3BD2ZF04EAS84
GO:0044455	mitochondrial membrane part	C	0.0107852	0.0107852	15	1	482	523	over	G3BD2ZF04EONW7, isotig01018, isotig02789, isotig01743, G29YTMO03GLFIP, G29YTMO03HBN7I, G29YTMO03GVBWA, isotig02361, G3BD2ZF04D4I1T, G3BD2ZF04EVANZ, isotig01867, G3BD2ZF04D5VXQ, isotig01463, isotig00775, G29YTMO03GF1Y5	isotig01201
GO:0044429	mitochondrial part	C	0.00164463	0.00164463	38	10	459	514	over	G3BD2ZF04EONW7, isotig01018, isotig02399, isotig02789, isotig01743, G29YTMO03GLFIP, G3BD2ZF04EUUUZ, G29YTMO03HBN7I, G29YTMO03GVBWA, G29YTMO03HEVBK, isotig02361, isotig00597, isotig01270, G3BD2ZF04EEUEH, isotig02728, G3BD2ZF04D4I1T, G3BD2ZF04ELC88, isotig00498, isotig02645, G29YTMO03FU5R3, G3BD2ZF04D0ZI4, G29YTMO03GFRUA, G3BD2ZF04EVANZ, G3BD2ZF04D9OKV, isotig01082, G3BD2ZF04EU9J4, isotig01867, G3B…	G29YTMO03GUAFG, isotig01285, G3BD2ZF04EJ38D, G3BD2ZF04ELJAD, isotig01243, isotig00156, isotig00155, isotig00140, isotig01201, G3BD2ZF04EAS84
GO:0032504	multicellular organism reproduction	P	0.00275673	0.00275673	40	12	457	512	over	isotig01829, G3BD2ZF04EJZAZ, G29YTMO03G46S6, G3BD2ZF04D4VNZ, G29YTMO03GK9O2, isotig00711, G29YTMO03G5Z7U, isotig00304, G3BD2ZF04EGKED, isotig01288, isotig01715, isotig03015, isotig02728, G29YTMO03GCLDV, G3BD2ZF04D5VIV, isotig01997, G29YTMO03G6DBS, G29YTMO03FRHOE, G29YTMO03GAENX, isotig02709, G29YTMO03FM3BK, G29YTMO03FSQKK, isotig00880, isotig01200, isotig01556, G29YTMO03GKW35, G3BD2ZF04D7WDV, iso…	G3BD2ZF04D9RII, G29YTMO03GRAOQ, G29YTMO03HCW51, isotig02367, G29YTMO03GB9WL, isotig02274, G29YTMO03HEAZU, isotig01150, G29YTMO03FM11M, G3BD2ZF04ELV9D, isotig01122, isotig01512
GO:0048609	multicellular organismal reproductive process	P	0.00275673	0.00275673	40	12	457	512	over	isotig01829, G3BD2ZF04EJZAZ, G29YTMO03G46S6, G3BD2ZF04D4VNZ, G29YTMO03GK9O2, isotig00711, G29YTMO03G5Z7U, isotig00304, G3BD2ZF04EGKED, isotig01288, isotig01715, isotig03015, isotig02728, G29YTMO03GCLDV, G3BD2ZF04D5VIV, isotig01997, G29YTMO03G6DBS, G29YTMO03FRHOE, G29YTMO03GAENX, isotig02709, G29YTMO03FM3BK, G29YTMO03FSQKK, isotig00880, isotig01200, isotig01556, G29YTMO03GKW35, G3BD2ZF04D7WDV, iso…	G3BD2ZF04D9RII, G29YTMO03GRAOQ, G29YTMO03HCW51, isotig02367, G29YTMO03GB9WL, isotig02274, G29YTMO03HEAZU, isotig01150, G29YTMO03FM11M, G3BD2ZF04ELV9D, isotig01122, isotig01512
GO:0009112	nucleobase metabolic process	P	0.00625848	0.00625848	19	2	478	522	over	isotig03149, isotig02060, G3BD2ZF04EEHTG, G29YTMO03GE3DG, isotig00309, G3BD2ZF04EMR0N, isotig00574, G29YTMO03GCLDV, isotig00569, G3BD2ZF04D7SHR, isotig00496, isotig00482, G29YTMO03F17LM, isotig03258, isotig01498, isotig01138, isotig03586, isotig01508, G29YTMO03GT7PO	isotig00281, G3BD2ZF04D8N0T
GO:0034654	nucleobase-containing compound biosynthetic process	P	0.00717793	0.00717793	21	3	476	521	over	G29YTMO03HENHA, G29YTMO03GE3DG, G29YTMO03G2NGD, isotig01349, G29YTMO03GLFIP, isotig00309, G29YTMO03GVBWA, G29YTMO03FPYES, G29YTMO03G9AMR, G3BD2ZF04D3JDZ, G29YTMO03GCLDV, isotig00569, G29YTMO03F1EBA, isotig00496, isotig01498, isotig01138, isotig01508, G3BD2ZF04D5VXQ, isotig01463, isotig00775, G29YTMO03GF1Y5	isotig00281, G3BD2ZF04EPKFQ, G3BD2ZF04D8N0T
GO:0006139	nucleobase-containing compound metabolic process	P	0.0134513	0.0134513	190	143	307	381	over	Nsub_SSH_M_1202.ab1, isotig01829, G29YTMO03GD16I, isotig03149, G3BD2ZF04EPXMO, isotig00349, G29YTMO03HCAH4, isotig00345, isotig02060, G29YTMO03HENHA, G3BD2ZF04EEHTG, isotig02853, isotig02456, isotig03133, G29YTMO03G73XD, isotig03130, isotig01018, isotig01372, G3BD2ZF04EGWGS, G29YTMO03GE3DG, G29YTMO03GRXUU, G3BD2ZF04ED4PL, Nsub_SSH_M_1172.ab1, G3BD2ZF04EUGN1, isotig01362, G3BD2ZF04EB1ZY, G29YTMO03…	isotig01825, G29YTMO03F2V2J, G29YTMO03G9TY4, isotig00747, isotig02069, isotig01025, G29YTMO03GSZNL, G29YTMO03GTO4D, isotig01416, isotig02454, G3BD2ZF04EAROW, isotig02055, isotig00694, G29YTMO03FJU2L, isotig00297, G29YTMO03GEU66, G29YTMO03GEOC0, isotig00292, isotig02843, isotig00290, isotig00723, G3BD2ZF04D3FKF, isotig00281, isotig03076, isotig00712, isotig00319, isotig00316, G3BD2ZF04ESVJ3, G29YT…
GO:0055086	nucleobase-containing small molecule metabolic process	P	0.000519829	0.000519829	105	55	392	469	over	G29YTMO03GD16I, isotig03149, isotig00349, isotig00345, isotig02060, G29YTMO03HENHA, G3BD2ZF04EEHTG, isotig02853, G29YTMO03G73XD, isotig01018, G29YTMO03GE3DG, G3BD2ZF04EUGN1, G3BD2ZF04EB1ZY, G29YTMO03G2NGD, isotig02834, isotig02437, isotig02792, isotig02399, isotig01349, G29YTMO03GLFIP, isotig00309, G3BD2ZF04EMR0N, G29YTMO03GVBWA, G29YTMO03FPYES, G29YTMO03G7GQY, G29YTMO03G9AMR, G3BD2ZF04D99ME, G3B…	isotig01825, G29YTMO03G9TY4, isotig02069, G29YTMO03GSZNL, isotig01416, isotig02055, G29YTMO03FJU2L, G29YTMO03GEOC0, isotig00281, isotig03076, isotig00712, isotig00319, isotig00260, G29YTMO03F07RW, G29YTMO03G0T09, G3BD2ZF04EOCL6, isotig00640, G29YTMO03FUUWN, isotig01703, isotig03418, isotig02680, isotig00604, G3BD2ZF04D7TF4, isotig01243, isotig02312, isotig00156, isotig02705, isotig02658, isotig03…
GO:0009123	nucleoside monophosphate metabolic process	P	0.0283983	0.0283983	10	0	487	524	over	isotig02853, G29YTMO03G2NGD, isotig01349, G29YTMO03FPYES, G3BD2ZF04ETXW1, G3BD2ZF04D3JDZ, isotig00569, isotig01498, isotig01138, G3BD2ZF04EL7I2
GO:0006753	nucleoside phosphate metabolic process	P	0.00164463	0.00164463	97	51	400	473	over	G29YTMO03GD16I, isotig00349, isotig00345, G29YTMO03HENHA, G3BD2ZF04EEHTG, isotig02853, G29YTMO03G73XD, isotig01018, G29YTMO03GE3DG, G3BD2ZF04EUGN1, G3BD2ZF04EB1ZY, G29YTMO03G2NGD, isotig02834, isotig02437, isotig02792, isotig02399, isotig01349, G29YTMO03GLFIP, isotig00309, G29YTMO03GVBWA, G29YTMO03FPYES, G29YTMO03G7GQY, G29YTMO03G9AMR, G3BD2ZF04D99ME, G3BD2ZF04ETXW1, G29YTMO03G69YD, isotig01664, …	isotig01825, G29YTMO03G9TY4, isotig02069, G29YTMO03GSZNL, isotig01416, isotig02055, G29YTMO03FJU2L, G29YTMO03GEOC0, isotig00281, isotig03076, isotig00712, isotig00319, isotig00260, G29YTMO03F07RW, G29YTMO03G0T09, G3BD2ZF04EOCL6, isotig00640, G29YTMO03FUUWN, isotig01703, isotig03418, isotig02680, G3BD2ZF04D7TF4, isotig01243, isotig02312, isotig00156, isotig02705, isotig02658, isotig03333, G3BD2ZF0…
GO:0009141	nucleoside triphosphate metabolic process	P	0.0253756	0.0253756	80	47	417	477	over	G29YTMO03GD16I, isotig00349, isotig00345, G29YTMO03HENHA, G3BD2ZF04EEHTG, G29YTMO03G73XD, isotig01018, G3BD2ZF04EUGN1, G29YTMO03G2NGD, isotig02834, isotig02437, isotig02792, G29YTMO03GLFIP, G29YTMO03GVBWA, G29YTMO03G9AMR, G29YTMO03G69YD, isotig01664, G29YTMO03FKEI7, isotig00574, G29YTMO03GCLDV, isotig00569, G3BD2ZF04ERYDS, G29YTMO03HIR51, isotig01234, G29YTMO03F1EBA, isotig02265, G3BD2ZF04EEKN5, …	isotig01825, G29YTMO03G9TY4, isotig02069, G29YTMO03GSZNL, isotig01416, isotig02055, G29YTMO03FJU2L, G29YTMO03GEOC0, isotig00281, isotig03076, isotig00712, isotig00319, isotig00260, G29YTMO03F07RW, G29YTMO03G0T09, G3BD2ZF04EOCL6, isotig00640, G29YTMO03FUUWN, isotig01703, isotig03418, isotig02680, G3BD2ZF04D7TF4, isotig01243, isotig02312, isotig00156, isotig02705, isotig02658, isotig03333, isotig01…
GO:0006334	nucleosome assembly	P	0.0456856	0.0456856	9	0	488	524	over	isotig01372, isotig01735, G3BD2ZF04D56LW, isotig00150, G29YTMO03FSQKK, G3BD2ZF04D3VW4, G3BD2ZF04ECJ27, isotig03257, isotig01137
GO:0000166	nucleotide binding	F	0.0367521	0.0367521	163	123	334	401	over	Nsub_SSH_M_1202.ab1, G29YTMO03GD16I, isotig03149, G3BD2ZF04ETW2E, isotig00349, isotig00345, G29YTMO03HENHA, G3BD2ZF04EEHTG, G29YTMO03G73XD, isotig01019, G3BD2ZF04D712G, isotig01807, G29YTMO03GE3DG, G3BD2ZF04ED4PL, G3BD2ZF04D1POP, G3BD2ZF04D6QDF, G29YTMO03F63TZ, G3BD2ZF04EUGN1, isotig01362, G29YTMO03G2NGD, isotig02834, isotig02437, isotig02796, G3BD2ZF04EDVA4, isotig02792, isotig02791, isotig02399…	isotig01825, G29YTMO03G9TY4, G29YTMO03GUAFG, isotig00747, isotig02069, isotig01382, G29YTMO03GSZNL, G3BD2ZF04EDHPE, isotig01779, isotig02055, isotig00694, isotig00691, isotig00331, G29YTMO03FJU2L, G29YTMO03GEU66, G29YTMO03GEOC0, isotig02843, G3BD2ZF04EGRN2, G3BD2ZF04EFKCJ, isotig00281, isotig03076, isotig00712, isotig00319, isotig00316, G29YTMO03G4GHL, isotig01745, G29YTMO03FT1YV, G29YTMO03GW08R,…
GO:0009165	nucleotide biosynthetic process	P	0.00242763	0.00242763	21	2	476	522	over	G29YTMO03HENHA, G29YTMO03GE3DG, G29YTMO03G2NGD, isotig01349, G29YTMO03GLFIP, isotig00309, G29YTMO03GVBWA, G29YTMO03FPYES, G29YTMO03G9AMR, G3BD2ZF04D3JDZ, G29YTMO03GCLDV, isotig00569, G29YTMO03F1EBA, isotig00496, isotig01498, isotig01138, isotig01508, G3BD2ZF04D5VXQ, isotig01463, isotig00775, G29YTMO03GF1Y5	isotig00281, G3BD2ZF04EPKFQ
GO:0009117	nucleotide metabolic process	P	0.00164463	0.00164463	97	51	400	473	over	G29YTMO03GD16I, isotig00349, isotig00345, G29YTMO03HENHA, G3BD2ZF04EEHTG, isotig02853, G29YTMO03G73XD, isotig01018, G29YTMO03GE3DG, G3BD2ZF04EUGN1, G3BD2ZF04EB1ZY, G29YTMO03G2NGD, isotig02834, isotig02437, isotig02792, isotig02399, isotig01349, G29YTMO03GLFIP, isotig00309, G29YTMO03GVBWA, G29YTMO03FPYES, G29YTMO03G7GQY, G29YTMO03G9AMR, G3BD2ZF04D99ME, G3BD2ZF04ETXW1, G29YTMO03G69YD, isotig01664, …	isotig01825, G29YTMO03G9TY4, isotig02069, G29YTMO03GSZNL, isotig01416, isotig02055, G29YTMO03FJU2L, G29YTMO03GEOC0, isotig00281, isotig03076, isotig00712, isotig00319, isotig00260, G29YTMO03F07RW, G29YTMO03G0T09, G3BD2ZF04EOCL6, isotig00640, G29YTMO03FUUWN, isotig01703, isotig03418, isotig02680, G3BD2ZF04D7TF4, isotig01243, isotig02312, isotig00156, isotig02705, isotig02658, isotig03333, G3BD2ZF0…
GO:0019866	organelle inner membrane	C	0.0119046	0.0119046	26	6	471	518	over	G3BD2ZF04EONW7, isotig01018, isotig02439, isotig02789, isotig01743, G29YTMO03GLFIP, G3BD2ZF04EUUUZ, G29YTMO03HBN7I, G29YTMO03GVBWA, isotig02361, isotig01270, G3BD2ZF04EEUEH, G3BD2ZF04D4I1T, G3BD2ZF04ELC88, isotig00498, G29YTMO03FU5R3, G3BD2ZF04D9OKV, isotig01867, G3BD2ZF04D5VXQ, isotig01463, isotig00775, G3BD2ZF04EPQJN, G29YTMO03GF1Y5, isotig00401, G29YTMO03HAO4B, G29YTMO03GKY7G	G29YTMO03GUAFG, isotig01243, isotig00156, isotig00155, isotig01201, G3BD2ZF04EAS84
GO:0016773	phosphotransferase activity, alcohol group as acceptor	F	9.87068e-05	9.87068e-05	32	4	465	520	over	isotig03149, isotig02060, G3BD2ZF04D712G, G3BD2ZF04ED4PL, isotig01362, G29YTMO03G2NGD, isotig01744, isotig01349, G29YTMO03FNZ8L, isotig02771, isotig01288, G3BD2ZF04D99ME, G29YTMO03FODGM, G3BD2ZF04EWW5G, isotig00185, isotig02728, G29YTMO03GTMOZ, isotig00569, G3BD2ZF04ERYDS, G29YTMO03G6DBS, G29YTMO03GAENX, isotig00496, G29YTMO03GKW35, isotig01156, isotig02985, G3BD2ZF04EFG64, isotig03258, isotig011…	G3BD2ZF04EGRN2, G3BD2ZF04D9LIT, G3BD2ZF04EACRC, G3BD2ZF04EB4LK
GO:0004672	protein kinase activity	F	0.0001462	0.0001462	26	2	471	522	over	G3BD2ZF04D712G, G3BD2ZF04ED4PL, isotig01362, G29YTMO03G2NGD, isotig01744, isotig01349, G29YTMO03FNZ8L, isotig02771, isotig01288, G29YTMO03FODGM, G3BD2ZF04EWW5G, isotig00185, isotig02728, G29YTMO03GTMOZ, isotig00569, G3BD2ZF04ERYDS, G29YTMO03G6DBS, G29YTMO03GAENX, G29YTMO03GKW35, isotig01156, isotig02985, G3BD2ZF04EFG64, isotig01138, isotig00783, isotig01462, isotig03169	G3BD2ZF04D9LIT, G3BD2ZF04EACRC
GO:0004674	protein serine/threonine kinase activity	F	0.00449224	0.00449224	17	1	480	523	over	G3BD2ZF04D712G, G3BD2ZF04ED4PL, isotig01362, G29YTMO03G2NGD, isotig01744, G29YTMO03FNZ8L, isotig01288, G29YTMO03FODGM, G3BD2ZF04EWW5G, isotig00185, isotig02728, G3BD2ZF04ERYDS, G29YTMO03G6DBS, G29YTMO03GAENX, G29YTMO03GKW35, isotig01156, isotig03169	G3BD2ZF04D9LIT
GO:0006144	purine nucleobase metabolic process	P	0.0152097	0.0152097	17	2	480	522	over	isotig03149, isotig02060, G3BD2ZF04EEHTG, G29YTMO03GE3DG, isotig00309, isotig00574, G29YTMO03GCLDV, isotig00569, G3BD2ZF04D7SHR, isotig00496, isotig00482, G29YTMO03F17LM, isotig03258, isotig01498, isotig03586, isotig01508, G29YTMO03GT7PO	isotig00281, G3BD2ZF04D8N0T
GO:0009144	purine nucleoside triphosphate metabolic process	P	0.0253756	0.0253756	80	47	417	477	over	G29YTMO03GD16I, isotig00349, isotig00345, G29YTMO03HENHA, G3BD2ZF04EEHTG, G29YTMO03G73XD, isotig01018, G3BD2ZF04EUGN1, G29YTMO03G2NGD, isotig02834, isotig02437, isotig02792, G29YTMO03GLFIP, G29YTMO03GVBWA, G29YTMO03G9AMR, G29YTMO03G69YD, isotig01664, G29YTMO03FKEI7, isotig00574, G29YTMO03GCLDV, isotig00569, G3BD2ZF04ERYDS, G29YTMO03HIR51, isotig01234, G29YTMO03F1EBA, isotig02265, G3BD2ZF04EEKN5, …	isotig01825, G29YTMO03G9TY4, isotig02069, G29YTMO03GSZNL, isotig01416, isotig02055, G29YTMO03FJU2L, G29YTMO03GEOC0, isotig00281, isotig03076, isotig00712, isotig00319, isotig00260, G29YTMO03F07RW, G29YTMO03G0T09, G3BD2ZF04EOCL6, isotig00640, G29YTMO03FUUWN, isotig01703, isotig03418, isotig02680, G3BD2ZF04D7TF4, isotig01243, isotig02312, isotig00156, isotig02705, isotig02658, isotig03333, isotig01…
GO:0006164	purine nucleotide biosynthetic process	P	0.0107852	0.0107852	15	1	482	523	over	G29YTMO03HENHA, G29YTMO03G2NGD, G29YTMO03GLFIP, G29YTMO03GVBWA, G29YTMO03G9AMR, G3BD2ZF04D3JDZ, G29YTMO03GCLDV, isotig00569, G29YTMO03F1EBA, isotig00496, isotig01498, G3BD2ZF04D5VXQ, isotig01463, isotig00775, G29YTMO03GF1Y5	isotig00281
GO:0006163	purine nucleotide metabolic process	P	0.0104257	0.0104257	84	47	413	477	over	G29YTMO03GD16I, isotig00349, isotig00345, G29YTMO03HENHA, G3BD2ZF04EEHTG, isotig02853, G29YTMO03G73XD, isotig01018, G3BD2ZF04EUGN1, G29YTMO03G2NGD, isotig02834, isotig02437, isotig02792, G29YTMO03GLFIP, G29YTMO03GVBWA, G29YTMO03G9AMR, G3BD2ZF04ETXW1, G29YTMO03G69YD, isotig01664, G3BD2ZF04D3JDZ, G29YTMO03FKEI7, isotig00574, G29YTMO03GCLDV, isotig00569, G3BD2ZF04ERYDS, G29YTMO03HIR51, isotig01234, …	isotig01825, G29YTMO03G9TY4, isotig02069, G29YTMO03GSZNL, isotig01416, isotig02055, G29YTMO03FJU2L, G29YTMO03GEOC0, isotig00281, isotig03076, isotig00712, isotig00319, isotig00260, G29YTMO03F07RW, G29YTMO03G0T09, G3BD2ZF04EOCL6, isotig00640, G29YTMO03FUUWN, isotig01703, isotig03418, isotig02680, G3BD2ZF04D7TF4, isotig01243, isotig02312, isotig00156, isotig02705, isotig02658, isotig03333, isotig01…
GO:0009205	purine ribonucleoside triphosphate metabolic process	P	0.0253756	0.0253756	80	47	417	477	over	G29YTMO03GD16I, isotig00349, isotig00345, G29YTMO03HENHA, G3BD2ZF04EEHTG, G29YTMO03G73XD, isotig01018, G3BD2ZF04EUGN1, G29YTMO03G2NGD, isotig02834, isotig02437, isotig02792, G29YTMO03GLFIP, G29YTMO03GVBWA, G29YTMO03G9AMR, G29YTMO03G69YD, isotig01664, G29YTMO03FKEI7, isotig00574, G29YTMO03GCLDV, isotig00569, G3BD2ZF04ERYDS, G29YTMO03HIR51, isotig01234, G29YTMO03F1EBA, isotig02265, G3BD2ZF04EEKN5, …	isotig01825, G29YTMO03G9TY4, isotig02069, G29YTMO03GSZNL, isotig01416, isotig02055, G29YTMO03FJU2L, G29YTMO03GEOC0, isotig00281, isotig03076, isotig00712, isotig00319, isotig00260, G29YTMO03F07RW, G29YTMO03G0T09, G3BD2ZF04EOCL6, isotig00640, G29YTMO03FUUWN, isotig01703, isotig03418, isotig02680, G3BD2ZF04D7TF4, isotig01243, isotig02312, isotig00156, isotig02705, isotig02658, isotig03333, isotig01…
GO:0009150	purine ribonucleotide metabolic process	P	0.0253756	0.0253756	80	47	417	477	over	G29YTMO03GD16I, isotig00349, isotig00345, G29YTMO03HENHA, G3BD2ZF04EEHTG, G29YTMO03G73XD, isotig01018, G3BD2ZF04EUGN1, G29YTMO03G2NGD, isotig02834, isotig02437, isotig02792, G29YTMO03GLFIP, G29YTMO03GVBWA, G29YTMO03G9AMR, G29YTMO03G69YD, isotig01664, G29YTMO03FKEI7, isotig00574, G29YTMO03GCLDV, isotig00569, G3BD2ZF04ERYDS, G29YTMO03HIR51, isotig01234, G29YTMO03F1EBA, isotig02265, G3BD2ZF04EEKN5, …	isotig01825, G29YTMO03G9TY4, isotig02069, G29YTMO03GSZNL, isotig01416, isotig02055, G29YTMO03FJU2L, G29YTMO03GEOC0, isotig00281, isotig03076, isotig00712, isotig00319, isotig00260, G29YTMO03F07RW, G29YTMO03G0T09, G3BD2ZF04EOCL6, isotig00640, G29YTMO03FUUWN, isotig01703, isotig03418, isotig02680, G3BD2ZF04D7TF4, isotig01243, isotig02312, isotig00156, isotig02705, isotig02658, isotig03333, isotig01…
GO:0072522	purine-containing compound biosynthetic process	P	0.0107852	0.0107852	15	1	482	523	over	G29YTMO03HENHA, G29YTMO03G2NGD, G29YTMO03GLFIP, G29YTMO03GVBWA, G29YTMO03G9AMR, G3BD2ZF04D3JDZ, G29YTMO03GCLDV, isotig00569, G29YTMO03F1EBA, isotig00496, isotig01498, G3BD2ZF04D5VXQ, isotig01463, isotig00775, G29YTMO03GF1Y5	isotig00281
GO:0072521	purine-containing compound metabolic process	P	0.00211648	0.00211648	96	51	401	473	over	G29YTMO03GD16I, isotig03149, isotig00349, isotig00345, isotig02060, G29YTMO03HENHA, G3BD2ZF04EEHTG, isotig02853, G29YTMO03G73XD, isotig01018, G29YTMO03GE3DG, G3BD2ZF04EUGN1, G29YTMO03G2NGD, isotig02834, isotig02437, isotig02792, G29YTMO03GLFIP, isotig00309, G29YTMO03GVBWA, G29YTMO03G9AMR, G3BD2ZF04D99ME, G3BD2ZF04ETXW1, G29YTMO03G69YD, isotig01664, G3BD2ZF04D3JDZ, G29YTMO03FKEI7, isotig00574, G29…	isotig01825, G29YTMO03G9TY4, isotig02069, G29YTMO03GSZNL, isotig01416, isotig02055, G29YTMO03FJU2L, G29YTMO03GEOC0, isotig00281, isotig03076, isotig00712, isotig00319, isotig00260, G29YTMO03F07RW, G29YTMO03G0T09, G3BD2ZF04EOCL6, isotig00640, G29YTMO03FUUWN, isotig01703, isotig03418, isotig02680, isotig00604, G3BD2ZF04D7TF4, isotig01243, isotig02312, isotig00156, isotig02705, isotig02658, isotig03…
GO:0009199	ribonucleoside triphosphate metabolic process	P	0.0253756	0.0253756	80	47	417	477	over	G29YTMO03GD16I, isotig00349, isotig00345, G29YTMO03HENHA, G3BD2ZF04EEHTG, G29YTMO03G73XD, isotig01018, G3BD2ZF04EUGN1, G29YTMO03G2NGD, isotig02834, isotig02437, isotig02792, G29YTMO03GLFIP, G29YTMO03GVBWA, G29YTMO03G9AMR, G29YTMO03G69YD, isotig01664, G29YTMO03FKEI7, isotig00574, G29YTMO03GCLDV, isotig00569, G3BD2ZF04ERYDS, G29YTMO03HIR51, isotig01234, G29YTMO03F1EBA, isotig02265, G3BD2ZF04EEKN5, …	isotig01825, G29YTMO03G9TY4, isotig02069, G29YTMO03GSZNL, isotig01416, isotig02055, G29YTMO03FJU2L, G29YTMO03GEOC0, isotig00281, isotig03076, isotig00712, isotig00319, isotig00260, G29YTMO03F07RW, G29YTMO03G0T09, G3BD2ZF04EOCL6, isotig00640, G29YTMO03FUUWN, isotig01703, isotig03418, isotig02680, G3BD2ZF04D7TF4, isotig01243, isotig02312, isotig00156, isotig02705, isotig02658, isotig03333, isotig01…
GO:0009260	ribonucleotide biosynthetic process	P	0.0431593	0.0431593	12	1	485	523	over	G29YTMO03HENHA, G29YTMO03GLFIP, G29YTMO03GVBWA, G29YTMO03G9AMR, G29YTMO03GCLDV, G29YTMO03F1EBA, isotig00496, isotig01138, G3BD2ZF04D5VXQ, isotig01463, isotig00775, G29YTMO03GF1Y5	isotig00281
GO:0009259	ribonucleotide metabolic process	P	0.0221044	0.0221044	81	47	416	477	over	G29YTMO03GD16I, isotig00349, isotig00345, G29YTMO03HENHA, G3BD2ZF04EEHTG, G29YTMO03G73XD, isotig01018, G3BD2ZF04EUGN1, G29YTMO03G2NGD, isotig02834, isotig02437, isotig02792, G29YTMO03GLFIP, G29YTMO03GVBWA, G29YTMO03G9AMR, G29YTMO03G69YD, isotig01664, G29YTMO03FKEI7, isotig00574, G29YTMO03GCLDV, isotig00569, G3BD2ZF04ERYDS, G29YTMO03HIR51, isotig01234, G29YTMO03F1EBA, isotig02265, G3BD2ZF04EEKN5, …	isotig01825, G29YTMO03G9TY4, isotig02069, G29YTMO03GSZNL, isotig01416, isotig02055, G29YTMO03FJU2L, G29YTMO03GEOC0, isotig00281, isotig03076, isotig00712, isotig00319, isotig00260, G29YTMO03F07RW, G29YTMO03G0T09, G3BD2ZF04EOCL6, isotig00640, G29YTMO03FUUWN, isotig01703, isotig03418, isotig02680, G3BD2ZF04D7TF4, isotig01243, isotig02312, isotig00156, isotig02705, isotig02658, isotig03333, isotig01…
GO:0009069	serine family amino acid metabolic process	P	0.0369855	0.0369855	17	3	480	521	over	G3BD2ZF04D712G, G3BD2ZF04ED4PL, isotig01362, G29YTMO03G2NGD, isotig01744, G29YTMO03FNZ8L, isotig01288, G29YTMO03FODGM, G3BD2ZF04EWW5G, isotig00185, isotig02728, G3BD2ZF04ERYDS, G29YTMO03G6DBS, G29YTMO03GAENX, G29YTMO03GKW35, isotig01156, isotig03169	G29YTMO03G0NTC, isotig00528, G3BD2ZF04D9LIT
GO:0019953	sexual reproduction	P	0.00649963	0.00649963	41	14	456	510	over	isotig01829, G3BD2ZF04EJZAZ, G29YTMO03G46S6, G3BD2ZF04D4VNZ, G29YTMO03GK9O2, isotig00711, G29YTMO03G5Z7U, isotig00304, G3BD2ZF04EGKED, isotig01288, isotig01715, isotig03015, isotig02728, G29YTMO03GCLDV, G3BD2ZF04D5VIV, isotig01997, G29YTMO03G6DBS, G29YTMO03FRHOE, G29YTMO03GAENX, isotig02709, G29YTMO03FM3BK, G29YTMO03FSQKK, isotig00523, isotig00880, isotig01200, isotig01556, G29YTMO03GKW35, G3BD2Z…	G29YTMO03F2V2J, G3BD2ZF04D9RII, G29YTMO03GRAOQ, G29YTMO03HCW51, isotig02367, G29YTMO03GB9WL, isotig02274, G29YTMO03HEAZU, isotig01150, G29YTMO03FM11M, G3BD2ZF04ELV9D, isotig01122, isotig01512, isotig00031
GO:0036094	small molecule binding	F	0.0230521	0.0230521	168	125	329	399	over	Nsub_SSH_M_1202.ab1, G29YTMO03GD16I, isotig03149, G3BD2ZF04ETW2E, isotig00349, isotig00345, G29YTMO03HENHA, G3BD2ZF04EEHTG, G29YTMO03G73XD, isotig01019, G3BD2ZF04D712G, G3BD2ZF04EGWGS, isotig01807, G29YTMO03GE3DG, G3BD2ZF04ED4PL, G3BD2ZF04D1POP, G3BD2ZF04D6QDF, G29YTMO03F63TZ, G3BD2ZF04EUGN1, isotig01362, G29YTMO03G2NGD, isotig02834, isotig02437, isotig02796, G3BD2ZF04EDVA4, isotig02792, isotig02…	isotig01825, G29YTMO03G9TY4, G29YTMO03GUAFG, isotig00747, isotig02069, isotig01382, G29YTMO03GSZNL, G3BD2ZF04EDHPE, isotig01779, isotig02055, isotig00694, isotig00691, isotig00331, G29YTMO03FJU2L, G29YTMO03GEU66, G29YTMO03GEOC0, G3BD2ZF04D4MV7, isotig02843, G3BD2ZF04EGRN2, G3BD2ZF04EFKCJ, isotig00281, isotig03076, isotig00712, isotig00319, isotig00316, G29YTMO03G4GHL, isotig01745, G29YTMO03FT1YV,…
GO:0044281	small molecule metabolic process	P	0.0087633	0.0087633	160	113	337	411	over	G29YTMO03GD16I, isotig03149, isotig00349, isotig00345, isotig02060, G29YTMO03HENHA, G3BD2ZF04EEHTG, isotig02853, G29YTMO03G73XD, isotig01018, G3BD2ZF04D712G, G29YTMO03GE3DG, G3BD2ZF04ED4PL, G3BD2ZF04D1POP, G3BD2ZF04EUGN1, isotig01362, G3BD2ZF04EB1ZY, G29YTMO03G2NGD, isotig02834, isotig02439, isotig02437, isotig02792, isotig02791, isotig02399, isotig02789, isotig01744, isotig01349, G29YTMO03GLFIP,…	isotig01825, G29YTMO03G9TY4, G29YTMO03GUAFG, isotig00747, isotig02069, isotig02066, G29YTMO03GSZNL, isotig01416, G3BD2ZF04EPEGP, isotig02055, isotig00694, isotig00691, G29YTMO03FJU2L, G29YTMO03GEOC0, G3BD2ZF04D4MV7, isotig02843, G29YTMO03GO0LS, isotig00687, G3BD2ZF04EV04A, isotig00281, isotig01757, isotig03076, isotig00712, isotig00319, isotig00316, G3BD2ZF04EJL3J, G3BD2ZF04ENN6P, G29YTMO03G4GHL,…
GO:0007286	spermatid development	P	0.00625848	0.00625848	19	2	478	522	over	isotig01829, G29YTMO03G46S6, G29YTMO03G5Z7U, isotig00304, G3BD2ZF04EGKED, isotig01288, isotig01715, isotig03015, isotig02728, G29YTMO03GCLDV, G29YTMO03GAENX, G3BD2ZF04D7WDV, isotig01496, isotig01478, isotig03195, isotig02549, G29YTMO03G0YK4, isotig00415, isotig00765	isotig02274, isotig01122
GO:0048515	spermatid differentiation	P	0.00625848	0.00625848	19	2	478	522	over	isotig01829, G29YTMO03G46S6, G29YTMO03G5Z7U, isotig00304, G3BD2ZF04EGKED, isotig01288, isotig01715, isotig03015, isotig02728, G29YTMO03GCLDV, G29YTMO03GAENX, G3BD2ZF04D7WDV, isotig01496, isotig01478, isotig03195, isotig02549, G29YTMO03G0YK4, isotig00415, isotig00765	isotig02274, isotig01122
GO:0007283	spermatogenesis	P	0.00178153	0.00178153	33	7	464	517	over	isotig01829, G3BD2ZF04EJZAZ, G29YTMO03G46S6, G3BD2ZF04D4VNZ, isotig00711, G29YTMO03G5Z7U, isotig00304, G3BD2ZF04EGKED, isotig01288, isotig01715, isotig03015, isotig02728, G29YTMO03GCLDV, G3BD2ZF04D5VIV, G29YTMO03FRHOE, G29YTMO03GAENX, isotig02709, G29YTMO03FM3BK, G29YTMO03FSQKK, isotig00880, isotig01200, isotig01556, G3BD2ZF04D7WDV, isotig01496, isotig01478, isotig03195, isotig02549, isotig00783,…	G3BD2ZF04D9RII, G29YTMO03GRAOQ, G29YTMO03HCW51, isotig02274, G3BD2ZF04ELV9D, isotig01122, isotig01512
GO:0016740	transferase activity	F	0.00660927	0.00660927	86	47	411	477	over	isotig03149, isotig02060, G3BD2ZF04EEHTG, G3BD2ZF04D712G, G3BD2ZF04ED4PL, G3BD2ZF04D1POP, isotig01362, isotig02041, G29YTMO03G2NGD, isotig02791, isotig01352, isotig01744, G29YTMO03G1QH5, isotig01349, isotig00304, G29YTMO03FNZ8L, isotig02771, isotig02765, isotig01683, isotig01288, G3BD2ZF04D99ME, G29YTMO03FODGM, G29YTMO03FLCAX, isotig01270, isotig00230, G3BD2ZF04EWW5G, isotig00185, isotig03375, is…	isotig01416, isotig00733, isotig01410, isotig03124, G3BD2ZF04EGRN2, isotig00687, isotig01364, G3BD2ZF04EV04A, isotig00281, isotig01757, isotig01359, G3BD2ZF04EJL3J, G29YTMO03FKCZH, G29YTMO03F07RW, G29YTMO03G0NTC, isotig00638, G3BD2ZF04D8L4P, G3BD2ZF04EBZKT, G3BD2ZF04ENF1X, G3BD2ZF04D7MZD, G29YTMO03GENZ6, G3BD2ZF04D14IR, isotig02262, G3BD2ZF04EPKFQ, isotig00528, G29YTMO03GPG05, G3BD2ZF04D9LIT, iso…
GO:0016772	transferase activity, transferring phosphorus-containing groups	F	8.10553e-06	8.10553e-06	62	16	435	508	over	isotig03149, isotig02060, G3BD2ZF04EEHTG, G3BD2ZF04D712G, G3BD2ZF04ED4PL, isotig01362, G29YTMO03G2NGD, isotig02791, isotig01744, G29YTMO03G1QH5, isotig01349, isotig00304, G29YTMO03FNZ8L, isotig02771, isotig01683, isotig01288, G3BD2ZF04D99ME, G29YTMO03FODGM, isotig00230, G3BD2ZF04EWW5G, isotig00185, isotig00574, isotig02728, G29YTMO03GCLDV, G29YTMO03GTMOZ, isotig00569, G3BD2ZF04ERYDS, isotig01244,…	isotig01416, G3BD2ZF04EGRN2, isotig00281, isotig01359, G3BD2ZF04EJL3J, G29YTMO03F07RW, G3BD2ZF04EBZKT, G3BD2ZF04ENF1X, G3BD2ZF04D9LIT, isotig02961, G3BD2ZF04EACRC, isotig02557, G3BD2ZF04D5T3D, isotig00385, isotig00375, G3BD2ZF04EB4LK
GO:0003779	actin binding	F	0.00625848	0.00625848	1	18	496	506	under	isotig01138	G3BD2ZF04EDHPE, isotig01779, isotig00732, G3BD2ZF04EFKCJ, isotig00668, G3BD2ZF04D55XM, isotig01323, isotig02351, G29YTMO03GB9WL, isotig00623, G29YTMO03HGWUS, isotig02253, G29YTMO03G6LXF, G3BD2ZF04EQ72Q, G29YTMO03FU2KB, G29YTMO03FM11M, isotig01883, G29YTMO03F3O6E
GO:0002253	activation of immune response	P	0.0053895	0.0053895	0	15	497	509	under		isotig02394, isotig00664, isotig00596, isotig00188, isotig03006, isotig01243, isotig01951, isotig00460, isotig02176, G3BD2ZF04ESG5K, isotig01487, isotig00387, G3BD2ZF04ECQ18, isotig00763, G3BD2ZF04EFZLW
GO:0002218	activation of innate immune response	P	0.00797665	0.00797665	0	14	497	510	under		isotig02394, isotig00664, isotig00596, isotig00188, isotig03006, isotig01243, isotig01951, isotig00460, isotig02176, G3BD2ZF04ESG5K, isotig01487, isotig00387, isotig00763, G3BD2ZF04EFZLW
GO:0009066	aspartate family amino acid metabolic process	P	0.0283579	0.0283579	2	17	495	507	under	isotig01270, isotig01138	isotig00747, isotig00694, isotig00316, isotig00305, isotig01310, G29YTMO03GBEVL, isotig02739, G29YTMO03GENZ6, isotig00604, G29YTMO03FMKA4, isotig00140, isotig00936, isotig01218, isotig00528, isotig00455, G3BD2ZF04EN6WX, isotig01797
GO:0071843	cellular component biogenesis at cellular level	P	1.96731e-05	1.96731e-05	22	75	475	449	under	G3BD2ZF04ED4PL, G29YTMO03GZMW1, G3BD2ZF04ETB5N, G3BD2ZF04EBDDK, isotig02009, isotig00643, G29YTMO03FKEI7, isotig02290, G29YTMO03G4AO2, G3BD2ZF04EKK5Q, isotig02256, G29YTMO03HCPXA, G3BD2ZF04D73JO, isotig01200, isotig00085, isotig00084, G3BD2ZF04ENZB1, isotig00501, isotig00069, isotig01527, isotig01882, isotig01118	isotig02865, G29YTMO03F2V2J, isotig02101, isotig00741, isotig01025, G3BD2ZF04EAROW, G29YTMO03F5HJC, isotig00695, isotig00297, G29YTMO03G6BXS, isotig00290, isotig01009, G29YTMO03F67TK, G29YTMO03FRBK6, G29YTMO03FVLM0, isotig02774, isotig03056, G3BD2ZF04EP02M, isotig00657, isotig00652, isotig03431, isotig02739, G29YTMO03FSBIL, isotig01654, isotig00615, isotig00214, isotig00213, G3BD2ZF04ELJAD, G29YT…
GO:0022411	cellular component disassembly	P	0.0473846	0.0473846	9	29	488	495	under	G29YTMO03G857E, G29YTMO03GZMW1, isotig00643, isotig02256, G29YTMO03HCPXA, G3BD2ZF04ENZB1, isotig00069, isotig01138, G3BD2ZF04EVANZ	isotig01025, G29YTMO03GTO4D, isotig00297, isotig00290, isotig03431, G29YTMO03GB9WL, isotig01654, G29YTMO03G9M0A, isotig03006, isotig02274, isotig01198, isotig01612, isotig01212, G29YTMO03GDW1S, isotig00524, G3BD2ZF04EQ72Q, isotig01166, isotig03266, G29YTMO03GHALV, isotig02181, isotig02610, isotig02176, isotig00450, isotig02600, isotig01883, isotig00033, isotig03184, isotig01061, isotig00763
GO:0071845	cellular component disassembly at cellular level	P	0.0473846	0.0473846	9	29	488	495	under	G29YTMO03G857E, G29YTMO03GZMW1, isotig00643, isotig02256, G29YTMO03HCPXA, G3BD2ZF04ENZB1, isotig00069, isotig01138, G3BD2ZF04EVANZ	isotig01025, G29YTMO03GTO4D, isotig00297, isotig00290, isotig03431, G29YTMO03GB9WL, isotig01654, G29YTMO03G9M0A, isotig03006, isotig02274, isotig01198, isotig01612, isotig01212, G29YTMO03GDW1S, isotig00524, G3BD2ZF04EQ72Q, isotig01166, isotig03266, G29YTMO03GHALV, isotig02181, isotig02610, isotig02176, isotig00450, isotig02600, isotig01883, isotig00033, isotig03184, isotig01061, isotig00763
GO:0034623	cellular macromolecular complex disassembly	P	0.0301271	0.0301271	7	27	490	497	under	G29YTMO03GZMW1, isotig00643, isotig02256, G29YTMO03HCPXA, G3BD2ZF04ENZB1, isotig00069, G3BD2ZF04EVANZ	isotig01025, G29YTMO03GTO4D, isotig00297, isotig00290, isotig03431, G29YTMO03GB9WL, isotig01654, G29YTMO03G9M0A, isotig03006, isotig01198, isotig01612, isotig01212, G29YTMO03GDW1S, isotig00524, G3BD2ZF04EQ72Q, isotig01166, isotig03266, G29YTMO03GHALV, isotig02181, isotig02610, isotig02176, isotig00450, isotig02600, isotig01883, isotig00033, isotig03184, isotig01061
GO:0034645	cellular macromolecule biosynthetic process	P	0.00286579	0.00286579	75	135	422	389	under	G3BD2ZF04EPXMO, G29YTMO03HCAH4, isotig02456, G29YTMO03G73XD, G3BD2ZF04D712G, G3BD2ZF04EGWGS, G29YTMO03GE3DG, Nsub_SSH_M_1172.ab1, G3BD2ZF04EUGN1, G29YTMO03GZMW1, G29YTMO03G2NGD, G3BD2ZF04D8JF6, isotig02437, G3BD2ZF04D9XTL, G3BD2ZF04D72BW, isotig01744, isotig00309, G3BD2ZF04EB7KX, G3BD2ZF04EBDDK, G3BD2ZF04EGKDA, G3BD2ZF04EI5YW, isotig02009, G3BD2ZF04EXYGV, isotig00643, isotig02358, G3BD2ZF04D0V9I,…	isotig02865, G29YTMO03F2V2J, isotig00747, isotig02101, isotig00741, isotig01025, G29YTMO03GTO4D, isotig01416, isotig02454, G29YTMO03F5HJC, isotig00694, isotig00297, isotig00292, isotig02843, G29YTMO03G6BXS, isotig00290, isotig00723, isotig01009, G29YTMO03F67TK, G3BD2ZF04D3FKF, isotig00712, isotig00316, G3BD2ZF04ESVJ3, G29YTMO03G4GHL, G29YTMO03FRBK6, isotig01745, isotig00305, G29YTMO03G71HK, isoti…
GO:0043624	cellular protein complex disassembly	P	0.0419497	0.0419497	7	26	490	498	under	G29YTMO03GZMW1, isotig00643, isotig02256, G29YTMO03HCPXA, G3BD2ZF04ENZB1, isotig00069, G3BD2ZF04EVANZ	isotig01025, isotig00297, isotig00290, isotig03431, G29YTMO03GB9WL, isotig01654, G29YTMO03G9M0A, isotig03006, isotig01198, isotig01612, isotig01212, G29YTMO03GDW1S, isotig00524, G3BD2ZF04EQ72Q, isotig01166, isotig03266, G29YTMO03GHALV, isotig02181, isotig02610, isotig02176, isotig00450, isotig02600, isotig01883, isotig00033, isotig03184, isotig01061
GO:0044267	cellular protein metabolic process	P	0.00677609	0.00677609	103	166	394	358	under	G3BD2ZF04ETW2E, G29YTMO03G857E, isotig02456, G29YTMO03G73XD, G3BD2ZF04D712G, G3BD2ZF04D4VNZ, G3BD2ZF04ED4PL, G3BD2ZF04EUGN1, isotig01362, G29YTMO03GZMW1, G29YTMO03G2NGD, isotig02437, G3BD2ZF04D3VIP, isotig01744, isotig01743, G29YTMO03G1QH5, G3BD2ZF04ETB5N, isotig00304, G29YTMO03GDE0B, G3BD2ZF04EB7KX, G29YTMO03FNZ8L, G3BD2ZF04EGKED, G3BD2ZF04EBDDK, isotig02771, G29YTMO03F3OCP, G3BD2ZF04EGKDA, G3BD…	isotig02865, G29YTMO03F2V2J, isotig00747, isotig02101, isotig00741, isotig02066, isotig01025, isotig01818, isotig01416, G29YTMO03G1NDT, G29YTMO03F5HJC, isotig00694, isotig00331, G29YTMO03FJU2L, isotig00297, isotig02843, G29YTMO03G6BXS, isotig00290, isotig03124, isotig00723, isotig01009, G3BD2ZF04EJ46E, G29YTMO03F67TK, G3BD2ZF04D9RII, G3BD2ZF04D3FKF, isotig03076, isotig00712, isotig00319, isotig02…
GO:0070887	cellular response to chemical stimulus	P	0.0286827	0.0286827	11	35	486	489	under	isotig03133, G3BD2ZF04EGWGS, G29YTMO03G2NGD, isotig02437, G29YTMO03GDE0B, isotig00648, G29YTMO03FODGM, isotig02728, isotig00906, G29YTMO03G78W5, G29YTMO03HAO4B	isotig01390, G3BD2ZF04D4MV7, isotig00723, G3BD2ZF04ENN6P, isotig00664, G29YTMO03GQOV8, G29YTMO03GMWBN, isotig00188, isotig01653, G3BD2ZF04D14IR, isotig03006, G29YTMO03FMKA4, G29YTMO03GA9NT, isotig00140, isotig01218, G3BD2ZF04EPKFQ, G29YTMO03FJ5YL, isotig01208, isotig01951, isotig01150, isotig01940, isotig00468, isotig01142, isotig00460, isotig02176, isotig02600, G3BD2ZF04D4NWI, isotig01487, isoti…
GO:0006613	cotranslational protein targeting to membrane	P	0.0222065	0.0222065	6	26	491	498	under	G29YTMO03GZMW1, isotig00643, isotig02256, G29YTMO03HCPXA, G3BD2ZF04ENZB1, isotig00069	isotig01025, isotig00297, isotig00290, isotig03431, isotig01654, G29YTMO03G9M0A, isotig03006, isotig01198, isotig01612, isotig01219, isotig01212, G29YTMO03GDW1S, isotig00524, isotig01166, isotig03266, G29YTMO03GHALV, isotig02181, isotig02610, isotig02176, isotig00450, isotig02600, isotig00033, isotig03184, isotig01061, isotig03163, isotig01433
GO:0044444	cytoplasmic part	C	0.0416833	0.0416833	162	223	335	301	under	Nsub_SSH_M_1202.ab1, isotig03149, G3BD2ZF04ETW2E, G3BD2ZF04EONW7, G29YTMO03G1954, G29YTMO03HCAH4, G3BD2ZF04EJZAZ, isotig00345, G29YTMO03G857E, isotig02456, isotig03133, G29YTMO03G73XD, isotig03130, isotig01018, G29YTMO03GE3DG, G3BD2ZF04D1POP, G3BD2ZF04EHN8Z, G29YTMO03GZMW1, G29YTMO03GKTS4, G29YTMO03G2NGD, isotig02437, isotig02399, G29YTMO03G85MI, isotig01351, isotig00272, isotig02789, isotig01744…	isotig02865, G29YTMO03F2V2J, G29YTMO03GUAFG, isotig02069, isotig02101, isotig00741, isotig02066, isotig01025, G3BD2ZF04EDHPE, isotig01779, isotig01416, G3BD2ZF04EAROW, G29YTMO03G1NDT, G29YTMO03F5HJC, isotig00695, isotig00694, isotig00331, G29YTMO03FJU2L, isotig00297, G29YTMO03GEU66, G3BD2ZF04D4MV7, isotig02843, G29YTMO03G6BXS, isotig00290, isotig03089, G29YTMO03GO0LS, isotig01009, G29YTMO03F67TK,…
GO:0005829	cytosol	C	1.96731e-05	1.96731e-05	45	111	452	413	under	G3BD2ZF04ETW2E, isotig02456, isotig03133, G29YTMO03G73XD, G29YTMO03GE3DG, G3BD2ZF04D1POP, G29YTMO03GZMW1, G29YTMO03G2NGD, isotig02437, isotig00272, isotig00309, G29YTMO03GDE0B, G3BD2ZF04EGKDA, isotig02765, isotig00643, G3BD2ZF04ETXW1, G29YTMO03FLCAX, isotig02290, isotig00573, isotig00963, G29YTMO03GGDTL, G3BD2ZF04D1UWY, G29YTMO03HIJLU, isotig02265, isotig00542, isotig02256, G29YTMO03HCPXA, isotig…	G29YTMO03F2V2J, isotig02069, isotig00741, isotig01025, G3BD2ZF04EAROW, isotig00694, isotig00331, G29YTMO03FJU2L, isotig00297, G3BD2ZF04D4MV7, isotig02843, G29YTMO03G6BXS, isotig00290, G29YTMO03F67TK, G3BD2ZF04EV04A, G3BD2ZF04D3FKF, isotig00319, G3BD2ZF04EJL3J, isotig01745, G29YTMO03GW08R, G29YTMO03G71HK, G3BD2ZF04EDVWS, isotig00260, G29YTMO03GQOV8, G3BD2ZF04EQ869, G3BD2ZF04EIPEX, G3BD2ZF04EOCL6, …
GO:0044445	cytosolic part	C	0.00242763	0.00242763	9	39	488	485	under	G29YTMO03GZMW1, isotig00643, isotig02256, G29YTMO03HCPXA, isotig00085, isotig00084, G3BD2ZF04ENZB1, isotig00069, G3BD2ZF04ENC9Z	isotig00741, isotig01025, isotig00297, G29YTMO03G6BXS, isotig00290, G3BD2ZF04EV04A, G3BD2ZF04D3FKF, G29YTMO03GW08R, G3BD2ZF04EDVWS, isotig03431, isotig01654, isotig00214, G29YTMO03G9M0A, isotig03006, isotig01198, isotig00942, isotig01612, isotig01212, G29YTMO03GDW1S, isotig02648, isotig00524, isotig01166, isotig01951, G3BD2ZF04EN5KH, isotig03266, G29YTMO03GHALV, isotig02181, isotig02610, isotig02…
GO:0022626	cytosolic ribosome	C	0.0104257	0.0104257	8	32	489	492	under	G29YTMO03GZMW1, isotig00643, isotig02256, G29YTMO03HCPXA, isotig00085, isotig00084, G3BD2ZF04ENZB1, isotig00069	isotig00741, isotig01025, isotig00297, G29YTMO03G6BXS, isotig00290, isotig03431, isotig01654, isotig00214, G29YTMO03G9M0A, isotig03006, isotig01198, isotig00942, isotig01612, isotig01212, G29YTMO03GDW1S, isotig02648, isotig00524, isotig01166, isotig01951, G3BD2ZF04EN5KH, isotig03266, G29YTMO03GHALV, isotig02181, isotig02610, isotig02176, isotig00450, isotig02600, isotig00033, isotig03184, isotig0…
GO:0022627	cytosolic small ribosomal subunit	C	0.0200001	0.0200001	2	18	495	506	under	isotig02256, isotig00069	isotig00741, isotig01025, isotig00290, isotig03431, isotig00214, G29YTMO03G9M0A, isotig03006, isotig01198, isotig01212, isotig00524, isotig01166, isotig01951, G3BD2ZF04EN5KH, isotig02176, isotig02600, isotig03184, isotig01061, isotig03208
GO:0006952	defense response	P	0.00255259	0.00255259	7	34	490	490	under	G3BD2ZF04ED4PL, G3BD2ZF04D4Z1R, G3BD2ZF04D7SHR, isotig01491, isotig00025, isotig00024, G29YTMO03GKY7G	isotig02069, isotig02066, isotig00292, isotig02394, isotig00664, G29YTMO03G6PGA, isotig03046, isotig00640, G29YTMO03GMU78, isotig00596, G3BD2ZF04EVB9O, isotig01268, isotig00188, G3BD2ZF04D6KIQ, isotig03006, isotig01243, isotig02312, isotig01584, isotig01951, isotig01150, isotig01940, isotig00460, isotig02176, G3BD2ZF04ESG5K, isotig01487, isotig00047, isotig00387, G3BD2ZF04ECQ18, G3BD2ZF04EN6WX, i…
GO:0072599	establishment of protein localization in endoplasmic reticulum	P	0.0222065	0.0222065	6	26	491	498	under	G29YTMO03GZMW1, isotig00643, isotig02256, G29YTMO03HCPXA, G3BD2ZF04ENZB1, isotig00069	isotig01025, isotig00297, isotig00290, isotig03431, G3BD2ZF04EVB9O, isotig01654, G29YTMO03G9M0A, isotig03006, isotig01198, isotig01612, isotig01219, isotig01212, G29YTMO03GDW1S, isotig00524, isotig01166, isotig03266, G29YTMO03GHALV, isotig02181, isotig02610, isotig02176, isotig00450, isotig02600, isotig00033, isotig03184, isotig01061, isotig03163
GO:0072594	establishment of protein localization to organelle	P	0.0473846	0.0473846	9	29	488	495	under	G3BD2ZF04EONW7, G29YTMO03GZMW1, isotig01743, isotig00643, G3BD2ZF04EEUEH, isotig02256, G29YTMO03HCPXA, G3BD2ZF04ENZB1, isotig00069	isotig01025, G29YTMO03FJU2L, isotig00297, isotig00290, isotig03431, G3BD2ZF04EVB9O, isotig01654, G29YTMO03G9M0A, isotig03006, isotig01198, isotig01612, isotig01219, isotig01212, G29YTMO03GDW1S, isotig00524, isotig01166, isotig03266, isotig01940, G29YTMO03GHALV, isotig02181, isotig02610, isotig02176, isotig00450, isotig02600, G29YTMO03F3O6E, isotig00033, isotig03184, isotig01061, isotig03163
GO:0005576	extracellular region	C	0.0233891	0.0233891	10	34	487	490	under	G29YTMO03G857E, G3BD2ZF04D4Z1R, G3BD2ZF04EGKDA, G3BD2ZF04ETZJC, G3BD2ZF04EVAZ7, G3BD2ZF04ECJ27, isotig03257, isotig01137, G29YTMO03GM5EX, isotig00026	isotig00351, isotig00296, isotig03089, G29YTMO03HEGA7, G3BD2ZF04ENN6P, isotig00278, isotig00273, isotig01748, G3BD2ZF04EPTIT, G29YTMO03GQOV8, isotig02411, isotig03046, isotig01328, isotig01669, isotig01243, isotig00167, G29YTMO03GCQUZ, isotig02274, isotig02273, isotig02705, G29YTMO03G6LXF, isotig00088, isotig00087, isotig00086, isotig00468, isotig01122, G29YTMO03GGIE5, isotig01106, isotig00385, G…
GO:0044421	extracellular region part	C	0.00546207	0.00546207	5	28	492	496	under	G29YTMO03G857E, G3BD2ZF04D4Z1R, G3BD2ZF04EGKDA, G3BD2ZF04ETZJC, isotig00026	isotig00351, isotig03089, G29YTMO03HEGA7, G3BD2ZF04ENN6P, isotig00278, isotig00273, isotig01748, G3BD2ZF04EPTIT, isotig02411, isotig03046, isotig01328, isotig01669, isotig01243, isotig00167, G29YTMO03GCQUZ, isotig02274, isotig02273, isotig02705, isotig00088, isotig00087, isotig01122, G29YTMO03GGIE5, isotig01106, G3BD2ZF04ECQ18, isotig00414, isotig00370, isotig00369, isotig01035
GO:0010467	gene expression	P	0.000100097	0.000100097	75	147	422	377	under	G3BD2ZF04EPXMO, isotig00349, G29YTMO03HCAH4, isotig02456, G29YTMO03G73XD, isotig03130, G3BD2ZF04EGWGS, G29YTMO03GRXUU, G3BD2ZF04ED4PL, Nsub_SSH_M_1172.ab1, G3BD2ZF04EUGN1, G29YTMO03GZMW1, G29YTMO03G2NGD, G3BD2ZF04D8JF6, isotig02437, G3BD2ZF04D72BW, isotig01744, isotig01743, G3BD2ZF04EB7KX, G3BD2ZF04EBDDK, G3BD2ZF04EGKDA, G3BD2ZF04EI5YW, isotig02009, G3BD2ZF04EXYGV, isotig01683, isotig00643, G3BD2…	isotig02865, isotig00747, isotig02101, isotig00741, isotig01025, G29YTMO03GTO4D, isotig01416, isotig02454, G3BD2ZF04EAROW, G29YTMO03F5HJC, isotig00694, isotig00297, G3BD2ZF04D4MV7, isotig00292, isotig02843, G29YTMO03G6BXS, isotig00290, isotig00723, isotig01009, G29YTMO03F67TK, G3BD2ZF04D3FKF, isotig00712, isotig00316, G3BD2ZF04ESVJ3, G29YTMO03FRBK6, isotig01745, isotig00305, G29YTMO03G71HK, G29YT…
GO:0006955	immune response	P	0.0166332	0.0166332	6	27	491	497	under	G3BD2ZF04ED4PL, G3BD2ZF04D4Z1R, G3BD2ZF04D7SHR, G3BD2ZF04EBU2U, isotig00025, isotig00024	isotig02069, isotig02066, isotig00292, isotig00723, isotig00664, G29YTMO03G6PGA, isotig00640, isotig00596, G3BD2ZF04EVB9O, isotig00188, isotig03006, isotig01243, isotig02312, isotig01584, isotig01951, isotig01940, isotig00460, isotig02176, G3BD2ZF04ESG5K, isotig01487, isotig00047, G3BD2ZF04ECQ18, G3BD2ZF04EN6WX, isotig02528, isotig01046, G3BD2ZF04EFZLW, G29YTMO03HFITP
GO:0002757	immune response-activating signal transduction	P	0.00797665	0.00797665	0	14	497	510	under		isotig02394, isotig00664, isotig00596, isotig00188, isotig03006, isotig01243, isotig01951, isotig00460, isotig02176, G3BD2ZF04ESG5K, isotig01487, isotig00387, isotig00763, G3BD2ZF04EFZLW
GO:0002764	immune response-regulating signaling pathway	P	0.00797665	0.00797665	0	14	497	510	under		isotig02394, isotig00664, isotig00596, isotig00188, isotig03006, isotig01243, isotig01951, isotig00460, isotig02176, G3BD2ZF04ESG5K, isotig01487, isotig00387, isotig00763, G3BD2ZF04EFZLW
GO:0045087	innate immune response	P	0.0163413	0.0163413	4	23	493	501	under	G3BD2ZF04ED4PL, G3BD2ZF04D7SHR, isotig00025, isotig00024	isotig02069, isotig02066, isotig00664, G29YTMO03G6PGA, isotig00640, isotig00596, G3BD2ZF04EVB9O, isotig00188, isotig03006, isotig01243, isotig02312, isotig01584, isotig01951, isotig01940, isotig00460, isotig02176, G3BD2ZF04ESG5K, isotig01487, isotig00047, G3BD2ZF04ECQ18, isotig02528, isotig01046, G3BD2ZF04EFZLW
GO:0002758	innate immune response-activating signal transduction	P	0.00797665	0.00797665	0	14	497	510	under		isotig02394, isotig00664, isotig00596, isotig00188, isotig03006, isotig01243, isotig01951, isotig00460, isotig02176, G3BD2ZF04ESG5K, isotig01487, isotig00387, isotig00763, G3BD2ZF04EFZLW
GO:0032984	macromolecular complex disassembly	P	0.0301271	0.0301271	7	27	490	497	under	G29YTMO03GZMW1, isotig00643, isotig02256, G29YTMO03HCPXA, G3BD2ZF04ENZB1, isotig00069, G3BD2ZF04EVANZ	isotig01025, G29YTMO03GTO4D, isotig00297, isotig00290, isotig03431, G29YTMO03GB9WL, isotig01654, G29YTMO03G9M0A, isotig03006, isotig01198, isotig01612, isotig01212, G29YTMO03GDW1S, isotig00524, G3BD2ZF04EQ72Q, isotig01166, isotig03266, G29YTMO03GHALV, isotig02181, isotig02610, isotig02176, isotig00450, isotig02600, isotig01883, isotig00033, isotig03184, isotig01061
GO:0009059	macromolecule biosynthetic process	P	0.00164463	0.00164463	76	139	421	385	under	G3BD2ZF04EPXMO, G29YTMO03HCAH4, isotig02456, G29YTMO03G73XD, G3BD2ZF04D712G, G3BD2ZF04EGWGS, G29YTMO03GE3DG, Nsub_SSH_M_1172.ab1, G3BD2ZF04EUGN1, G29YTMO03GZMW1, G29YTMO03G2NGD, G3BD2ZF04D8JF6, isotig02437, G3BD2ZF04D9XTL, G3BD2ZF04D72BW, isotig01744, isotig00309, G3BD2ZF04EB7KX, G3BD2ZF04EBDDK, G3BD2ZF04EGKDA, G3BD2ZF04EI5YW, isotig02009, G3BD2ZF04EXYGV, isotig00643, isotig02358, G3BD2ZF04D0V9I,…	isotig02865, G29YTMO03F2V2J, isotig00747, isotig02101, isotig00741, isotig01025, G29YTMO03GTO4D, isotig01416, isotig02454, G29YTMO03F5HJC, isotig00694, isotig00297, isotig00292, isotig02843, G29YTMO03G6BXS, isotig00290, isotig00723, isotig01009, G29YTMO03F67TK, G3BD2ZF04EV04A, G3BD2ZF04D3FKF, isotig00712, isotig00316, G3BD2ZF04ESVJ3, G29YTMO03G4GHL, G29YTMO03FRBK6, isotig01745, isotig00305, G29YT…
GO:0034660	ncRNA metabolic process	P	0.0330023	0.0330023	4	21	493	503	under	G3BD2ZF04EGKDA, isotig02290, G29YTMO03HCPXA, isotig00069	isotig00747, isotig01025, G3BD2ZF04EAROW, isotig00694, isotig02843, isotig00316, isotig01745, isotig00305, G29YTMO03FVLM0, isotig02774, isotig03431, G29YTMO03GBEVL, isotig01198, isotig00524, G3BD2ZF04EN5KH, isotig03266, isotig02600, G3BD2ZF04EG9DG, isotig00794, isotig01460, isotig01061
GO:0002221	pattern recognition receptor signaling pathway	P	0.00797665	0.00797665	0	14	497	510	under		isotig02394, isotig00664, isotig00596, isotig00188, isotig03006, isotig01243, isotig01951, isotig00460, isotig02176, G3BD2ZF04ESG5K, isotig01487, isotig00387, isotig00763, G3BD2ZF04EFZLW
GO:0031349	positive regulation of defense response	P	0.0222065	0.0222065	1	15	496	509	under	G3BD2ZF04D7SHR	isotig02394, isotig00664, isotig00596, isotig00188, isotig03006, isotig01243, isotig01951, isotig01150, isotig00460, isotig02176, G3BD2ZF04ESG5K, isotig01487, isotig00387, isotig00763, G3BD2ZF04EFZLW
GO:0050778	positive regulation of immune response	P	0.0222065	0.0222065	1	15	496	509	under	G3BD2ZF04D7SHR	isotig02394, isotig00664, isotig00596, isotig00188, isotig03006, isotig01243, isotig01951, isotig00460, isotig02176, G3BD2ZF04ESG5K, isotig01487, isotig00387, G3BD2ZF04ECQ18, isotig00763, G3BD2ZF04EFZLW
GO:0002684	positive regulation of immune system process	P	0.0318778	0.0318778	3	19	494	505	under	isotig00648, G3BD2ZF04D7SHR, isotig02553	G29YTMO03FJU2L, isotig02394, isotig00664, isotig00596, isotig00188, isotig03006, isotig01243, G3BD2ZF04EOF21, isotig01951, isotig01940, isotig00460, isotig02176, G3BD2ZF04ESG5K, isotig01487, isotig00387, G3BD2ZF04ECQ18, G29YTMO03GTFWR, isotig00763, G3BD2ZF04EFZLW
GO:0045089	positive regulation of innate immune response	P	0.0347715	0.0347715	1	14	496	510	under	G3BD2ZF04D7SHR	isotig02394, isotig00664, isotig00596, isotig00188, isotig03006, isotig01243, isotig01951, isotig00460, isotig02176, G3BD2ZF04ESG5K, isotig01487, isotig00387, isotig00763, G3BD2ZF04EFZLW
GO:0043241	protein complex disassembly	P	0.0419497	0.0419497	7	26	490	498	under	G29YTMO03GZMW1, isotig00643, isotig02256, G29YTMO03HCPXA, G3BD2ZF04ENZB1, isotig00069, G3BD2ZF04EVANZ	isotig01025, isotig00297, isotig00290, isotig03431, G29YTMO03GB9WL, isotig01654, G29YTMO03G9M0A, isotig03006, isotig01198, isotig01612, isotig01212, G29YTMO03GDW1S, isotig00524, G3BD2ZF04EQ72Q, isotig01166, isotig03266, G29YTMO03GHALV, isotig02181, isotig02610, isotig02176, isotig00450, isotig02600, isotig01883, isotig00033, isotig03184, isotig01061
GO:0070972	protein localization in endoplasmic reticulum	P	0.0222065	0.0222065	6	26	491	498	under	G29YTMO03GZMW1, isotig00643, isotig02256, G29YTMO03HCPXA, G3BD2ZF04ENZB1, isotig00069	isotig01025, isotig00297, isotig00290, isotig03431, G3BD2ZF04EVB9O, isotig01654, G29YTMO03G9M0A, isotig03006, isotig01198, isotig01612, isotig01219, isotig01212, G29YTMO03GDW1S, isotig00524, isotig01166, isotig03266, G29YTMO03GHALV, isotig02181, isotig02610, isotig02176, isotig00450, isotig02600, isotig00033, isotig03184, isotig01061, isotig03163
GO:0019538	protein metabolic process	P	0.00531841	0.00531841	113	179	384	345	under	G3BD2ZF04ETW2E, isotig00349, G29YTMO03G857E, isotig02456, G29YTMO03G73XD, G3BD2ZF04D712G, G3BD2ZF04D4VNZ, G3BD2ZF04ED4PL, G3BD2ZF04EUGN1, isotig01362, G29YTMO03GZMW1, G29YTMO03G2NGD, isotig02437, isotig02796, G3BD2ZF04D3VIP, isotig01744, isotig01743, G29YTMO03G1QH5, G3BD2ZF04ETB5N, isotig00304, G29YTMO03GDE0B, G3BD2ZF04EB7KX, G29YTMO03FNZ8L, G3BD2ZF04EGKED, G3BD2ZF04EBDDK, isotig02771, G29YTMO03F…	isotig02865, G29YTMO03F2V2J, isotig00747, G3BD2ZF04ET0GL, isotig02101, isotig00741, isotig02066, isotig01025, G3BD2ZF04EELTE, isotig01818, isotig01416, G29YTMO03G1NDT, G29YTMO03F5HJC, isotig00694, isotig00331, G29YTMO03FJU2L, isotig00297, isotig02843, G29YTMO03G6BXS, isotig00290, isotig03124, isotig03089, isotig00723, isotig01009, G3BD2ZF04EJ46E, G29YTMO03F67TK, G3BD2ZF04D9RII, G3BD2ZF04D3FKF, is…
GO:0045047	protein targeting to ER	P	0.0222065	0.0222065	6	26	491	498	under	G29YTMO03GZMW1, isotig00643, isotig02256, G29YTMO03HCPXA, G3BD2ZF04ENZB1, isotig00069	isotig01025, isotig00297, isotig00290, isotig03431, G3BD2ZF04EVB9O, isotig01654, G29YTMO03G9M0A, isotig03006, isotig01198, isotig01612, isotig01219, isotig01212, G29YTMO03GDW1S, isotig00524, isotig01166, isotig03266, G29YTMO03GHALV, isotig02181, isotig02610, isotig02176, isotig00450, isotig02600, isotig00033, isotig03184, isotig01061, isotig03163
GO:0006612	protein targeting to membrane	P	0.0222065	0.0222065	7	28	490	496	under	G29YTMO03GZMW1, G3BD2ZF04ETB5N, isotig00643, isotig02256, G29YTMO03HCPXA, G3BD2ZF04ENZB1, isotig00069	isotig01025, G29YTMO03FJU2L, isotig00297, isotig00290, isotig03431, isotig01654, G29YTMO03G9M0A, isotig03006, isotig01198, isotig01612, isotig01219, isotig01212, G29YTMO03GDW1S, isotig00524, isotig01166, isotig03266, isotig01940, G29YTMO03GHALV, isotig02181, isotig02610, isotig02176, isotig00450, isotig02600, isotig00033, isotig03184, isotig01061, isotig03163, isotig01433
GO:0031347	regulation of defense response	P	0.00382433	0.00382433	1	19	496	505	under	G3BD2ZF04D7SHR	isotig02066, isotig02394, isotig00664, G29YTMO03G6PGA, isotig00596, isotig00188, isotig03006, isotig01243, isotig01951, isotig01150, isotig01940, isotig00460, isotig02176, G3BD2ZF04ESG5K, isotig01487, isotig00387, isotig00763, G3BD2ZF04EFZLW, G29YTMO03HFITP
GO:0050776	regulation of immune response	P	0.00382433	0.00382433	1	19	496	505	under	G3BD2ZF04D7SHR	isotig02066, isotig02394, isotig00664, G29YTMO03G6PGA, isotig00596, isotig00188, isotig03006, isotig01243, isotig01951, isotig01940, isotig00460, isotig02176, G3BD2ZF04ESG5K, isotig01487, isotig00387, G3BD2ZF04ECQ18, isotig00763, G3BD2ZF04EFZLW, G29YTMO03HFITP
GO:0002682	regulation of immune system process	P	0.0104257	0.0104257	4	24	493	500	under	isotig00648, G3BD2ZF04D7SHR, isotig01137, isotig02553	isotig02066, G29YTMO03FJU2L, isotig02394, isotig00664, G29YTMO03G6PGA, isotig00596, isotig00188, G3BD2ZF04D14IR, isotig03006, isotig01243, G3BD2ZF04EOF21, isotig01951, isotig01940, isotig00460, isotig02176, isotig00848, G3BD2ZF04ESG5K, isotig01487, isotig00387, G3BD2ZF04ECQ18, G29YTMO03GTFWR, isotig00763, G3BD2ZF04EFZLW, G29YTMO03HFITP
GO:0045088	regulation of innate immune response	P	0.00914511	0.00914511	1	17	496	507	under	G3BD2ZF04D7SHR	isotig02066, isotig02394, isotig00664, G29YTMO03G6PGA, isotig00596, isotig00188, isotig03006, isotig01243, isotig01951, isotig01940, isotig00460, isotig02176, G3BD2ZF04ESG5K, isotig01487, isotig00387, isotig00763, G3BD2ZF04EFZLW
GO:0048583	regulation of response to stimulus	P	0.0367521	0.0367521	16	42	481	482	under	G3BD2ZF04EPXMO, G29YTMO03G857E, Nsub_SSH_M_1172.ab1, G3BD2ZF04EHN8Z, G29YTMO03G2NGD, G29YTMO03FNZ8L, G29YTMO03F3OCP, isotig00648, isotig01315, G29YTMO03FODGM, G29YTMO03HIR51, isotig01997, G3BD2ZF04D7SHR, isotig00906, isotig02944, isotig01462	G29YTMO03F2V2J, isotig02066, isotig01416, isotig00723, G3BD2ZF04D3FKF, isotig01359, isotig02394, isotig01748, isotig00664, G29YTMO03F07RW, G29YTMO03G6PGA, isotig00596, G3BD2ZF04EBZKT, isotig00188, isotig01653, G3BD2ZF04D14IR, G29YTMO03G9M0A, isotig03006, G3BD2ZF04D7TF4, isotig01243, G29YTMO03G6LXF, G29YTMO03GQK4F, G3BD2ZF04D9LIT, isotig01951, isotig01150, isotig01940, G29YTMO03FM11M, isotig00460,…
GO:0080134	regulation of response to stress	P	0.0330023	0.0330023	5	23	492	501	under	G29YTMO03G857E, Nsub_SSH_M_1172.ab1, G29YTMO03FNZ8L, isotig00648, G3BD2ZF04D7SHR	isotig02066, isotig00723, isotig02394, isotig00664, G29YTMO03G6PGA, isotig00596, isotig00188, G29YTMO03G9M0A, isotig03006, isotig01243, G3BD2ZF04D9LIT, isotig01951, isotig01150, isotig01940, isotig00460, isotig02176, G3BD2ZF04ESG5K, isotig01487, isotig00387, G29YTMO03GIPPS, isotig00763, G3BD2ZF04EFZLW, G29YTMO03HFITP
GO:0042221	response to chemical stimulus	P	4.15601e-05	4.15601e-05	31	87	466	437	under	isotig03133, G3BD2ZF04EGWGS, G3BD2ZF04D1POP, G29YTMO03G2NGD, isotig02437, G29YTMO03GDE0B, G3BD2ZF04D4Z1R, isotig00648, G29YTMO03F9E63, G29YTMO03FODGM, G29YTMO03FLCAX, isotig01270, isotig02728, G29YTMO03GCLDV, G3BD2ZF04ERYDS, G3BD2ZF04D1UWY, G3BD2ZF04ECJ27, G3BD2ZF04EBU2U, G29YTMO03GKW35, isotig01156, G3BD2ZF04EI4VC, isotig00906, G3BD2ZF04EFG64, G3BD2ZF04ELZQM, isotig03257, isotig01138, G3BD2ZF04E…	isotig01390, G3BD2ZF04EUTHQ, isotig02066, isotig03132, isotig00733, isotig00331, G29YTMO03FJU2L, G3BD2ZF04D4MV7, isotig00292, G29YTMO03G6BXS, isotig00723, isotig00687, isotig00719, G29YTMO03GY4YT, G3BD2ZF04ENN6P, G29YTMO03G4GHL, isotig00664, G29YTMO03G71HK, G29YTMO03GQOV8, G3BD2ZF04EOCL6, G3BD2ZF04EUCJG, G29YTMO03G6PGA, isotig03046, isotig02367, isotig01328, G29YTMO03GB9WL, G29YTMO03GMWBN, G3BD2Z…
GO:0010033	response to organic substance	P	0.00650836	0.00650836	21	56	476	468	under	isotig03133, G3BD2ZF04EGWGS, G3BD2ZF04D1POP, G29YTMO03G2NGD, isotig02437, G29YTMO03GDE0B, isotig00648, G29YTMO03FODGM, G29YTMO03FLCAX, isotig01270, isotig02728, G3BD2ZF04D1UWY, G3BD2ZF04ECJ27, G3BD2ZF04EBU2U, isotig01156, isotig00906, G3BD2ZF04EFG64, isotig03257, isotig01138, G3BD2ZF04EU9J4, G29YTMO03HAO4B	isotig01390, isotig02066, isotig00733, G29YTMO03FJU2L, G3BD2ZF04D4MV7, isotig00292, G29YTMO03G6BXS, isotig00723, isotig00687, G3BD2ZF04ENN6P, G29YTMO03G4GHL, isotig00664, G29YTMO03GQOV8, G3BD2ZF04EOCL6, G3BD2ZF04EUCJG, G29YTMO03G6PGA, isotig03046, isotig02367, isotig01328, G29YTMO03GMWBN, G3BD2ZF04EVB9O, G3BD2ZF04EVCKR, isotig00188, isotig02739, isotig01653, G3BD2ZF04D14IR, isotig02721, isotig030…
GO:0050896	response to stimulus	P	0.0380052	0.0380052	118	173	379	351	under	Nsub_SSH_M_1202.ab1, G3BD2ZF04ETW2E, G3BD2ZF04EAJQM, G3BD2ZF04EPXMO, G29YTMO03G857E, isotig02853, G29YTMO03FWBI1, isotig03133, G29YTMO03G73XD, G3BD2ZF04D712G, G3BD2ZF04EGWGS, G3BD2ZF04D4VNZ, G3BD2ZF04ED4PL, G3BD2ZF04D1POP, Nsub_SSH_M_1172.ab1, G3BD2ZF04EHN8Z, G3BD2ZF04EUGN1, isotig01362, G29YTMO03G2NGD, isotig02439, isotig02437, G3BD2ZF04D9XTL, isotig02030, G29YTMO03G1QH5, G3BD2ZF04ETB5N, G29YTMO…	isotig01390, G29YTMO03F2V2J, G29YTMO03GUAFG, isotig02069, G3BD2ZF04EUTHQ, isotig02066, isotig01382, isotig01416, isotig02454, isotig03132, isotig00733, isotig00331, G29YTMO03FJU2L, G3BD2ZF04D4MV7, isotig00292, G29YTMO03G6BXS, G29YTMO03GO0LS, isotig00723, isotig00687, G3BD2ZF04D3FKF, isotig00719, isotig01757, isotig01359, isotig02394, G29YTMO03GY4YT, G3BD2ZF04ENN6P, G29YTMO03G4GHL, isotig01748, is…
GO:0030529	ribonucleoprotein complex	C	7.24622e-06	7.24622e-06	38	105	459	419	under	G29YTMO03HCAH4, isotig02456, G29YTMO03GRXUU, G3BD2ZF04EUGN1, G29YTMO03GZMW1, G29YTMO03GKTS4, isotig02437, isotig00272, G29YTMO03FNZ8L, G3BD2ZF04EBDDK, isotig02009, isotig00643, G29YTMO03FKEI7, G29YTMO03G4AO2, isotig02265, isotig02256, G29YTMO03HCPXA, G3BD2ZF04D73JO, isotig01200, isotig02639, isotig00085, isotig00084, G3BD2ZF04EE8FP, G29YTMO03FU5R3, G3BD2ZF04ENZB1, isotig00501, isotig00069, isotig…	isotig02865, isotig02101, isotig00741, isotig01025, isotig01416, G3BD2ZF04EAROW, G29YTMO03G1NDT, G29YTMO03F5HJC, isotig00695, isotig00331, isotig00297, G29YTMO03G6BXS, isotig00290, isotig01009, G29YTMO03F67TK, isotig00712, G29YTMO03FRBK6, isotig00260, isotig02774, isotig03056, isotig00657, isotig00652, isotig01328, isotig01326, isotig03431, G3BD2ZF04EVCKR, G29YTMO03FSBIL, isotig01654, isotig00615…
GO:0022613	ribonucleoprotein complex biogenesis	P	3.07339e-05	3.07339e-05	21	72	476	452	under	G3BD2ZF04ED4PL, G29YTMO03GZMW1, G3BD2ZF04EBDDK, isotig02009, isotig00643, G29YTMO03FKEI7, isotig02290, G29YTMO03G4AO2, G3BD2ZF04EKK5Q, isotig02256, G29YTMO03HCPXA, G3BD2ZF04D73JO, isotig01200, isotig00085, isotig00084, G3BD2ZF04ENZB1, isotig00501, isotig00069, isotig01527, isotig01882, isotig01118	isotig02865, isotig02101, isotig00741, isotig01025, G3BD2ZF04EAROW, G29YTMO03F5HJC, isotig00695, isotig00297, G29YTMO03G6BXS, isotig00290, isotig01009, G29YTMO03F67TK, G29YTMO03FRBK6, G29YTMO03FVLM0, isotig02774, isotig03056, isotig00657, isotig00652, isotig03431, G29YTMO03FSBIL, isotig01654, isotig00615, isotig00214, isotig00213, G3BD2ZF04ELJAD, G29YTMO03G9M0A, isotig03006, isotig02278, isotig00…
GO:0044391	ribosomal subunit	C	0.00650836	0.00650836	10	38	487	486	under	G29YTMO03GZMW1, G29YTMO03GKTS4, G3BD2ZF04EBDDK, isotig00643, isotig02256, G29YTMO03HCPXA, isotig00085, isotig00084, G3BD2ZF04ENZB1, isotig00069	isotig00741, isotig01025, isotig01416, G29YTMO03F5HJC, isotig00297, G29YTMO03G6BXS, isotig00290, isotig03431, isotig01654, isotig00214, G3BD2ZF04ELJAD, G29YTMO03G9M0A, isotig03006, isotig01198, isotig00942, isotig01612, isotig01212, G29YTMO03GDW1S, isotig02648, isotig00524, isotig01166, isotig01951, G3BD2ZF04EN5KH, isotig03266, isotig03265, G29YTMO03GHALV, isotig02181, isotig02610, isotig02176, i…
GO:0005840	ribosome	C	1.5133e-06	1.5133e-06	26	89	471	435	under	isotig02456, G29YTMO03GZMW1, G29YTMO03GKTS4, isotig02437, G3BD2ZF04EBDDK, isotig02009, isotig00643, G29YTMO03FKEI7, G29YTMO03G4AO2, isotig02265, isotig02256, G29YTMO03HCPXA, G3BD2ZF04D73JO, isotig01200, isotig00085, isotig00084, G29YTMO03FU5R3, G3BD2ZF04ENZB1, isotig00501, isotig00069, isotig01527, isotig01882, isotig01118, isotig00772, isotig00014, isotig00008	isotig02865, isotig02101, isotig00741, isotig01025, isotig01416, G29YTMO03G1NDT, G29YTMO03F5HJC, isotig00695, isotig00297, G29YTMO03G6BXS, isotig00290, isotig01009, G29YTMO03F67TK, isotig00712, G29YTMO03FRBK6, isotig00260, isotig03056, isotig00657, isotig00652, isotig01326, isotig03431, G29YTMO03FSBIL, isotig01654, isotig00615, isotig00214, isotig00213, G3BD2ZF04ELJAD, G29YTMO03G9M0A, isotig03365…
GO:0042254	ribosome biogenesis	P	1.96731e-05	1.96731e-05	19	70	478	454	under	G29YTMO03GZMW1, G3BD2ZF04EBDDK, isotig02009, isotig00643, G29YTMO03FKEI7, G29YTMO03G4AO2, G3BD2ZF04EKK5Q, isotig02256, G29YTMO03HCPXA, G3BD2ZF04D73JO, isotig01200, isotig00085, isotig00084, G3BD2ZF04ENZB1, isotig00501, isotig00069, isotig01527, isotig01882, isotig01118	isotig02865, isotig02101, isotig00741, isotig01025, G29YTMO03F5HJC, isotig00695, isotig00297, G29YTMO03G6BXS, isotig00290, isotig01009, G29YTMO03FRBK6, G29YTMO03FVLM0, isotig02774, isotig03056, isotig00657, isotig00652, isotig03431, G29YTMO03FSBIL, isotig01654, isotig00615, isotig00214, isotig00213, G3BD2ZF04ELJAD, G29YTMO03G9M0A, isotig03006, isotig02278, isotig00551, isotig01198, isotig00942, i…
GO:0003723	RNA binding	F	0.0276267	0.0276267	22	52	475	472	under	isotig02456, isotig03130, G29YTMO03GZMW1, isotig02437, G3BD2ZF04EB7KX, G29YTMO03F3OCP, G3BD2ZF04EGKDA, isotig00643, isotig00166, isotig02265, isotig02256, G29YTMO03HCPXA, G3BD2ZF04EE8FP, G29YTMO03FU5R3, G3BD2ZF04ENZB1, isotig03262, isotig00069, isotig01938, isotig00772, isotig00014, isotig02485, isotig00008	isotig01025, G3BD2ZF04EAROW, isotig01774, G29YTMO03F5HJC, G29YTMO03FJU2L, isotig00297, isotig00290, G29YTMO03F67TK, isotig00712, isotig00260, isotig03056, G29YTMO03FSBIL, isotig01654, G29YTMO03G9M0A, G29YTMO03FO3L4, G3BD2ZF04EJNPZ, isotig02310, isotig01198, G29YTMO03GA9NT, isotig00942, isotig01612, isotig01212, G29YTMO03HEAZU, G29YTMO03GDW1S, G29YTMO03G1AWR, G29YTMO03FJ5YL, isotig01208, isotig011…
GO:0015935	small ribosomal subunit	C	0.00650836	0.00650836	3	23	494	501	under	G3BD2ZF04EBDDK, isotig02256, isotig00069	isotig00741, isotig01025, isotig01416, isotig00290, isotig03431, isotig00214, G3BD2ZF04ELJAD, G29YTMO03G9M0A, isotig03006, isotig01198, isotig01212, isotig00524, isotig01166, isotig01951, G3BD2ZF04EN5KH, isotig03265, isotig02176, isotig02600, isotig02953, isotig03184, isotig00784, isotig01061, isotig03208
GO:0006614	SRP-dependent cotranslational protein targeting to membrane	P	0.0319225	0.0319225	6	25	491	499	under	G29YTMO03GZMW1, isotig00643, isotig02256, G29YTMO03HCPXA, G3BD2ZF04ENZB1, isotig00069	isotig01025, isotig00297, isotig00290, isotig03431, isotig01654, G29YTMO03G9M0A, isotig03006, isotig01198, isotig01612, isotig01219, isotig01212, G29YTMO03GDW1S, isotig00524, isotig01166, isotig03266, G29YTMO03GHALV, isotig02181, isotig02610, isotig02176, isotig00450, isotig02600, isotig00033, isotig03184, isotig01061, isotig03163
GO:0003735	structural constituent of ribosome	F	5.67467e-05	5.67467e-05	18	64	479	460	under	G29YTMO03GZMW1, G3BD2ZF04EBDDK, isotig02009, isotig00643, G29YTMO03FKEI7, G29YTMO03G4AO2, isotig02256, G29YTMO03HCPXA, G3BD2ZF04D73JO, isotig01200, isotig00085, isotig00084, G3BD2ZF04ENZB1, isotig00501, isotig00069, isotig01527, isotig01882, isotig01118	isotig02865, isotig02101, isotig00741, isotig01025, G29YTMO03F5HJC, isotig00297, G29YTMO03G6BXS, isotig00290, isotig01009, G29YTMO03FRBK6, isotig03056, isotig00657, isotig00652, isotig03431, G29YTMO03FSBIL, isotig01654, isotig00615, isotig00214, isotig00213, G3BD2ZF04ELJAD, G29YTMO03G9M0A, isotig03006, isotig00551, isotig01198, isotig00942, isotig01612, isotig01212, G3BD2ZF04ELCPP, G29YTMO03GDW1S…
GO:0005198	structural molecule activity	F	0.020908	0.020908	50	93	447	431	under	isotig01807, G29YTMO03GZMW1, isotig02834, G3BD2ZF04ETB5N, G3BD2ZF04EBDDK, isotig02009, isotig00648, isotig00643, G29YTMO03FKEI7, G29YTMO03G4AO2, isotig02256, G29YTMO03HCPXA, G3BD2ZF04D73JO, isotig01200, isotig00128, isotig00127, isotig00085, isotig00084, G29YTMO03FU5R3, isotig00906, G3BD2ZF04ENZB1, isotig00501, isotig00069, isotig00068, isotig00067, isotig00063, isotig00062, isotig00061, isotig00…	isotig02865, isotig01825, G29YTMO03G9TY4, isotig02069, isotig02101, isotig00741, isotig01025, G29YTMO03F5HJC, isotig02055, isotig00331, isotig00297, G29YTMO03GEOC0, G29YTMO03G6BXS, isotig00290, isotig01009, isotig03076, isotig00319, G29YTMO03FRBK6, isotig03056, isotig00657, isotig00652, isotig00640, isotig03431, isotig01703, isotig03418, G29YTMO03FSBIL, isotig01654, isotig00615, isotig00214, isot…
GO:0002224	toll-like receptor signaling pathway	P	0.0222065	0.0222065	0	12	497	512	under		isotig02394, isotig00664, isotig00188, isotig03006, isotig01243, isotig01951, isotig00460, isotig02176, isotig01487, isotig00387, isotig00763, G3BD2ZF04EFZLW
GO:0006412	translation	P	1.5133e-06	1.5133e-06	31	98	466	426	under	isotig02456, G29YTMO03GZMW1, isotig02437, G3BD2ZF04EBDDK, G3BD2ZF04EGKDA, G3BD2ZF04EI5YW, isotig02009, isotig00643, G29YTMO03FKEI7, G29YTMO03G4AO2, isotig02265, isotig02256, G29YTMO03HCPXA, G3BD2ZF04D73JO, isotig01200, isotig00085, isotig00084, G29YTMO03F17LM, G3BD2ZF04EEMWL, G29YTMO03FU5R3, G3BD2ZF04ENZB1, isotig00501, isotig00069, isotig01938, isotig01527, isotig01882, isotig01118, isotig02154,…	isotig02865, isotig00747, isotig02101, isotig00741, isotig01025, isotig01416, G29YTMO03F5HJC, isotig00694, isotig00297, isotig02843, G29YTMO03G6BXS, isotig00290, isotig01009, G29YTMO03F67TK, isotig00712, isotig00316, G29YTMO03FRBK6, isotig01745, isotig00305, isotig00260, isotig03056, isotig00657, isotig00652, isotig03431, G3BD2ZF04D8L4P, G29YTMO03GBEVL, G29YTMO03FSBIL, isotig01654, isotig00615, i…
GO:0006413	translational initiation	P	0.00763039	0.00763039	7	31	490	493	under	G29YTMO03GZMW1, isotig02437, isotig00643, isotig02256, G29YTMO03HCPXA, G3BD2ZF04ENZB1, isotig00069	isotig01025, isotig00297, isotig00290, G29YTMO03F67TK, isotig03431, isotig01654, G29YTMO03G9M0A, isotig03006, G3BD2ZF04EJNPZ, isotig01198, isotig01612, isotig01212, G29YTMO03HEAZU, G29YTMO03GDW1S, G29YTMO03G1AWR, G29YTMO03FJ5YL, isotig01208, isotig00524, isotig01166, isotig03266, G29YTMO03GHALV, isotig02181, isotig02610, isotig02176, isotig00450, isotig02600, isotig00033, isotig03184, isotig01061…
GO:0051082	unfolded protein binding	F	0.00717793	0.00717793	4	25	493	499	under	G3BD2ZF04D4VNZ, G3BD2ZF04EUGN1, G3BD2ZF04D5VIV, G3BD2ZF04ENC9Z	G29YTMO03FJU2L, G3BD2ZF04D9RII, G3BD2ZF04D3FKF, G29YTMO03GW08R, G3BD2ZF04EDVWS, isotig01328, isotig00640, G3BD2ZF04EVCKR, isotig01243, isotig02312, isotig02274, isotig02273, isotig02705, isotig01581, isotig01940, G3BD2ZF04ELV9D, G3BD2ZF04ELDFE, G3BD2ZF04EJ22P, isotig01486, isotig01122, G29YTMO03GF373, isotig01115, isotig02949, G29YTMO03G3UUQ, isotig01046
