# Supplementary material for: Identification of Male Gametogenesis Expressed Genes from the Scallop Nodipecten subnodosus by Suppressive Subtraction Hybridization and Pyrosequencing
Source: PLoS One. 2013 Sep 16;8(9):e73176. doi: 10.1371/journal.pone.0073176 (PMC3774672; doi:10.1371/journal.pone.0073176)
Supplement: Table S5 — Microsatellites found in silico on expressed sequences with potential primer sequences. PCR amplification. (XLS) [file pone.0073176.s005.xls]

## Sheet: Sheet1
SEQUENCE_CODE	TARGET_REGION_FIRST_POS	TARGET_REGION_LENGTH_IN_BP	TARGET_MS_LENGTH_IN_REPEAT_NUMBER	PURE/COMPOUND	MOT_TRANS	TARGET_REGION_SEQ	PCR_PRODUCT_SIZE	PRIMER_LEFT_SEQUENCE	PRIMER_RIGHT_SEQUENCE	SEQUENCE	Sequence_code	Accession(best_hit)	Name(best_hit)	Description(best_hit)	E_value(best_hit)	Score(best_hit)	TaxId(best_hit)	superkingdom	kingdom	phylum	class	family	genus	species
G3BD2ZF04EOAS8	162	10	5	p	AT	ATATATATAT	135	CGTTCTTCTCGTTGACGTTG	CCAATTCAGTGTTCCTTTCAG	ACGGTGCAGCAGTTCAGGCCGCGGTGCTCAATGGCGACAGCAGTGATGTCATAAAGGACGTTCTTCTCGTTGACGTTGCCCCTCTGTCCCTCGGAATAGAAACAGCTGGAGGAGTGATGACGAAGTTGATCGAAAGGAATACTAGACATGAATTGaaaaaaatatatatatACTGAAAGGAACACTGAATTGGTATTGTTTACATGTTACAGGGAACAACTTATCACTACAGGACCTAAATACCAGTATCGTGATCGGT	G3BD2ZF04EOAS8	EF537126	gb|EF537126.1|	Pholcus phalangioides clone O heat shock protein 70kDa gene	partial cds	6e-30	154	6932	Eukaryota	Metazoa	Arthropoda	Arachnida	Pholcidae	Pholcus	Pholcus phalangioides
G3BD2ZF04EH9R7	152	39	7	c	AGT	CATCATCATCATCATCATCATCGTCGTCGTCGTCGTCGT	108	TCATTCATCAATATCTTCCAACA	ACCTCGTAGCACATGGTTGA	ACTTACAGCTAGCCTTATATCTTCTATTATAAATAGCTGGCATACGTGtttttCATCttttttttATTAGTAGTAtttttAAGCAtttttACATTGTTCAATTAATCATTCATCAATATCTTCCAACATAATtcctcctcctccTACTCACcatcatcatcatcatcatcatcgtcgtcgtcgtcgtcgtTTTTCAACCATGTGCTACGAGGTAtttttGACACAGTAAGACATTTAACCGGGTATAGGTGGAATATTAACTGTATAATTCGGCCTTTATGAAGATCTCAGaaaaaaaCCNCACAGAATATGTGTTGGGAACTGTTACTTCCGCAGGAGATATTATTAAAACTTTAAATTCTTACTTCATCGTCGATACCATAGTGCCACCCACTGGTG…	G3BD2ZF04EH9R7	FJ986341	gb|FJ986341.1|	Nodipecten subnodosus clone NsubA1B12 microsatellite sequence	8e-89	372	330909	Eukaryota	Metazoa	Mollusca	Bivalvia	Pectinidae	Nodipecten	Nodipecten subnodosus
G3BD2ZF04EDT28	222	10	5	p	AC	CACACACACA	92	CGATATGTAACAAAGCGTTCCA	ACATATGCGACACGTGAAGG	ACCACGTGTGGGAAGGCGTTCAATCGAAGTTCTACTCTACAacacacGTATGCGGATTCACATGAACTACAAACCTTACATCTGTGAGTATTGACGGAAAAGGCTTTCATCAGAAAGGAAATTATaaaaaCCACAAACTTacacacAGTGCCGaaaaaCAATATAAATGCACGATATGTAACAAAGCGTTCCATCAGATCTACAATTTAACATTCCATATGcacacacacaACGAGAAGAAACCCTTCACGTGTCGCATATGTGGCAAAGGATTTTGTCGGTAACTTTCGACCTGaaaaaaCATACCCGAAAACTTCATGAGGGTAACCCAATGCCTTCGGCCACTACCCCACCTTTGGGACAGACTGGAGCAGGGTACTTTCGAATTTTCATGTCATC…	G3BD2ZF04EDT28	NM_001016305	ref|NM_001016305.3|	Xenopus (Silurana) tropicalis FEZ family zinc finger 2 (fezf2)	mRNA gb|BC136188.1| Xenopus tropicalis FEZ family zinc finger 2	mRNA (cDNA clone MGC:122934 IMAGE:7669573)	complete cds	3e-56	252	8364	Eukaryota	Metazoa	Chordata	Amphibia	Pipidae	Xenopus	Xenopus (Silurana) tropicalis
G3BD2ZF04D9N69	48	10	5	p	AT	TATATATATA	194	TTTCTCATTCATTCATTGGG	AGACGACACACCATGGCATA	ACAAATATTTTCtcattcattcatTGGGTAGTAGGTATTTGTATATGtatatatataTTTAAAAGAACTGATTTGATAGAATTAACtttttCTAATATAAACAGATCAGAGCTTTTAGCTAATCTACATATGATATAAATTTATTTACATTAACAAAGATAACCACACCGGACCGGTGAGGTTATGCCATGgtgtgtCGTCTGTCCGTCTGTCAACTTTTCGTTTAAATCGCTACTAGTCCTAAACAACTCAATGGATTTTGATCCATATTTGGTATGAAGCATCCTTGGGTGAAGGGGAACCAATTTTGTATAAACGGTGGGTCTGGcccccAGGGCCCTAAgggggAGGGGCTGAATAGGGAAAATATAGTAAATTCTTTaaaaaTCcttcttcttC…	G3BD2ZF04D9N69	JN703459	gb|JN703459.1|	Chlamys farreri clone BAC Bam040H03	complete sequence	8e-44	206	202578	Eukaryota	Metazoa	Mollusca	Bivalvia	Pectinidae	Chlamys	Chlamys farreri
G3BD2ZF04D8S0E	62	10	5	p	AC	CACACACACA	367	TGCAAATGACAAACAAACCAA	ATAGACCCAACGGGCACATA	ACCATCATCAAAATTATGCAAATGACAAACAAACCAAAGCTTTTCCACAAACTTGTAAAATcacacacacaaaaaaaaGGGCAATTGGGATTCCATATTAGTGAATTCCTTACTTTTAATCCCATAGAAAAGCTGAAATGCCATCTTTGTGTTAAAATCAGGATGGGCATTAtttttATTTCGTAGACACAAAATACTGGGGTTGATAAGTCAATTAACAAGACCTTTTAATTCATCTGTCAAACTAACAAATGCAGGAATATTTTGGAATTTGTAAGGATTGCACGAGGAACATATTTTcccccTGTGGCTTCATTGTAGTATACATTGATTCTTTCTAACTGAAGGTCAGAATCTCCATGGTATGTGCCCGTTGGGTCTATTCCATGTTCATCTGAA…	G3BD2ZF04D8S0E	NM_001184890	ref|NM_001184890.1|	Saccoglossus kowalevskii tubulin	beta	2-like (LOC100372499)	mRNA	2e-53	242	10224	Eukaryota	Metazoa	Hemichordata	Enteropneusta	Harrimaniidae	Saccoglossus	Saccoglossus kowalevskii
G29YTMO03GX45J	85	15	5	p	AAT	TATTATTATTATTAT	150	AAATCGGTCAAATGTCAACTT	TCAGACTTGCTCCAATATAAGTTCTG	ACCAAAATCGGTCAAATGTCAACTTTACTTTGAGTATATTTTGTCTGAATTAACTTTGGTATTTATTATACTGGTTAAATATAAtattattattattatTACCCCTTGTTATATGTATAGATATTAAACAGAACTTATATTGGAGCAAGTCTGAAGTATCatatatGGCCGTGTTGGAGTCATTCAGTTTATTTCAAAACTAATGGAAAGTTATTCTACAAAATACTGTAAAACTTTTGACTGCCACCTGTTTATTCCATTTCTATCATTTAAATTTAGTTGCCCTACACAGCAGTATTGCCGTCAGATTGTAAGAACGAGTGTAGCCATTTGTATTAGGTGTGCTCATCAGAGTTCACGCACGAttttttttATTATAAAATAGG	G29YTMO03GX45J	AB008006	dbj|AB008006.1|	Patinopecten yessoensis mRNA for troponin I	complete cds	5e-21	122	6573	Eukaryota	Metazoa	Mollusca	Bivalvia	Pectinidae	Mizuhopecten	Mizuhopecten yessoensis
G29YTMO03FXPLH	81	10	5	p	AT	TATATATATA	110	TCAACGTTCAATACCAAATATCTCA	AGTGTAGCAGCAAGCGACAA	ACAATAGTTCAACGTTCAATACCAAATATCTCAACAAGaaaaaGGAGGGTGCACGtttttCATTATCATGTAAATATTATtatatatataTTGTAATCTTGTCGCTTGCTGCTACACtatataTTCTTTATCGATATCTAGTTGAATCCTGGACcatcatcatcatcatcatATCGtcatcatcatcatcatcaTCTTTTCTTCATAAAAGttttttCAAATCTTGGACCTTCATTTGTTCACCTGAATGTTCAAAGTACTTAAACCAAAACTTGTTATTTTacacacAGACTTACGTAACTGTAGCATCATGTCATTCACTGAACTTGGCTTCACGAGTCTGACAATAATGATTCTATGAAACTTCCTGACTTTCATACTTCCttttttGGttttttt…	G29YTMO03FXPLH	JN799265	gb|JN799265.1|	Argopecten purpuratus clone B119 microsatellite sequence	8e-38	184	228297	Eukaryota	Metazoa	Mollusca	Bivalvia	Pectinidae	Argopecten	Argopecten purpuratus
G29YTMO03F8MB7	72	10	5	p	AT	ATATATATAT	96	TGATTTGCATAGGCATCTAGTCTG	TTTGGAATTGTGGAACAGCA	GCTGCATAATTATCTTTAATAATACTGATTAGGGCATTAATACTTAGTGATTTGCATAGGCATCTAGTCTGatatatatatTGTTTTATAATGATAAGTATTTCATTACCGACCTTGCTACAATGCTGTTCCACAATTCCAAAGAGGAAAGTTTCTTTGTTGTAAGCATATGGAACAAGGAGAATATCTAGTAAAGTCTCTAATTGGTTTAAAAGTGTTTGT	G29YTMO03F8MB7	EF148946	gb|EF148946.1|	Chlamys farreri clone CFFD148 microsatellite sequence	3e-21	122	202578	Eukaryota	Metazoa	Mollusca	Bivalvia	Pectinidae	Chlamys	Chlamys farreri
G29YTMO03F8B4U	202	12	6	p	AC	TGTGTGTGTGTG	189	ACAAGGATTGACGAGATGGG	GGATAGGTCACTGCCAGAGG	ACAGACTCTTCTGCAACAGATGCAGGACAAGTTCCAGAACATGTCGGACCAAGTGATCACAAGGATTGACGAGATGGGAAACCGCATTGATGATCTGGAGAAGAACATAGCTGATCTGATGACACAGGCTGGTGTAGATGACCGTGCATAGCTGAATTTTGTCACTTGACTTCATCATCTTGTGTATCTTGTATGTCACGAtgtgtgtgtgtgTATCATGATCTTAACCTCTGGCAGTGACCTATCCTCTCAGCAAgggggTGTGGTCATACCGAGGgtgtgtgtCCTTAACGACAGGGACTGCATCACCGT	G29YTMO03F8B4U	BT082185	gb|BT082185.1|	Anoplopoma fimbria clone afim-evh-516-307 Heat shock factor-binding protein 1 putative mRNA	complete cds	4e-34	170	229290	Eukaryota	Metazoa	Chordata	Actinopterygii	Anoplopomatidae	Anoplopoma	Anoplopoma fimbria
cons_gr94_4	97	10	5	p	AC	GTGTGTGTGT	167	CGACACAGCTGTTCTACCTG	ACTGGGCCATGGTCAAATTA	ACCTGTTAATAAATAGGCACGACACAGCTGTTCTACCTGTAAATAACCCTTTCTTTGAAATGAAAAGACCAGTATGCTATCTATAATtatataTGCgtgtgtgtgtTGACTCATCTGTTATTAACGGAAATCTATAAAATACAAACTTCAACATTTGTTACTATGTTAATTTGACCATGGCCCAGTTTTATCAATATTCCTTAAGGANATCCCTTGNCATAAAACTTTCCAAAGGAAAGCATTACAGAATTTAAGGAAGGTTTCTTCACTAAGATATTCTCCTTTAATTCTGTGNTGCTTTCCTATTGGGAATTTTGAGTTAGGTGATTTCTTTAAGTTANGGAATGTTGATGAAACCGGGGCCAGTCCTATTACATTGAACATTAAAGAGTAATTATA…	cons_gr94_4	JX233811	gb|JX233811.1|	Chlamys farreri goose-type lysozyme gene	complete cds	4e-36	178	202578	Eukaryota	Metazoa	Mollusca	Bivalvia	Pectinidae	Chlamys	Chlamys farreri
cons_gr87_10	271	10	5	p	AT	ATATATATAT	96	TTCCTTACCGTAGAGTTCATACCC	CCACATGTTGTCTCACAGGG	ACACCCATTAGAGGCGAGAGGATATTTAGACCGGACAAGGAAATGTCTACCTGGCCTAGTTTTCCTATATTTCCGAATTCAACAGGACATAACTTGGTTAATACTTGGCCGATTTCATTCATCAAGCACTCGTTGGAAAGATAAAATATTTCTCTTTAAGGTAAAGTATATGTTACTAAAATATAGAGTCCATTTGATTaaaaaaaTACGGTTTaaaaaaTATGTCAGTTCTTCCTTACCGTAGAGTTCATACCCTTGATACTATAATACatatatatatACCTTTGGTTGGAAATTCGTGCTAAGTCCCTGTGAGACAACATGTGGCGTAGCATGCGCAGTCAAAGAGTATGGTTGACCNAGACTAATTTGGAATCCTTTCCCTTTTCCGCAGTATAG…	cons_gr87_10	AF526202	gb|AF526202.1|	Argopecten irradians isolate iolsaicl2ct9cn9 ribosomal protein L11 mRNA	complete cds	2e-21	124	31199	Eukaryota	Metazoa	Mollusca	Bivalvia	Pectinidae	Argopecten	Argopecten irradians
cons_gr82_2	260	18	5	c	AC	TGTGTGTATGTGTGTGTG	234	GACAGGTTTCTGAAGGCAGC	TCTCATTCATCTAATACAAGTGGTC	GGCACCTACTACCCTCTAGTGGGCATGCCTGATGACGTCAAAGAACAGCTTACAGCTGACCACTTCCTGTTCAACGATAAAGACAGGTTTCTGAAGGCAGCAGGTGGATATGATGACTGGCCGCACGGCAGAGGAATCTTCCACAACCCCGACAAAACTTTCCTAATCTGGGTAAACGAGGAGGATCATCTCCGGATTATCTCCATGTAGATGGGCGGTGACCTGGGAGCTGTGTACGATCGCGAAGTTNGGTTTGCTTtgtgtgTAtgtgtgtgtgGTGGCCTTTTAAAGACCACTTGTATTAGATGAATGAGACTTAGTAAATTTTAAGCTAACCATACAGAAATAAACTAAAAGT	cons_gr82_2	AB008012	dbj|AB008012.1|	Liolophura japonica mRNA for arginine kinase	complete cds	4e-34	170	13599	Eukaryota	Metazoa	Mollusca	Polyplacophora	Chitonidae	Liolophura	Liolophura japonica
cons_gr56_2	264	10	5	p	AT	ATATATATAT	301	TGGCATTGTATTGTTGGACG	TCCTTGCCAATTTGAACACTT	ACAACCCAACCTGGCATTGTATTGTTGGACGCAACTTTGGAAGCTATGTTacacacGAAACCAAGCATTTCATCTACTTCTACCTAGGACAAGTTGCCATTCTACTCTTCAAATCAGGCTGAAAATATGAAAATCTGTTGACTTCAATTCGGaaaaaaaTTATCCCTTGTGTTTCATTCTTCTGCAGACTTCTATATGACCACACCATCTGTAATGAGTAAAACTAANTGTTTACTTTGCTACTNCTaaaaaTTAAGTTCATAatatatatatGGATAATAAACATTTTCAAAGTGTTCAAATTGGCAAGGATAAAATCAANTAAACCAACATGatatatatGCTTATTAAGTAATATTTGCATTGGANTAAAGTTAACTAAAA	cons_gr56_2	XM_002734160	ref|XM_002734160.1|	PREDICTED: Saccoglossus kowalevskii dynein	light chain	LC8-type 2-like (LOC100377620)	mRNA	2e-31	160	10224	Eukaryota	Metazoa	Hemichordata	Enteropneusta	Harrimaniidae	Saccoglossus	Saccoglossus kowalevskii
cons_gr25_4	359	25	5	c	AAC	GCAGCAGCAGCAACAACAACAACAA	121	GCTTCTTTGACGAATCTGGC	CCCGTGTTTGATGAACTAGATG	ACCCTAAGGCCCTAATTTACTAGAAAGAAGATAGAAACCGACCTAGCTTTCACCGATCTGAACTCAGCTCACGTCAGATTTTCATGGGCGAACGAACCAACCCTAAAGACCGCCTGCAAGCCTTAGGATATCCAGAGCCAACATCGAGGTCGCAAACCCGCCCATCTATAAGAACTATCAAGGCAGATTACGCTGTTATCCCCGGAGTAACTTCTTCTGCTAATCACACCAACAAACTTGTGGGTCGTcacacaCCTGTCCTTAAACTAAAGAAGTCTAACCTTGCTTCTTTGACGAATCTGGCTGCTTAGCAACAACAGCAACACCAACAACAGCAACAACATCACCTACAACACAGgcagcagcaGcaacaacaacaacaaCATCTAGTTCATCAAA…	cons_gr25_4	JN896624	gb|JN896624.1|	Pecten albicans 16S ribosomal RNA gene	complete sequence mitochondrial	7e-114	464	106278	Eukaryota	Metazoa	Mollusca	Bivalvia	Pectinidae	Pecten	Pecten albicans
G29YTMO03F0YIZ	98	24	6	p	AAAC	TTTGTTTGTTTGTTTGTTTGTTTG	281	TCTCCTGCTCGCCTACATTT	TGGACTTCGCACGAGTTAAA	ACAATGTCATGATTACCTCTTATTCAGTGTTCCAGAAAATCTTCTCCTGCTCGCCTACATTTTACAGGGGTTTcacacaAAGTCCAGCGACTGGTATtttgtttgtttgtttgtttgtttgtttttatatatACATATTTAATAACAATTGCTGAAAGTAATAATTAGTTTGTATTATCGATAATTTATCTGGGATTTCTTGTGGTATGATATTCagagagATTaaaaaaaaaaNaaaaaaCAACAAAAGTTCAGTATTTTCAGTGAGATATTTTATTACCATTTCTTGGTAAAGTAATTAtttttAACTCGTGCGAAGTCCAGGATTTCATATTATGT
G29YTMO03F13WU	49	10	5	p	AT	ATATATATAT	91	TCAGCTTATTTCTAGCATTCCCTT	CATGGCGTTTGTGAATGAAG	ACATTATTGTATTTCATCAAGATCAGCTTATTTCTAGCATTCCCTTGAatatatatatAGATTTTAATTAGTATCTATAAACACGAAAATTCACTTCATTCACAAACGCCATGGGGATGTTATTTTGAGTCATGTAGGTTGACACAAGAACATTacacacAGCTTTCTGTAAACAAATGACTTCTAGCTTACTTCTGGTGACAGTGATTTCGTCCCTGATGCAACATGCTGTGACAATGTTATGCTCAGTATCATAGGGATATACACAATGTATAAATAGACTTTATGTTGATCATGGAATTACATAATCACAATCCTACAAGGaaaaaaCAACACAACGAACCCACAATTCCGTTAATGCTCAAAGCGAATAAGAGACACTATGTAAAGTTAATTCCA…
G29YTMO03F2MMQ	121	10	5	p	AT	ATATATATAT	205	GCCATGTAATCTATAGTCGACACC	CAGGTTTCAGGGACACAGGT	ACTGAAATAATTAtttttGCCACAATTCAACTTGTTTGGGCAGGgagagaGGGGAAAATATTTCCAAACAACTGAAAATATTATTAATACTCAGCCATGTAATCTATAGTCGACACCTTGatatatatatTGATGGCTTATGGACATTAATACATGTCAGAACCAAAATCATTTGTCTACTTAAAACATCAGTATAGAACAGAGTCCTGATTTAACAGTATGTCCTGGAAACCTGTTTTCCTGGAAACCTATATCCCTGGAAACCTGTATCCATGGAAACCTGTGTCCCTGAAACCTGTATCCCTGAAACCTGT
G29YTMO03F2RAW	139	15	5	p	AAT	ATAATAATAATAATA	121	CGCAATATCCCACAACACTG	ACCATCCAAGCTTCCTTCCT	ACCCAATGTCCAGATGAAGGCtttttACAGAAATGTAACACGACCCATGACAGTATACGCAATATCCCACAACACTGGTGTGAAGTTGTGATAATACCTTCCTTAATATCAAACGGCGTCCTTGCTTTTGCCATAATCataataataataataCTGATAGGAAGGAAGCTTGGATGGTTTTAGTAAACCCAATAGTGAACCGTGT
G29YTMO03F3SLY	148	15	5	p	AGT	ATCATCATCATCATC	167	TTGGTTGTTGTCGTTGTCGT	GGGCTCAATGATGGGAGATA	ACAGTTGCCTTCACTCTGCATGTTTCTGCTAGAACTCGATGAACTTATTAATAGAAAGTTTCAGAAATCATTGTCACTatcatcatcATTTGGTTGTTGTCGTTGTCGTGCACGGGGATTATTTGAcatcatcatTTCATCACCACTatcatcatcatcatcGTCATCTTGATCATCTTCATCAAGATCTATCCCTGAGTCATCTGATCCTTCAGACCCAGTCTCATTCTCACTGATATCTCCCATCATTGAGCCCATCACCCTCTGTTTCCTCTCCCCTgcagcagcaTCGGGTCTGGTCCGCACAGGTCTTTCTAAAGCATCTTCATCTTCACTTTCATCATCCTCATCATCGTCATCTGAACCCATTACATCTTCAtgtgtgATGACATCGCGCTT…
G29YTMO03F3U3H	272	12	6	p	AT	ATATATATATAT	191	TTTGATGTGCCAAAGTATCAC	TTGCATAGTGTCAATGTTTGGA	GGGGACTACAGCGGATACAGTTCGAGTTCAGATAAGAAGATAAGCTGTTGGCCCCTCCGCATTATTTGCAAGTAGTCAGTTGCCCTGCATGCTTTGTAATATCCCGAGTTATCTTACAGTGCCACTACAGCCCGTGTGGCACGGACTGCTATTAACACGATGGAATGTATTGCCAAAGATTTATTATACAATTGCTGTAGAAGCAATATTAAGATCaaaaaTTTTGATGTGCCAAAGTATCACTAACTAGACACTTAGATTGCTAGGTTGGatatatatatatTGTATATCTGTAATAGGATACATGTATCACTCATTTAAATAGATTTATGAAAAGGACTTACAATTGTGCCAAGTTTATACTGTATATGACATTAAAATTTCATTTGTGTCCAAACA…
G29YTMO03F3VOR	273	10	5	p	AT	ATATATATAT	248	TCAAGGCCACGTTTAGCTTT	CCTATCGGGACACGAATGTT	ACATAGGTTTGAGGATAGAGATAAAATGTCGAGTGATATTGTAAGATGAGTTGAACAATAGGAAGCTGGTAATAAGGTAGGCACACGAGGCCCAGGGTTATTGACGATGTCTTCATATAAAATTAAATGTAATTGGAAAATAGTaaaaaCATGCACGTGATAGTGCATAGGGATATGACGCTTCTCACTGAGTACGGTACATTCCTTAttttttACATCAAGGCCACGTTTAGCTTTAGATAAAACTTGTAAAatatatAATAATGTATACAatatatatatTACAGTTAATACAAATAGAATGTCGGCGATTACAGACCCGGTCATGTATGTTAAAATGCAAGACCGATAGTAGTTACGACTGTGAAATAGACCTATCCGGACACAGTAGAGATTAGG…
G29YTMO03F45Z0	127	17	5	c	AC	TATATAGACACACACAC	173	CTGGAGCTTTGCTTGAGCTT	TGTCAGACAGTTCTACGCGG	ACCCAGGTCGATTCCAATAGCTGGAGCTTTGCTTGAGCTTGCCATGTCCGTGTTCTCAGGTCAAATCGAAAGTAGACTTAGTGTTAGGTATATGAATAAATAATTCGTCGTTCGCtgtgtgTTGGTtatataGacacacacacGCTGTGTATTATGTCAGTTCTCTGTTAATTCCGCGTAGAACTGTCTGACACCTCGGTCGCGACACGCT
G29YTMO03F4HQY	128	10	5	p	AT	TATATATATA	154	TTTCCACATTTCTCGCAATAGA	GAACCAGGACTGGGAAATGA	ACATAGAAAATATAATCTGCCTTCTTTTCCACATTTCTCGCAATAGaaaaaaTCTCTGTCGGAATATCGACAGTGTCATTACTGTTGTGAATTGCATAGATTCTACATTGATGaaaaaaGCATATTTtatatatataGTAGTGTAATTACAGAGTCTAGTCATTTCCCAGTCCTGGTTCTAAATTCTCTTTTCGGCGACACATTGAAAAGT
G29YTMO03F5VE7	268	15	5	p	AAT	ATAATAATAATAATA	360	CCACAGCTCTGGCAAGATAA	CTGGCAACTAGCCTCAGTCC	ACCACAGCTCTGGCAAGATAAGATTACTAACCATGTGTCGAAAAGTATGTGTTTTGATGATATTACCGGACATAAGAACTCCCTTCAATaaaaaTCAAAGACTAATGTCTTGCTATCTTGTAGATAGTTATCGTTTCCTAAGTAGGTCATAGCATCTATTGCCTGAAACACCTTCATATTTGATATGatatatTGAATGGGTGATAGTTACATAGATATTCGAATGTTGtttttGATATGGTcacacaTAGCACAATACCAATAATCataataataataataATTTAAAACaaaaaaaCAACACTGAGGTAATTTAAGAAAATAATCAGATTGGAATGACTGGACTGAGGCTAGTTGCCAGCACTAGATATCTGTATAGTCTGATGACCAAAACaaaaa…
G29YTMO03FJ3UN	140	22	6	c	AT	TATATATATATATTACACACAC	122	CGGTCATGCATGTCATACAAA	CAATGTCATAACCCATCAAGAGA	ACAAACATAGtatatataTGTTCATtatatataGtatataCACATTGTTAAAGAACAATGGGTAAATTATTTGATATAAGGTTCGGTCATGCATGTCATACAAACATAGTTtatataCATATAAATTATTCATTGCAATtatatatatataTTacacacacATTGTTaaaaaGTCTATAAAATCTCTTGATGGGTTATGACATTGtatataTTGGaaaaaCCTATAAA
G29YTMO03FLL8U	28	59	8	c	AAC	CAGCAGCAGCAGCAACAACAACAACAACAACAACAACGGCAGCAGCAACAACAACAACA	100	CTGGCTGCTTAGCATCAACA	CCCGTGTTTGATGAACTAGA	ACGAGTCTGGCTGCTTAGCATCAACAAcagcagcagcagcaacaacaacaacaacaacaacaaCGgcagcagcaacaacaacaacaTCTAGTTCATCAAACACGGGT
G29YTMO03FLZI6	27	12	6	p	AT	ATATATATATAT	160	TCCACAGTATCCATACCTGCC	TGGACATTTCGTCTCACAATTC	ACTTTTCCACAGTATCCATACCTGCCatatatatatatTTTTAAGGTCCATACAACAAGTTTCTGTGTTCTAAGCTATTAAATACTTCAATATTAACCACATTTTCtttttATGACACAGGTTTATTGGACttttttAAACCTGAATTGTGAGACGAAATGTCCACACtttttGACaaaaaTCATAAC
G29YTMO03FM1KI	99	10	5	p	AT	TATATATATA	130	TGTTCTGTGATCATTCTGCCA	TGCTGAGAAAGGGTCCGATA	GTTTTCATATTTCTATGCAATGTTCTGTGATCATTCTGCCATACTGTAAAAtttttCTGTAATACATGTAGATTTACACCCTTTAATTCTTACCCAGTtatatatataTCttttttAATCCTCAGAAATCTATCGGACCCTTTCTCAGCAGCTGAGATTTAGAGATGAG
G29YTMO03FMA35	64	44	6	c	AAAC	ATCTTATCTTATCTTATCTTAAACAAACAAACAAACAAACAAAC	193	CGAGTCTGGTTTAGTGGACCTC	ATAACCTGCCTGTCGTCGTT	ACATTTGTATTATCTATAACGAGTCTGGTTTAGTGGACCTCAGATAGTCCTGAACCAGAATAAatcttatcttatcttatcttaaacaaacaaacaaacaaacaaacAAAACaaaaaCTAATAGTTTCAATATTGTATTTCTAAAAGAATGTTAAATACATGTGTTCCTATACTGAACCGAAATAGGATTAAAACGACGACAGGCAGGTTATACGATAAACCTCGGGGACGGAAAATTT
G29YTMO03FMTZL	174	10	5	p	AT	TATATATATA	186	CACATGATTCCATCCAGGCT	GGTTTCAGTAGCAAACAACCAA	ACTGCCGTTTCCTCTCACAGTAAGAccccccTCACATGATTCCATCCAGGCTAACAAGAGTAATTGATATACCTGTATGTTGATATAACAAGTTTAGGAATTATTGTAAAATGAATAGAGTTTAGTTTGTCTTGTTCTGCAACAATATTTTATAAAAGAATTATTAATATAATtatatatataTCAATTAGATTCTTTGGTTGTTTGCTACTGAAACCACTTTAATATCTGATGTGCGtatatatttttAAAATAAAATATGAGTATGGTATGATTTATG
G29YTMO03FNVSB	311	10	5	p	AT	TATATATATA	123	TGTTGTGGTTATGCCAGGAA	TCCAGCACTGTTTATTCCCA	ACGCATATGAACAAAATTCAAAGCTATGTAATACatatatTCTATGCTCTTTGTTACTGTATaaaaaaGaaaaaaTCTTGTGAATAGCATTTAAAATTGCTaaaaaTTTGAGGGATATTTAGTGTTTGGAAAAGAAATaaaaaaGTTATTTTAtttttttCTTTCCATCAACATAATTCCtttttttGAATGTTTTCATTTTGACCTTGATAACATGAAGATaaaaaGTGTTAAATGTTGTGGTTATGCCAGGAAATACATTTTATATTTTAATGAATAAAGTTGAAAGTTCCTCTTCCGTTCCTTATTTtatatatataAtttttttttATCCTTATTGGGAATAAACAGTGCTGGAAGGTCAAAATAACATTATCAGGatatatGAATACTGTAGTG…
G29YTMO03FO4AA	133	20	5	p	AAAT	ATTTATTTATTTATTTATTT	163	TCCGAACCACATTCCATACA	CGTATCCGTATCCTGTCGCT	ACTCTAGAAATAATGGTGaaaaaTATTGCATTACACGTATTTCATCTTGCCGAGATTCGAACAGCTTAGACTTAATACCTGTAATCAAAATCCGAACCACATTCCATACAACAATAACGACATAATACATGAatttatttatttatttatttATTAAGCTACCCGTATATGTTTGCAATAACCTTCACCAACCCCTATGAATTATAAATGCACTGCTTTTCAATCGAAGCAACAGCGACAGGATACGGATACGATTACTGAAGTCTTGGCCTGTGACAAACAAAACAACGTGATAGTTTTGATAGCGAGGCCAACACCTTTGTACCAGGAAAATAAACCCCAAACTAGcccccAATTATTTCTATTACctctctGTTAGATTCCTGGGAGTAGAGCGAT…
G29YTMO03FO4VL	78	10	5	p	AT	ATATATATAT	102	AGCTCGACGGTGTGAAGTG	CAACGTGATGATAAATGACGAA	ACGCAAATGGAGCTCGACGGTGTGAAGTGAATTTGTTCATGTGTaaaaaTTTGTTCCGGTGACCATTTGAATaaaaaatatatatatAACTTCGTCATTTATCATCACGTTGTTCAATAAAACTTAAGATAATaaaaaTAACCACTGATTTTATTTG
G29YTMO03FPEYQ	60	59	7	p	AT	TATATATATATATAGCACCCAAATAATATATACTGTATATATATACACACACATATATA	123	ATTCATTGGCCAGTTCATTT	GGTGCCTGGTAACCGATGT	ACTGTGACAGTCCGTTTATTACCaaaaaaTTCATTGGCCAGTTCAtttttCTAATGGTCtatatatatatataGCACCCAAATAatatatACTGtatatatatacacacacatatataTCTTATCATTGTTAACATCGGTTACCAGGCACCAGAAAACAGAATTTCTGTTATCAGGCATGC
G29YTMO03FPZBH	111	42	8	c	ACG	TTCTTCTTCTTCTTCTTCCGACGACGACGACGACGACGACGA	136	TCGGAATCCTGAATCGGTAA	GCTGCTAGGCGAAATAGACG	ACACCGGCCGGCCCTGCCCCTACAATGGCGATCTTGTCATCGAAACATTTAGGTCCCCTGATTAATCGGAATCCTGAATCGGTAATTGGTAATAGCTTCTTATCTTCTTTttcttcttcttcttcttccgacgacgacgacgacgacgacgaATGGTGGTGCtttttACTTACGTCTATTTCGTCTATTTCGCCTAGCAGCAAAGTAATAAAGaaaaaGTATTAAGGAATATTaaaaaGTATAATCAATTCAGTCCTTTAACACTAACTAAAACATGTAGCTAATACATTGCTGGTGCTACTTGGGATATTGACGCAAAG
G29YTMO03FR0IU	159	15	5	p	AGC	CGTCGTCGTCGTCGT	137	CGTAACGTTTACGGTTTCCG	ACTACCTACCGACCGTCCCT	ACCAGCTCTGTCCCAGAACTCCGTTAAGGATCAAAATGGGcccccGCCCGTCTTTACTTTAAAAGTAAAACGGAACGTAACGTTTACGGTTTCCGGCCCGGTTCGGGTTAACGGGAAACGTAACTTACGGTTCGGTACCGTACGGTTCGTTCGTAGGAcgtcgtcgtcgtcgtTCCCTTAAACCCAAAACGAAGGGACGGTCGGTAGGTAGTTGGTAGTAAATTAAATTACTAAACTTTAAACGTTTTCGGTACGGTACCGTACCAACTTACGtttttCCCGGTTTACCGGTAGGGTTTCCGGGTTACCCGAAAACGTAAACGTACCGTACCGTAACTAAAGTAAGTaaaaaTTaaaaaTTACTTCCGTTACCGTTTTAACTTTTAGTTTCGTTTACTA…
G29YTMO03FRCC9	172	20	5	p	AAAT	TTTATTTATTTATTTATTTA	171	GCGTTGGGAAGGTTATTTCA	AAACACCGCCTAAATTTACAA	ACTGAAGTATAGATGGACTTAAATGCAATTTCAATCTAGAAAGAGCGTTGGGAAGGTTATTTCAAACATGAATTGTTGAATGTAAATATTTGTTCTACAGCAAATTGGGAGAAAGTTATCAACTTTCCTAGTATTGTGGCtgtgtgTATTGGAGTGTCTCAGAGGAAGGATtttatttatttatttatttatttttGTAAATTTAGGCGGTGTTTTAATCAtttttATGAGATGGAATACttttttGGTGAttttttCTAGTTTCTAAGTGT
G29YTMO03FRSUI	218	12	6	p	AT	ATATATATATAT	222	TTTGAAGTCCATCATTGCCA	CACAGGTATCCGGTTCGTTT	ACACTAACACCGAGACCAGTCTTCCTCACAAATTTGAAGTCCATCATTGCCACCTGGATGGGTTTGAGGACTGTAGCGTTAAAGGTCAGGTGCAGATCTCCAGGTATGGATAGCGGCTCTGGAGCAACTTCTATGCTGTGGACTACCAGTGCATTGTGAACTGGGTCGCTCGAACAGTCTGACCACTTGAAAGGTAGCAAAGCTGTGGCTGCGACTCatatatatatatTTTTAAAACGAACCGGATACCTGTGGATATACGAAAGAAATTGCGCAATATAAACAAAGGTGATATCAAATGtagttagttagtAAATTCCTAATAGTTTAC
G29YTMO03FRWVV	103	12	6	p	AG	GAGAGAGAGAGA	163	TTCAGCTTTGACCCTGTAGGA	GACAAGTTTCACAGCCCGTT	ACCACAAACGtttttttCCCTACTACACGGACAACATAGTAGCAGGCCTGGACAATGAAGGGCGGTGGAtgtgtgTTCAGCTTTGACCCTGTAGGATCCTATgagagagagagaTTCCGTGCTGGTGGCTCTGCCAGCTCTATGATGCAGCCCTACCCTAGATAATCGGATTGGACACAGAAACAACCCTAACCCACCGAAGGGGCCCCTTACCAAGGAACGGGCTGTGAAACTTGTCAAAGATGCTTTCATTGCAGCCACagagagagACATTTACACTGGTGATGGTGTTGTAATACATGTGATAACCAAGGATGGTATAGAAACACAAAGTTTCGGTCTCCGGAATGATTAGAATCGCACAGTGACTGTATGAACATCAACTGTATTGTGTAGTTA…
G29YTMO03FV4ZZ	76	10	5	p	AT	TATATATATA	121	ACAGACCAATCAGAACCATACA	TGGTTGATTGAAAGGTCATCAG	ACAGACCAATCAGAACCATACATTACCTTTAGGTTATATTTCAATCTGATCAAAACACAGATCATCATTATACACtatatatataTTAGGGTTCATGTTCTGATGACCTTTCAATCAACCAATCATACTTGACTGGaaaaaTTTTGCCAGAATCTCCTTCCCCTTGGCAACCTCTCAACCAAAGCAAACCGACTGT
G29YTMO03FV8I2	154	10	5	p	AG	GAGAGAGAGA	204	GGCATCAGATTCCTGGTAGC	TTATCAGCCAGTTGCAGCC	CCATTATGAACCAGGCGAAGGCATCAGATTCCTGGTAGCAACCAGTCATTGATTCAGTATTTAAATGAACTGAAAGAGATACTTCTGAATAAACTACGTAACTACTCCagaagaagaGAGTGAAAGAATGGATTACATCCAAGAAATTTCCTTgagagagagaAACAATGCTGCTATCATCGAAAAGCTGgaagaagaaTTGAGGGCTGCAACTGGCTGATAAAGATGAAGAGATCaaaaaGAAAATGACGTCATCAGGAGAATCCAAGCTGATCTTCGCCAGATAGAGAAATTCTCTGAAGAAAACATG
G29YTMO03FX69Z	146	24	6	p	AAAT	TTTATTTATTTATTTATTTATTTA	193	CCGATTGCTTTCTCGATTTC	TTTGGTGTGTCTAGTTATCTATTCCAA	ACCTGTGCCCGATTGCTTTCTCGATTTCTTGATAAATTCTGAGAACTCTCGTTTTCATTAATAGTTTGATTTGTATGAAAgtgtgtATCAGTCTTGATAATTATTAGAGTTTGATTTCATGGTGTATTCATGGAAGGTTATCCCGtttatttatttatttatttatttaTTTTGTTGGAATAGATAACTAGacacacCAAAACTTTGCtttgttttgttttgttttgtTTTTAtttttCGTTAGAACGATGACTAGATCATGCTTCCCATTTTGtttttAACTAATCAATatcaatcaatcaATAAATGTTATTTAAGTGTCACGCAatatatatACAATCAAGAACAATTTTGTATGTGAAAGGCAGTCAGGTCAGTTTTATTTTGTCCTAGTCAACC…
G29YTMO03G08NQ	60	15	5	p	AAC	TGTTGTTGTTGTTGT	201	GCCTCTTTACAGATTAAGCTCAT	TCATTGGCCACATAATCACG	GTAGCCTCTTTACAGATTAAGCTCATCTAATTATGTAGATATAAATGCTATTGATAAAAtgttgttgttgttgtATTAGCAGTGTCGGACTAATTACTATTTGTTCTTATTTTGAACTTTAAATAAAGATACAATGACATTAGAGCAAATGAATTATCCTACACCTGAAATATTTGTTTAATAACGTGATTATGTGGCCAATGACATGAATATTCTTTGTTCCTCCAATTATAAACCGTTCTGACAACGTAAATATCTTCGGGTTTTCTTCAACTGCCAGAACTAGAGGTAACCTTAGTTTAAACAGCACTTCATTTGTCAATTTCCATTTCACGATAGATACACAACATGTAAAGTACTATAttttttATATGGGGCgggggAgggggTCGTGGTTAC…
G29YTMO03G20H2	63	12	6	p	AC	TGTGTGTGTGTG	102	TCGCATGTTATCGATGTCTGA	GTTTGGGTGACAAATGGGAC	ACAAATGTTCGCATGTTATCGATGTCTGAAGAGAAAATCTGTGTATTTTATAAGACAttttttgtgtgtgtgtgTATGTTGAAGACTTATGTCCCATTTGTCACCCAAACTCTTGTATTACATCATATCTTCAATTTCATTTCTTCATCCttttttCANGTGATTATATTTAGGACATTGCTATCTTAAACAGGaaaaaTGTTTTAACTTCCTGTTGACCTTACATCACTAAtttttACTGTATAAACAGTCCTGTTTGATAGAGAATAAATGTGAGTGTTTCGAGCTAAGTCTGTATAAagagagTGTTGAAAGTCTCAGTCTGGAAGGTTTACGGGCCAACATGTAAGATAGTAGAAGGGAATTCGTAATTTATTATACACTGTATAT
G29YTMO03G22YJ	233	10	5	p	AT	TATATATATA	320	TCTGTTTCAGGGAAGGATGC	AACTGCAGCTTTCGGTATGG	ACCTgggggCAAAATTTATGTGTTGGATAATAATGATAAAGTGTTGTATAAACACCTTCAAATTTATGCtttttGACATTGTCCTATAATAAAGGTCGAGTTTACATGTTGGCTTATTACAGAATGAATATGTCAATGTTATCTGTTTCAGGGAAGGATGCTTATTGGGGTATGGAAATCCATTGCTGGACATCCAGGTCCAGGGAACTGCAGATTTCCTGGAAAAGTGAGTtatatatataTGTATGTATATGGGTCTAAGAAGTAATATAAACGGTAATTCCCCGGATAAAACTGGATCCTTACAAACATATGTCTGCAGGAAACAAAGTAATTCCAACAGTGTGGACAATGGAATTTGTCAAATTTTCGAGGCAATCCGCCCCTTTATCAAGACAT…
G29YTMO03G2SKY	108	15	5	p	ACC	TGGTGGTGGTGGTGG	183	ACCCGTTGCAGAAATCTGTT	AGGTTCACATCCACAATTGCTA	ACCCGTTGCAGAAATCTGTTGTTCTGTAAAGCTTGAGGCAAAGTTGTATTTTCATAGAGCAATCGCACAGAAGCAAGTTTGAAAGAATGATGATATAGAAAGTAGGCtggtggtggtggtggTCTGGCTAAATTATAGGTGATGGGTTGTAGGTGTAGATATAGCAATTGTGGATGTGAACCTcacacaGGTCTGTGACATGTAGCTCTATATGTCTATAATGCTTGGTAAGCAAGCTTCAGACTTGTTGTCCTCATGTTTGTAAACTtatataAAACATCATCAGTCTGCTGCAACTTGGGAACATTGATAAAGTAGTGGTGT
G29YTMO03G2ZN3	143	10	5	p	AT	ATATATATAT	108	ACATGTCCCGTTCATGTTTA	AATAACGCCCAGCAAGAGTG	ACATGTAAATAATGTCTTTCATCACATATCTGCtttttAACTCAACAATAGTATAAATTCTAACAAAACATGTCCCGTTCATGTTtatataTTGACGATATTTCAAGATTGAAAtttttCGGAAAACCGTATCCCAATATAGatatatatatAAGCACTCTTGCTGGGCGTTATTTAACaaaaaTACAGTAATATTGACATCATAACAATATTCTATAAATTCGTTTTACAATCAAACAGAATACTGATCACAAAACAGTTTGTTATTTGGTTTTAACCGGT
G29YTMO03G4ASX	220	23	7	c	AC	GTGTGTGTATGTGTGTGTGTGTG	123	CAACAGAGTTACTTCCCTTGGA	CCGTGAACAAGATCATCACAA	ACGAACATATACATTGTATTAGGGAttttttCATCTTCGTCTGAAATATTCAGCGACATGGATATACATATAACTGTTTAGGTTGGTGTTCAAGTTGTGATATAATTATCGTTTGTTGATGGTCAACATTAAAATTTTACCTGCttttttCAACAGAGTTACTTCCCTTGGAATATTTCTATTTTAAAGAAGATGGTTTGTATTGTATTTTGCTTATACgtgtgtgtAtgtgtgtgtgtgtgTAGCTTTGTGTTGTGATGATCTTGTTCACGGTAAGGtatataATACTCAGGAGAAATTATTTTATG
G29YTMO03G5MRQ	292	30	5	p	AAATGC	ACGTTTACGTTTACGTTTACGTTTACGTTT	334	CGCCGACGTACGGTAGTATT	CGTAACCGTAACCGTAAACGA	TCGAGCGgccgccgccGACGTACGGTAGTATTACTTTACTTAACGTTGTTGTCTTACGTTAGTTAGTAAACTAACTAGAACGTACAACAGTCGTTAAGTTACGGTTCGTAAACaaaaaCTAACGGTACGGTACCCaaaaaCGGTTaaaaaaGTTAAACTTTGGGGTTAACGGGAAACGTTACCGttttttttttCCttttttttNttttttAAtttttttAACGttttttCttttttAGttttttACtttttAACttttttACGtttttACtttttAACTTTTAAGTTTTAacgtttacgtttacgtttacgtttacgtttACTTTCGTTTACGGTTACGGTTACGTACGTACTTCGTACTATAGTAGGGTAGTACGTACGTAAGGTTACGGTACGTAC…
G29YTMO03G6C19	98	32	8	p	AACT	TTGATTGATTGATTGATTGATTGATTGATTGA	141	TGATCGGTCATTTGTTTGGA	TGTCTTTCACATGTTTCAATTTGTT	ACATATTAATCAATGTGCTATGTTTTATTACACAATTCTTTGTGATCGGTCATTTGTTTGGACGAAAGAAGGAAACaaaaaTTGATTGATTGGTTAGttgattgattgattgattgattgattgattgaTTTTATCTGATATTGGTCAGACAATCTAAAACAAATTGAAACATGTGAAAGACAACAT
G29YTMO03G6RBP	181	12	6	p	AT	ATATATATATAT	212	CAATGAGTGGTTGTTGTCTATGG	TTAGCGGCATATCACTTCAA	ACACAATGAGTGGTTGTTGTCTATGGTATTtctctcATTCGAATTGGTAATTTATATCTTACAAAACAACCAAAAgtgtgtgtAATCTGTTTCTACCACAATAGAAAAGCTATTCTGAGGATAAATTACATGTTTTATGTTGACgtgtgtTCTTCTCGCAAAATCAGTTGGAGTGTAAGAatatatatatatGACTTGAAGTGATATGCCGCTAATTAATATACAAAACTGACAATTTCGGAAATGTATGGAAATATTGCAATATACATGTATTATAAATTTTAACaaaaaTTAGGAAGTTTATTAAATTTAAAGCAATAAAACGATAGAATTCTGTATAG
G29YTMO03G6YFN	255	12	6	p	AT	TATATATATATA	368	CCATAGGATCTTGCGGATGT	CTTCCCTTTGTTTACAGGCG	ACCATAGGATCTTGCGGATGTGGCATGTGGTTTGCAGTTATGTTACTACAGTAGACAATTTTACTTCAAAGACATATttattattaAATTTacacacATGCATACTTTATTTAATGCAATATTGACACAAATTTCTGTTATTAGCAATTGCTAGATCAGTCCATTTGTGAATGTTCCATATTTAGACATTTGAAATATGACTGAAAACAAAGCACAAGCGTTTGACTGACATTAAATTgagagaTACAGGCGTTtatatatatataTCATTaaaaaTCTGGGTATTACTAACTTTATAAACCCCTCGACTTTTCTTTATATCTCGGTTTCTAGTGAGCTCATTTCCAAACGCCTGTAAACAAAGGGAAGGTATGACACTGCTAGCTAGCCCCACCTGG
G29YTMO03G6Z57	234	12	6	p	AT	ATATATATATAT	193	CGCAAATATCTCCCTGAAACC	CGGTCAATTCAACGGACAAT	CTACCTATTGAGaaaaaGCTTGCGCAAATTATCTTGTATTGTCCGTTACAATACATTCCTTTGTGTCATTAAAATNTTCTCGTTTTAACAGTAAACTAGATTATGTATaaaaaaTAAATAAATTGTATCACAAGAATCGACATTTATTGGCATTAAATGATAAAGGTGATGACACCaaaaaTACGCAAATATCTCCCTGAAACCTATAGGATAGATCTTAGGGCTATGATTAGatatatatatatAATTACATCGACTCAGTATGTCaaaaaTTAACTTAATTAAGAAAACAATCCATAAATCAACATCATGTGTTGACACGAATGtttttACTACCACTTAATAATATGTCTCTGATTGTCCGTTGAATTGACCGATCGCCAGGCAgtgtgtAGCCA
G29YTMO03G78Y6	68	20	5	p	AAAT	ATTTATTTATTTATTTATTT	90	TTATACGCCTTAAGTTCTCATTTAG	CAAAGAGAAATGGCCATAACAA	ACTTTGGATATAGTATAATGATAATATTATACGCCTTAAGTTCTCATTTAGTTATTAGTTATAGTCAatttatttatttatttatttTATTTTATTGTTATGGCCATTTCTCTTTGAGAATTATAATTTTaaaaaaaTCATAGAAACAGCAGGACCAAATTTGGAGAACCTTGAATAATTCCGGTGGGAACTaaaaaaaaaaNaaaaaaCTACATAGAAATACATTGTAATGTCGTATACCGAAATTGCAGAATCCCATGATCGAGGAAGCACTGTAAATTACCATGGTTATACCTGGGGAACATCAACCTTAAAATaaaaaaaaTTAACCAGGTCAGCTGGTAATTTACTTAGCTACATGT
G29YTMO03G8GWV	242	10	5	p	AT	ATATATATAT	229	CATCACAGAGGCATTGGAGTT	TGTTGCATGTGTAAACATTGGT	ACTAGGCCTATTCAGTAATGTCTGCCACTGGACGGCGTAAgggggCGCATCACAGAGGCATTGGAGTTACACTGAACAAGTAATTAGGCACAGATAAATGGTGTACCAGGAAACACAACATGCTACAAAAGGAAACAATCTCATGTCTACCAATAGAGAATCAAATTATCACTGACAATATCATCACTAAAACTGAATTCAACCTGAACACTCCGCAGTATCCACTTTATAAAGTATACACatatatatatAAAACCAATGTTTACACATGCAACAAATACAGATAGTTACAACAAAGAAatatatCATGcacacaAAT
G29YTMO03GA8SS	194	10	5	p	AT	TATATATATA	108	TGTCATGTGCTATCACGGGT	ATTGCGGCATTCCAGGTA	ACaaaaaaGCACAAATCTACATTTCCACTGCTCTATGTACTAGCTAGATGTAACTTTTATTCAtttttGTTCATATAGAGATGAAATCTACACTATTACAATATGAATCTGGTCGTAGTAGTTTCTAGGTTGACAGTTCTGAGATTGTCATGTGCTATCACGGGTTTTGATGGATTCTAATAAGGTAGCTATTtatatatataGTTAGATGTGCCACAGACATGATAATACCTGTTACCTGGAATGCCGCAATTTTCTGGTAtttttGGAAAATTACACAACCTTTCTGACTGAAAGACAGCTGGG
G29YTMO03GC6BV	144	10	5	p	AT	ATATATATAT	135	ACACACGCACACAATTGCTC	TCAAAGCAGACAATCGCATC	ACAAATGTTAAGTTTATTTAACGACAAAATATAGATTAAAGCCGCTACATCACTGACTGTTTAAACACAGTTCTCTaaaaaaCATAacacacGcacacaATTGCTCCCTGTTATaaaaaTATGTAATTAACATCAACAAACAAatatatatatAACAGACAGAACATAACATACCAAATATagagagTAGGACGTCTTCAGGATGCGATTGTCTGCTTTGAATTTAAAAGGTGAAAAGAAGCTCAAACCATTTGTAGGATGGTTATAACGATAAGTAGGTAACTAACTTTTGtttttG
G29YTMO03GCLG3	134	10	5	p	AT	ATATATATAT	216	AAACTCGTTGAACTCATTGACAAA	TCGTGTTTCCTCACAACCTAGA	ACTATGATTTTAGCAGACCATAAAACTCGTTGAACTCATTGACAAATATCAATTTTACGTTCAGTCATTTTACAAAATAGACAGTTTTATGTTGAGAAATATACGATTATAACTGTCAACGTGTCATACTGTCatatatatatAGCAGACAAGGTGATACAGTTTACTAGAGTCTTCTAGTTCCACTTTTATTACTACAGACCCACTCACTTTCTGTCTAGGTTGTGAGGAAACACGAGaaaaaaTACTGTTTGGGTAAGTAGTTGGTACTGATCGGATTTATTGGTGATTACAGACAGTACTTAAGTGTATCATAAAA
G29YTMO03GCNQL	296	10	5	p	AT	TATATATATA	235	TCGGCTAATTACACCGATTG	TCCCTCAGTCAGTTCATACCCT	ACATTGTAAGTGATAGTTCCAGCCGGGCATTCTACATTACAACTGAGTGGAAAGTCCGGCATTaaaaaaaaGTCTCGGTCGAATGTCTGTTAATTAATGCTGGTAAATCGGCTAATTACACCGATTGTCTGTTTTCTAAGAGTTGATTGTGTCGATCATCAAGATTGATGCTTCTCTAGTGACGGAGATAAGGCTTAAATATCGATCTATCGTTACAGCTACCTTTCCCTGTTTCTTTCTTTGTTTCTTGTTTGTTTGCTATCACAGGGACTTGGCACGAATTTCCAACCAACGGtatatatataTGTATTATATTATCAAGGGTATGAACTGACTGAGGGAA
G29YTMO03GDGBV	102	24	8	p	AGT	ATCATCATCATCATCATCATCATC	104	CCTTTCCAAATTGCTGATGG	ACCTTTGATTGTGGAGGACG	TACACCTACaaaaaCACAATacacacTCACTCCTTCATacacacacTCACCTTTCCAAATTGCTGATGGTTTATCAACAGTACAATGtcatcatcaGCGTTatcatcatcatcatcatcatcatcAATGAGAGCGTCCTCCACAATCAAAGGTATACGTTCACTTTCACTTCCTATGCCAGAGCAAAATCGAAATCACCGCGTGATTGGTTCGGTA
G29YTMO03GENXQ	167	36	7	c	ACG	CAACAACAACAACAACGACGACGACGACGACGACGA	190	CAGATGGTTGCAAAGCAAAT	CACACGGTATAAGTTTATTGGAAA	ACTACATGtatataACCCCTAAGTCAGTCAACTTGAATTAGGTAACCTTAAATTGTCGtatataTGCAAATGACTTGGTTTTATTGTCATCCTCTGCAGATGGTTGCAAAGCAAATTACATCAACTGGAAAAGCATTGTTCTGATAGGTGTTTAAACGTAAAACAGcaacaacaacaacaacgacgacgacgacgacgacgaCAATaacaacaacAAAATGTATtatataGGAGTGGGAAAATGTATGacacacCAATTGATTTTCCAATAAACTTATACCgtgtgtTTATTCATaaaaaTACCTTGGGACCTACTTCACTGCATCAGGATATTTTGCACTAAAGCAGGTTAA
G29YTMO03GF8B4	175	16	5	c	AT	TGTGTGTATATATATA	170	CCGAACACTCCTCCCTCATA	TATGTATCCATTGGGTGGCA	ACAGGTTTTAATTAAGTGCACCCATAATCTTTCCAAGaaaaaaGGGCAGAGTGAGCTGATGAAGTTAAACACGGTAGTAATACTGATAGCTTGCCGAACACTCCTCCCTCATACACAGCGTGCACACTACACCCAGATTTTAGGCTTTACATTCTGATGTATACAGTATTATACtgtgtgtatatatataCAGAATTTTATCTTCAAAACAAGACAATTATTCACTATGTGTTAAAATGtttttGCCACCCAATGGATACATAATtatataCCATGGAACACAAGTTTTAGATGTGATACATGCTGGATGCCGCATAAGGGGAAGAGGGAAGAAGATCTcacacaCCATAAAACTTGT
G29YTMO03GF9XB	165	10	5	p	AT	TATATATATA	95	TGGACCATGTTTCTTGTTTGA	TTTGCTCAACTTAACTACAACTCCA	CAATGATATTTATTTTATCATATGCTTATTTAGGACATATTAGTTTAAATGGTTCAGATAGAAATATAAGATACAtatgtatgtatgAAATAAAGCATTCTAAATGTGACACTGTTCAAAATGGAACGGTTCTAATTTAAGATGGACCATGTTTCTTGTTTGATtatatatataATTATGTTCATGTTGTAATAATTTAAAATAGAAGCTAATGGAGTTGTAGTTAAGTTGAGCAAATTTTAAGATG
G29YTMO03GG2NM	42	10	5	p	AC	CACACACACA	118	GGTAATATAGTATGCTGAGTGTGGG	TTTGGATTCAGTTCGGCATT	ACAATAGTTTAGTATAGGTAATATAGTATGCTGAGTGTGGGcacacacacaGtttttGTACCAACTGGGCGCTGGagtagtagtCTTTAATTGGAGTTTTGTTCATCAGGTGGGAATGCCGAACTGAATCCaaaaaTTAGTATTTGGTCTGGCTCCTATGTCTACAACAAAATACTGGCATCAGATGAGGTCTGGCGAGTGCTGATAAACCCAATAACTCATAGCCTCCATCATCACCTAAATGCTCAGTGATGTAACCTGGAGTCACTGATAACTGGTAGGTTCCACATGTAATAGTCTTGAAACACTTTAAATCAAGCTCGGAAAAGGTAAGGTAAGATGCATCCATCTTTACAAATTCTGATTTACTGTAAACGTATTTATTTTACCGTT
G29YTMO03GI9PT	64	10	5	p	AT	TATATATATA	171	GATTGATGAAAGCTGTGATGG	TTGATGCTCTGCTAATTCCTTT	ACTGATCTTTAATATGATTGATGAAAGCTGTGATGGATAATGgtgtgtTTAGACATCTGGACTtatatatataCCATTTAATCATAAGAACTATTTCATTATCAATTTCAATATTTGTTACTCTATTATGAAATCCGAAAAGCAATGTTTCTTTATTAAATCTAAAAGGAATTAGCAGAGCATCAATAAAATATTCCAAAGTGTTGTAAAACTCTTGTATTTTGTAACAGTCCCAAAATGCGTGCTCAATAGTTTCTATTTCATCATTTCATAGTGAACaaaaaGGGCtttttGTAATACCTAATCTaaaaaGATGAACATTTGTTGTAAGTATATGATGGTTTATTCTATACTGTAGCCACTGCAATTTTGTATTTTGAGAAACAAGAAAAGGGTTTC…
G29YTMO03GIFER	32	39	5	p	AC	ACACACACACAACCATACACACACATAACCACACACACA	137	TGCAAGCTTAGCATAAGGAA	TGTTTCATACCACATAGCTCCC	ACAAATATGCAAGCTTAGCATAAGGAATTCAacacacacacAACCATacacacacATAACcacacacacaTATACGATATTATACATATACATGTATCATATacacacacAGTCACAGAGTGGGGAGCTATGTGGTATGAAacacacCAGAGGAAAATtatataTCAAACACATAAATTTTAAATGT
G29YTMO03GILO3	79	10	5	p	AT	ATATATATAT	173	CGCGTCCTGATTGAGAAGTT	AAACACGCGAACCTAGAACG	ACATCTACGTTCGTCTGgagagaCgagagaTAATACAATTCCGCGTCCTGATTGAGAAGTTAGATTTCATCCATTGGCatatatatatAACGTCAATTTATTGCAAATCCCCGTCACCTTTTGTCTTAAGTCAAGTGTTATTTTCTTAATGAAATAAATGATATAAATGatatatGCTCTTCTAACTACTCTTTCGTTCTAGGTTCGCGTGTTTCATAACAGAATATTATTTTGGAGGCGAGAACATCAATTCGACTCATATGAAGTGGGTTAAAACAAGATAttttttCTCATTATTTTAACTTTGT
G29YTMO03GJ8BM	151	10	5	p	AC	ACACACACAC	250	CGGACACAGTAACGGTAAACAA	TGACAGGTCATTCTGCTTGC	ACACAGCatatatatatatatACACATTTATCTCGGACACAGTAACGGTAAACaaaaaTACTTAACTTCTCATCACTTTACAACCAACATATAACTAatatatatCATGATTTACATGTAACaaaaaaTAACTATCAAACCTGACGGACAacacacacacAGAGTAATATTAGGATTATCaaaaaCAATAGCCGTCAAAATACATTCTCTGAGTAAGAACGCACTCGacacacTCTGAAATTATCACAAAATAGTGTGAACATGCAAGCAGAATGACCTGTCATTTGAGCCTTTTGT
G29YTMO03GJRIU	290	10	5	p	AT	TATATATATA	329	TGGCCTCTTTCCAAATAACG	GTGACCAGTTATCAGGGTATTTA	ACATTTCATTCAAGTGCATTGGCCTCTTTCCAAATAACGATAAGAGACATGAGTGTAAAGTTACGACATACATATACACGCACCAAAATAAAGCACCTGTCATCAAAAGTCACAAAGGTCAAACTCTCCATTAATATTGACCAATAGGGAAATTTTCGTTTGCATATCTAATAACTTTGTTTATTAAGTTATTTGAAATGTTAAAATTTGTGTTATCAAAGTCCACAGGTCAAGTTCATCAATGTTGGTCTTTTCATTTACTCATATCAAGTATTACAGGCAACTTGATtatatatataCTAGCTAGTAACATTAAACTGGGTATTAAATACCCTGATAACTGGTCACaaaaaaCGCTTAACCTGGCACATCGCCAGAACTTAtttttCGATTATTTTA…
G29YTMO03GK1ZE	262	10	5	p	AT	ATATATATAT	171	TTAACGTCCATATCGCAATCC	TTTACCGAGGGTTGGAATCA	ACAATTTGTCCAGTTACCTGGATATGAGAATCTGTCATTTCAACAGCAAATACCACAACTCTCACTTACACTCCCTAATAAATCAACTACTAGTCCAGACTTTCAAACACcacacacaCCCTCTATTGTCACTCATATCTAGCACAACAGAGTAACAATCTTTCACACTTTAACGTCCATATCGCAATCCCCACTTCATTGCAGTTTAATTCCTATTTCATCAATCATCGACATTCAAAACTAATAACATCCAATTGCATAatatatatatACAGACATTATGTTACTGTAAATACTTCCActctctCATCTAAAACCAATGATTCCAACCCTCGGTAAATG
G29YTMO03GLIJ5	140	14	7	p	AT	ATATATATATATAT	175	TGCAATCAATCTTGACTCGG	AGTATTGCTCATCGGGCTGT	ACatatatatatatatTTAGACCTTGTGCAATCAATCTTGACTCGGTGATAGAATGATAAAACCAGATtatataATATGGAAAAGTTCAAAAGCATATCAATATTTATGTGTAAATAGGaaaaaaGGGAACAATAAGGAatatatatatatatAAAACATTGACAATTGTAAATATGTATCACAGCCCGATGAGCAATACTAAACCGAGACAAATACCATGTGGATACAGCACCTGTGTTCGTTACGACATATGCCTAGTTT
G29YTMO03GLYE0	249	28	7	p	AAAT	ATTTATTTATTTATTTATTTATTTATTT	173	AAACCGGTACAGTGACAGGC	CGGACATCCTGAGGTGTTATC	ACTTtatataAAACGAAGGAGAAGTTATAATCTTGACAGGTGATTTGTATTCATACAGTGTTTCCTTTAGAAAAGACGATATCAAACTTGTATGCTAAATCCGAAATCCACCCGGCCGGTGGTCAtttttATTTTACAAAACCGGTACAGTGACAGGCTTAAAATTAGAAAAGGACATAAGTAGGGACAGTATGATGTAAAGTGCCATGCGATTTGTTTATTCATTTAATTCAATTTTAATTTAATTAatttatttatttatttatttatttatttTAGGTAATATCTATGATAACACCTCAGGATGTCCGTGATTCCTGATACAGATAGACAGT
G29YTMO03GMIJC	66	10	5	p	AC	ACACACACAC	192	CGACCAGACGTTCTATTCACA	AATCATCTGTCGCCCATAGC	ACCCTAAGTTAACACAATTCTGTcacacaTCATTACGACCAGACGTTCTATTCACATTTCAATAAacacacacacAACCGcacacaACTTCCGGGTCCTTATATGAACTCGTTACTTTTCCACTTGATTCGCGTTACTGGTGACCTTTTGGACGGAGTGAGGAGTGAAGATGTTCTCGATCTGAACTCGGTCGTTTCGTCGATGTCCGCTATGGGCGACAGATGATTgggggAGCTCAGTGGTGATCCGGGTCGGAGGACATCCTCgagagaCATATTGCTGCCACTCATACTGCTGATATCCGAACTGGAACTATGGACCTCAAACATACACCGTAACTGT
G29YTMO03GNGF7	172	14	7	p	AT	ATATATATATATAT	212	GGTATCTGTGGCACTGTTGG	ACCTTTACAATGGCGAGTGG	ACTTTATTAATGATAAAAGGaaaaaaGTTAAATAAGAGAAACTGACCATATTTACCATTGAAGATGGTATCTGTGGCACTGTTGGACCTCCAACACCACAGTGTTGGTGATTATGGGGCTACACATCGTCACTGTGTTgagagaGGTCTTATCATGATATACATTTATGCAatatatatatatatTTAACATACAAGCTATGTGCTGATCATTTGGTCCACATAGTTATCTTGGGTCAGGAGAATATTGCTTCTGTGCCACTCGCCATTGTAAAGGTATACTTTACCTCGGGTAAATCATCTAGAGCCATGTTTCTATGGTAACTGTGTTTCCATAGTTAAATTATGGTTGTGCAGAC
G29YTMO03GO0IX	102	16	8	p	AT	TATATATATATATATA	110	CCTTTCCTCACATCTGGCTC	GTAAATAGCCACTGGCCACA	ACATACATAATGGTTCTTTGctactactaCATGTTTATAGCTTGAGCTAACATAGTGGAGAAGCTGGTGGCCTTTCCTCACATCTGGCTCTGATAAATATGtatatatatatatataCACACTGCACTGCATGATGGTCTTTCTGTCATACTGGTCACAATGTGGCCAGTGGCTATTTACCTAGGTATTGTATAATAAATTGATTAGCTACTCGGCCAAGTGAAGATaaaaaTCATAAAACTTGAACATACCTATAATAACCTTCAGGGAACTTCGAATTCTCTGCTCTTATAAGACATGTAAACAAGAACCTTTAtttttACTACACTATTAAATTAAATAGAAATTTTACTTCAGAGTGAGATCAGACCTGGTTTACAACTTT
G29YTMO03GO6MU	35	10	5	p	AT	TATATATATA	208	CAATTGATTGAGAGAACACTCCTTT	TTCACCATTGGATACCAATCAA	ACAATTGATTgagagaACACTCCttttttCGTGCtatatatataTTTCAACccaccaccaGTATGCTAATATTTAAGATTaaaaaGGGtatttatttattAGACaaaaaTATAAACAAATCAAATCCATTCAGAATGACATCCCATCTTTCTTTCTATACTAAAACAATATTATAATTGACAGGAAATTGATTGGTATCCAATGGTGAAATTTACACAAAATTCTAACTACTGAatatatGCATAACATACaaaaaTTAAAATAGGTATATCAAAATAATTTCTAAGATACATTTTACTTTTAAACCTTA
G29YTMO03GO8SM	69	10	5	p	AC	TGTGTGTGTG	146	TGCATTTGTTAGACTTGGAAGC	CCAGAAACATTCAAATTCCTCA	ACACGAAAAGATATGTGAACTTGCATTTGTTAGACTTGGAAGCGTAGGTTAtgtgtgTAAGTGTAGAAtgtgtgtgtgTTTACAGAGGGAATACGTGAGTGAATGAGATAGAATGGGAAGTGTTGTGACAGtatataTGTGTATGTGAGGAATTTGAATGTTTCTGGAAGTGAGAACAAGTTATCATGTCATTTCACATGTtatataATGCCATTTTGTCATTGATAAATAtttttAAAATTATGCCATGACTAGAGTTAGCTCCCTTGAAT
G29YTMO03GOLO1	136	10	5	p	AC	GTGTGTGTGT	182	CGTCCGTCTAGAGTTCGGAG	CTCAGCCAAGTCCAGTCACA	ACAGCTCAAATGGTTAGAGCGTCCGTCTAGAGTTCGGAGGTCCTGGGTTTGAGTTCCGGGTCTGGTCATTGCATTTCCCctctctTACTTCATTTGGCGCCCAACTAAATACCCACTGAGGTGGTATAGGTTCTCgtgtgtgtgtCTTCGGTGTCaaaaaCTTAGTTGAAGGACGGAGGAATGTGACTGGACTTGGCTGAGCGCCGATGGCCAGGTAAATAAAATGGTCGTTTCATTTCctctctTGCAACAAATATGCCAGTGtatataCTGTGTATTCTCTTCGCTGATAATTTCTGCTAGAAACCCAATTTACGACTTTGTTAGTCTTAtttttGTCGAGTTTGAATTATCCAAAACCAC
G29YTMO03GPMAX	196	12	6	p	AC	TGTGTGTGTGTG	212	GCGCCTATAGAAATGGCTCA	TCACAAGGATAATCCAATCACAA	ACTGTGGATTGTGATTGGTTGATTCTCTTGAGATTTATAAATATAACCAAGAATGTGATTGGTTGGTGTAAGAAGCGCCTATAGAAATGGCTCAAATCTTCCTTATTGTCTTAATAATGGAATTAACATTTATACATATTAAACTTTATTTGTGTTTCTAGAATACCTTTTGTTTTGGTAGGAGGGTATAAATGTtgtgtgtgtgtgAGGGTTGgtgtgtATCTATAGCTATTtatataCATTTGATGTAACAGAGATTCTGATTGTGATTGGATTATCCTTGTGAGATGTATAAAAT
G29YTMO03GPUG9	194	15	5	p	AAT	TATTATTATTATTAT	148	CTCGTTACTATGGCGACGGT	TGAACTCGCTGACTAAATACAA	ACACCAACTGCCTGTGTTGACGACACAGTGTAACTATGGCAACACTACCAGTGCTGACAAAATGGAGGACAGACGGGGATCGAGAAtgtgtgTTCAAATGCTTTATCTTGTTtatataACGACACTGCGGTCTGCCTCGTTACTATGGCGACGGTGACGTAGAGTTGTAACGAGCTGTAGATGTTATTGTGCAtattattattattatATTAATTTACATGTTGTTAAATATGTATAAGTGATAAATATTGTATAGTTTTATTGTATTTAGTCAGCGAGTTCATATTTATTGATAttttttCGTCTAAAGtttttttttAAACTATTACAACACATCCTTTGACCTCATCACCGAGCCGGATTTGGCAACACCTGGGTGCTGTAAAGGGTCTGCTACGA…
G29YTMO03GQAG9	204	35	7	c	AGT	TCATCATCATCATAATCATCATCATCATCATCATC	167	TCACGTAGGTTGCGGAATAA	AACGGTTTAAGTAATCTACATGTTTG	ACACGAGTCACACCAAATGTATAtttttCAAGGCACTATTACACATCAAGTCCCGTTTTCATATTGTATATGAAATATCACAATCGATACATACAACTCACGTAGGTTGCGGAATAAAAGTTGAACTTAATAGGTGTTCTATTAAATTCAACTTTTCTTTTGTCAAGTTGACGACTTATTGGTTAACTTTAATTAAGCAATCGtcatcatcatcaTAatcatcatcatcatcatcatcCAAACATGTAGATTACTTAAACCGTTATAACTCTAATaaaaaCATATTTACATAAATGGAAATTTATGTAAATTAATAATTTGTATACATGTTGCTATGACGTTaaaaaCCTGAAGaaaaaCACGTCAGGACGGAAccccccGTCCACGTGAGCACGCCTG…
G29YTMO03GQPSA	48	28	7	p	AAAG	CTTTCTTTCTTTCTTTCTTTCTTTCTTT	138	TTTGATTCCTGTCTTATTGTGCAT	CATTTGATTTCTGTAAGAACAACTTT	AAGAAGTGCCTACATATTTGATTCCTGTCTTATTGTGCATTATAGTGctttctttctttctttctttctttctttCTGTTTGGTTTGATTGAAAatatatatAGGACGTAAAGTGAAGTTTTACATTTAAAGTTGTTCTTACAGAAATCAAATGTAGTTAAATGT
G29YTMO03GT6YI	337	10	5	p	AC	TGTGTGTGTG	101	GGCCTTACAATCGATCCTATTT	AAAGCCTCTCACAACCAAGAG	ACACAAGGCCTGATATCAAGATCAACCAGAGTGTCAAGGATACTTGCAGTTTGAAGACTTCTTACACCCAAACTGAGATCTACACATCTTGAATCCTGAAGCCACTTGACAGGTCATTCTGTCACAGCAGGGGAAATTCATGTAGCTGTGGAAGaaaaaCATGCTGTTACCAtttttATTACCCGTAAAGGTTCGTGTTGTCAACCCACTATAATAAATTTGGCCCTACCATAGAGTGAAATAAAGTTTACAGAATCAACAATGTTaaaaaGGCCTTACAATCGATCCTATTTTAAGGTATAGTTATCACATCTGTAAACTCAACGAGCATCTTGTtgtgtgtgtgTTTAACTCTTGGTTGTGAGAGGCTTTTATCAACACGAACAAGAACAACATTAC…
G29YTMO03GT75I	234	14	7	p	AT	ATATATATATATAT	136	ATTAGGTCTGTTGCATGCCG	TGCAGCTGTCTTGCTCATTT	ACTAAAATGATTTAACATCTCAATAACCAAGAGGCAAAGAAACATGATATTGGGTCTGTAGCATGATGACATGGACCAAATTTGCCGaaaaaaCTTTAACCGACTTCTTCTCAATAACTAGAATGCTCAAGAGTTCTGATATTAGGTCTGTTGCATGCCGGGGTGAAGGTGGAAAAGTTAAGTGATTAAATGGATGACCTTGACTTAGGTTCAAGGTCAAATGCAGGTGTCAAatatatatatatatCTTCCATATAAATGAGCAAGACAGCTGCAATGATTCATGATATCGTAAACAATGGacacacAAACACGGATAACCAAAACTGaaaaaTGTGAAAGAAGAAATAGATATCTAGCTAGGCGCCATCTTTGATAAAtgtgtgTCTCTTAgggggC…
G29YTMO03GUW97	206	26	5	c	AAT	TGTGTGTGTTAATTATTATTATTATT	216	TTTCCTTTCCACTATTGGCG	TGTACATTCCTTATACATGATAACCC	ACTGTAGATTGCATAtttttCATACAAATTTGATTTTGTAGATATTTCCTTTCCACTATTGGCGAGGATTTTACCCTGCACATCATTAAATGAGAATAtttttAAGTtatatataATATGTAATTGTAATCGTGTTAACTGAACTTACAGTTAAATGCAAATTTACTACGAGAATCATTATTGttttttCTCttttttttGTCTAtgtgtgtgTTAattattattattattGTGGGGTTATCATGTATAAGGAATGTACA
G29YTMO03GVE4H	60	10	5	p	AT	TATATATATA	261	TGCATACATATACACGACGGG	GTATTACGAGCGGTGTCGGT	ACAAACTTCTGCTAAAATCCAacacacTTTCCCCACTGCATACATATACACGACGGGTGtatatatataATATACTTTCTATGCGAGAAACACTGCTGTCTGCTagagagACCCGTAAgggggAAACGACTTTTCTGATTTTCAATCAATATCGTATTAGCCTTATCTAGATTCCAAACAAACGCTCGTGGCGGTTTacacacGAAAGTCAAAGTGTGAAGTATGACGCCaaaaaTATGTAATGTATTTCGCTACGTCATTGAATGGTTAACAAGAAACCGACACCGCTCGTAATACTAAGTGTGAACGTTCGGAATCGAGACTCAATTTAGTTGATCACGTGACGCTATAGAACGATGTCACACTTAGGTGT
G29YTMO03GVIAE	140	10	5	p	AT	TATATATATA	152	GCAAAGTTTCCTTGTACCCAG	ACGATGGACCATGAGTTTGG	GACAGCTTTTCaaaaaGAACATTTCTGTTTTGGCAAAGATTCAATTAGACACATCTGCTATATTCAATATTTATTACAGAAGAGTTTCACAAGCTGAAGCAAAGTTTCCTTGTACCCAGTaaaaaTATAGTTCACTCTTtatatatataTCtttttttCTATTTGTTAAGGAAATGTTTGGAAGGACAAATaaaaaaaTGTTGATAAACTACATGGACTTGACACAAATTCCAAACTCATGGTCCATCGTAGCCatatatAGGTACAGTCAAACCTCGTTAACTCGAAGTCAGCGGGCCATGGTTAAACTTCGAGTTATCCGAGTATTCGAGTTAAGTGTACTTGAatatatAGTGAGAAGTTTGGTCGGGGCCGACAAAATACTTCGAATTAAACAGG…
G29YTMO03GW4Q4	157	33	5	c	AAG	TCTTCTTCTTCTTCTTCCTCCTCCTCTTCTTCT	181	CTGTCCTTGGCATCTTCCTC	AAAGACAAGCTCAGAGGGCA	ACACCTGCTAGTCTGTTTGTGTCATTATCAAACACTTCATTCAGTTCATTCCTAATCCTGTCCTTGGCATCTTCCTCTAATTCTTCCTCTtcctcctcctcttcttctTCCTCCTCAAACTCTTCAGCCAACATGGCTTCAATATCCATCTCCTCCtcttcttcttcttcttcctcctcctcttcttctTCCTCCTCATCCCTATCCTCCCTTTCTGCTGCCCTCTGAGCTTGTCTTTCTTTCCTCTTCTCCTCTTGTTCCTTCTGTAACTCCTCCCTTCTTTTCTGGACAGCAGTATCCTTCtttttCTTTGCCTTTTCCTTCtttttCTCTCGCCTGGCGATACGCTTGTCTCGCTTCA
G29YTMO03GXCH6	142	10	5	p	AG	GAGAGAGAGA	102	TCAGATGAAGACCTGGGCAT	TCTCACTATCCGCCCACTTT	ACTCTGTAGTATAAGATTGGTGCAGCTATATTATAGTTTACCAAGtttttaaaaaGTATTCATTACAATTGTAGAGGTGAAGACAACAGACGAGGAGAATTCAGATGAAGACCTGGGCATaaaaaGTCTGGAACAAACGTTgagagagagaGCGTTGCGGTCGATGGGTATCATTGAACTGAAAAGTGGGCGGATAGTGAGAACTAGTAAGTTGGCATTTTCTAAAGACTAGCAGATATGATGAttgttgttgTCTAATGAATGTTTTATCAAAATGGTTAGATGT
G29YTMO03GYT6X	130	16	8	p	AT	ATATATATATATATAT	112	CCTGTTGTCATCCCGAAAGT	TCACAACGGTTATCGGTTCA	ACGTAAGATCACAATTTTCATGTTTAACCAAGATGTCCTTTGCTATTGGCAGGTGTCAAGGTTGTTACACAGAAAGAGCCTGTTGTCATCCCGAAAGTCCGTAAGTATAGCGTAatatatAGATAATAAatatatatatatatatAACAAATACCTTAACCAATATTAGTTGAACCGATAACCGTTGTGAGCATCGGTGTTAAGTGCgtgtgtAAGCATTCAATACT
G29YTMO03GYU76	350	12	6	p	AC	ACACACACACAC	394	TTGAAATCGAACCCTTCCC	TGTTGCTATTCCTTAATGTAGTCTTGA	ACTTGATTTGAAATCGAACCCTTCCCCTGTAAAACTTACAGGCAAAGCTATTTTCCATTACAAAATTATTAATGGACACaaaaaGAACCGCAACCAACTAATTTGATAGTTCAAACGAAATAAAACAGAAATGAGATATAAGATAGTTTGCCATTTATCTCACAATGCaaaaaTATGAAATGCAGGGTTTAAAAGTTTATGTTGATAGATACAatatatTGCTAAAAGGTTTTCGTGAATTGAAACATACCTTAGACTGACAGTGGTCAAACTaaaaaGATaaaaaCAAACAAAGTTGAATGGTTTaaaaaaTATAAGTGGTATTTATTTTACAAGAATATTACACAAAacacacacacacGTGAATATTGTCTTCAAGACTACATTAAGGAATAGCAA…
G29YTMO03GZFI6	93	10	5	p	AT	ATATATATAT	126	TCTTTGATTGTGATGCTGAA	CGTCTTCTCCCGTGAAACAT	ACTATATCTTTGATTGTGATGCTGAATATGTTATAACCAAATCGATTTTGAAAtttttcatcatcatTGTATTTTCTTAGTAATTTGCTTTCatatatatatTTCATCATTTATGTTTCACGGGAGAAGACGGACCATAAGttttttAAACTTGTGTCTGACCCCATTtatataTTTGCACAATAAAATAGTTaaaaaaaTACAAATAGAA
G29YTMO03HAVSB	89	15	5	p	ACG	CGACGACGACGACGA	140	AAACCAATCACGCTTGAGGT	CCTTTACCGACGAAACGAAA	AAAACCAATCACGCTTGAGGTTGAGCCAAGTGATTCAATTGAAAATAGTGAAAGCCAAGATCCAAGACAAAGAAAGGGAGTTCCCCACcgacgacgacgacgaAGGAAGTTAGTTAGTACTTTTCGTTTCGTCGGTAAAGGGAAacgacgacgTACGTAAGGGAAGGTAGGTAAGGGAAAACGTTTAACGTTTTCCGGTACCCGTAACCTAAACCAAACTACCTAAAACCGGaaaaaGGGTACGTAACCAAACTTAGTTCGACCTTACGGTTTTCGGTTTCCTACGGACGGTCGTAggggggACggggggTCGGGTCCGAACCGAAAAGGAAAGGGAAAGGGAAAAGGAAAGGAAACGTAAACCTAACCCAAccccccAAAACCCCGaaaaaGGAAAAC…
G29YTMO03HAY1B	100	10	5	p	AT	ATATATATAT	122	AACTTATTTAGCATTATACATAGCACA	ATGTCTATGAACGCCAAGGG	ACAGTAACAGGTGTCTTATTGTCAAACCAATcacacaAGTGGAAATTATTTAACAAAATAACTTATTTAGCATTATACATAGCACATTTGCATATCAGCatatatatatTAAACTGTAAACAACTCCCATATGGTTATCAATTGAACAAAGAACAGTTGGTCCCTTGGCGTTCATAGACATACACATATTGCTTTACTTCCATATCAATACTTTATGTAGT
G29YTMO03HB12H	101	20	5	p	AATT	TTAATTAATTAATTAATTAA	156	GGATTGATGGGTTAATGGCT	CAGAACCATGTGTAAGGACATTT	ACGTCTGTGGTATGAGGATTGATGGGTTAATGGCTACTATATGGTATTTTGTAGAATCACGGACTTACATATACATATCTAAGTCCGTGGTAGAATAGTGttaattaattaattaattaaTCACGATCAAGAAACTCTTTTCCCGTGAAAATGTCCTTACACATGGTTCTGtttttCCTGAAGATGATTGTATGCGGCGTAATGTTACTAAAACTGAGAACTCAGAGGTGCTTTTATAACTTATACTAGCAGATATTATGTCAAtttttACtttttGCTACCTGTATATTAGCATATACGT
G29YTMO03HB1MB	329	10	5	p	AT	ATATATATAT	208	GAGCTGTGACGTTGACCAAA	TTTCCATTCGTTATCGCAGA	ACTAGTGAAATAGAATATTTTGATTAAATTGAGACAGTATCTACGATCAATTTGATCAATGGTCACCAGGTGAATAAAGAATCTGTCACCAGTGTCttttttAATTTCATTTTGTTTACTAATCTTCATAATTTTGATAGAATAACTTTTGAGCTGTGACGTTGACCAAATTATGTGttttttCATGACAACAAGAACATCGTATGTTTCTTGTCACAAACAAAACGTTAGCGATAGTCTaaaaaTAAACAAATaaaaaCAATTGCTCATAATTATGCTCATGGTAAATATTTACGGTTAGCAATTTCTTATTTGATTTAACAAAATGatatatatatTCTGCGATAACGAATGGaaaaaaTACCTTACTTATGACTACGCAATATTTAAATAtttttt…
G29YTMO03HB31W	434	15	5	p	AAT	TATTATTATTATTAT	90	ATTATTGCACATAGTATAACGTAACAA	TTAGTGTGAGAAGGCAGAGGG	ACGTAATAAGATGCTGTAACAAACCaaaaaTTTTCAATTTTGAAGATTTTATAAACCGAAGATCTCTAGTTTAGACTCATTGATATACATGATATTAATGCGTGAAGTATTATTTTCGtttttttGTTTGttttttGGGGttttttttGGCAATTGAATGCAAAATTTGCATCAAGAAATTCATTGTTTTGTTTACATTGATGAAGGAGGTATaaaaaGTTGGGATAGTGAAAGAGTGAGTCTGATTTAGAAAAGACTATAAATAGTCTACTTCCCACTGAGCTAATCAagagagGTGGAGAAAGGAAATAATCATGCCaaaaaaTATCTACATAAAATGGTCCAATCATTTATAAAGGGCCTAATTCCTTAGTTAAGTGATACCaaaaaTAGACCAAA…
G29YTMO03HCDS3	433	10	5	p	AG	CTCTCTCTCT	108	TTGCATTTCAAATATGAACCTGTATT	AGCCAATACCGCAACACTTC	ACaaaaaCGAAACTGAAGCGAATTAACAATGAAATACTATCACAACATAACATGTCAACAAAACAGtttttCTGATCACAGTCTTCATTCACGTTAAGCGGATCAGGTATATCTCCTCCACGAAACTACTCAGTCCCCAACAGTTAGTCTGCCAAGGTGTAAGCGCATTTCGTCTGTCAATATTTTCAACTCGGCATTGCTTCTTGAAGAGTTCCTCCACATCCTTGACATTGCAATCAAATGGTGGTCCTCCAAATTTGGTGTTGTCTAAAAGGAAACAGTCTAGTAGATACTTTGTTTCGTTTGTCATGACAGAAAGAATGATGTCGGCATATCTTTGTCTTGTCCCTCTAGGTACATGTTCTATTAAGttttttGtttttCTTTGCATTTCAAATA…
G29YTMO03HD4L1	221	12	6	p	AG	TCTCTCTCTCTC	137	AGGTGAACTCTTCCTGGCTG	GGATGATGGAGTTTGAGGGA	ACAAAATGGTTTTCTTTTGAAATGGCGGTCTTTTGTTAAAACTGTAAGTATTTAAAAGAAAGAAAAGCCACCGAGCCTGGACAGATTTTCTGGTTGATCAAAtttttAATTGCCAAGtttttAGAATTATTAAGGAGGTGAACTCTTCCTGGCTGTATACTGATTGCATATAATAATCCAGTTTATCTAtctctcCCCTCCCTCTTTCTTTCTCTTTCTTtctctctctctcCCCCATCTCCCTTCCAATTTTCCCTCAAACTCCATCATCCTTTCCTTTTCTCCTAcccccTCCCACTACtttttttGCCATTTCTTttcttcttcTCTTTCTTTTGCTCAGTCCTTTTCTCTTTTCCTTCCCTTTCCCATCACCTTAtcctcctccCAGACTGCTGA
G29YTMO03HENCI	312	24	6	p	AAAT	ATTTATTTATTTATTTATTTATTT	92	TCGTCTGTGATTTGCTGCAT	CCGTGTAGCATTGCAAGTTAAT	ACTGGTAGAAAGTAATGTAAAGTTGATAATGAGTAGCGAAATTGTTGCTAGTTACATATTTTAAACtttttAATTGATCTTCAAATAGTGATATACACTGCAGAGATGATTCTGCATTTTCAAGCATGACGAAGCTCATCAGAAAATTAGCAAATGAATATTTTATATGTTTACCAATATTTGaaaaaTGGCATTTGTAAAGAATCAAGGAGCAGATATGATCGGTGCTACCTCTTTTAAATGGTTTAAGGTAAAACATCtttttATAGTTGATTCCTGAAATCGTCTGTGATTTGCTGCATTATTTATTCatttatttatttatttatttatttAGTTTTGCTATAGATAAATTAACTTGCAATGCTACACGGATATAATCACTGTTATGTGTAGTTT…
G3BD2ZF04D190I	284	15	5	p	AAT	AATAATAATAATAAT	172	AAAGGCCAGTCTTGATGGG	GACCCATCAATTTGTTCAACC	ACTaaaaaaGTTCcacacaATTTGCAGTTCTGTCTGAATCTGGAATTAACACAAAGTCTTTAATATTTTCACAGGAAGATATTAAATCCTTATGTTCCCATGTAGTAGAAAGCCATATCAAAGATTTAGAAGTTGTTACATATGTGACAACATTCAAGTCCCTCAAAATGAGATATGAACAACAGCAagagagACTCAAAGAAAAGGCCAGTCTTGATGGGTAAGTGGAATTGAAATaaaaaTGGTTATAAATTTGGTTATGTGATGATACCAGTaaaaaaaaaataataataataatAAAAGAAAGTAGTATACCATATGCATGGTTATCCAGCAAcccccAGGATCATTTTGGTTGAACAAATTGATGGGTCAGTTTCAATTTAGcacacaGA
G3BD2ZF04D28U4	73	10	5	p	AT	TATATATATA	165	GAAATGCGTGAGTGCTTGAA	TCCTCGCAAATGAATAAGGC	TTACTTTGTAGAGGAATCAGTGAGATTTTATGAAATGCGTGAGTGCTTGAAATGTTTTCAAATGCTGTTATTtatatatataGTTGTATTTATTTTGAGCTTTCAATGGAAGAGACTGGGATGTCACGTGCTTTCCGGCCTACGGGTCAAAAGGTCTTGTGAACATGTGCATTGGTGCCTTATTCATTTGCGAGGAACTCTTAACTGATCATGTTAAAACATGTATTTTCATGtttttGTATCAATGGAGGTGATTTCAGTAGCTGGTTTGTTTCGTCGTCTCATCATTGTATGGATTTTG
G3BD2ZF04D32XD	39	10	5	p	AC	ACACACACAC	94	AGCAATATTTCAAGCCAGTCA	TTTATATTGAACATCGACTTCCG	ACCAAACaaaaaaTAGCAATATTTCAAGCCAGTCATAGacacacacacGTCGAGGCATACGGAAGGTTTACCACGACGCCATTTCCGGAAGTCGATGTTCAATATAAACAACGCGATagagagGAGGTAGTATACTCATATACATGTATGCACAACAGTTACACAGAGTCATCTTAGAAAGTAAATTGATACGAAAGTAGAAATTCATTTGTCCAACAAACCAGAACGATACCCACCCGTTCTTGATGGTGTCCGGGGTCGATTTCACTTTAGACCTACCGGCTTGGGTTTACGTGTTCGTTTCAGGACATGAAAACGCACTCAACAAATTGATTGAGTTATTTATCAACCAAAACACAATAATGataataataACGCAAatatatTAACAATACTTCA…
G3BD2ZF04D3926	35	46	8	c	ACGG	ACGGACGGACGGAAGGACGGACGGACGGACGGACGGACGGACGGAC	133	TCTGAGAAATAGCGGTAACAAGAA	GCTATTCAAATCGCCTTTCG	ACTTTCTGAGAAATAGCGGTAACAAGAATTGTTAacggacggacggAAggacggacggacggacggacggacggacggacGGAAGGACGGAAggacggacggacGACGGACCACGGACGAAAGGCGATTTGAATAGCCCACCATCTGATGATGGTGGGCTaaaaaaTATACTGCAACCACCAAAGGTGAAACACATCTTTTGAAATTCATAAATGAAATGGAGGAAATGGGAAAGATTTCTAGAATAATATCAttttttGTTACATTATTAACtttttACTCATACTTTTATTCTATGACTGCCTTTTCatatatCCTTCCACAttttttCCATCtttttATAGCCCCTAGGCCTGTTGCTTTGGAAGTAGTCTGATCTTtgtgtgtgtgTCGGATCTA…
G3BD2ZF04D3QP3	101	10	5	p	AG	TCTCTCTCTC	162	TGTAGCATCGATGGACCGTA	GGAACTAAAGACTTCTACAACCTGC	ACCGGTATTGTAGCATCGATGGACCGTAGAGCTAGGAATTCCTGCCAATTAATTCCCTGTGCTCATATTTATAAAATTATGTCTGTCAAAGGCAAATGCAtctctctctcTAGTAagagagTACAGACTGTATTATTTCTACTTAGCAGGTTGTAGAAGTCTTTAGTTCCtttttATGTTTCAAAAtttttCAAATTTTAGGtatataTGGATAGCTTAGAGCCATATTAGGTGTATCTGTGGCAAGATAAttttttATGGTAGT
G3BD2ZF04D3VAV	111	10	5	p	AT	TATATATATA	324	GTGAGGGATTCTGCACTCGT	TGAATTACCTGGTGAACAGACG	ACATAATATCATCTACTGTGAGGGATTCTGCACTCGTTGTTAAACAGatatatTTGAGTTATGGTTATTTCATTTATAACAATTGTGCTAAATAGATTTATTGTTAAGTGtatatatataTCTAAATATAGACTTGTTTCCTTTTATGGACttttttGTTGTTAAtttttAATGTTTTAAATGTGACTTTAAAATCAAGCTCCATGACAACATAATCTATTAATGTCATTTCAGTGACAATGTGAAAAGGTTGATTTtatataCATTGCAACAAGGGTAGTTTTAAACTGCATAGGATCTATGATATTTCCTAACAAAACGTCTGTTCACCAGGTAATTCATATAACTACTGTGtatataATGT
G3BD2ZF04D3ZHP	77	24	5	c	ACT	TGCTGCTGCTGATGATGATGATGA	278	ATCTTACGGATGGCCGAAAC	ATTCTGTGAGGTCGCTCCAC	CAAATTTCAAGCTGAAATCAATTaaaaaTCTTACGGATGGCCGAAACACTTATAATAAAACAATTACTGAAAACAAtgctgctgctgatgatgatgatgaTAATATTACTATAAATACAAACTTATAGCAATAGATATTATGTATAGCGTAGAACATAAATTTATCAATAATGaaaaatatataATGAAAACACAAAGGTGTAATTACATAAAGTTTAATTCGGATTCCAATTAAGTGAAATATACCGTGAGACTGACGTGAGACTGATAAGGGATGGAACACCTGTGGAGCGACCTCACAGAATCTGTGGTCGCCCGTCACGAGAGGTG
G3BD2ZF04D4EQR	277	15	5	p	AAC	TTGTTGTTGTTGTTG	397	CGACATCCAGAGGGAATAGC	GCGCCCTACTCAAAGAAGAG	acacacGGGCCTTGGGCAGGGCTCAAGATTTTCTGTCAGTTCGACATCCAGAGGGAATAGCATCTCTGGCTCTGGATAACGTGGACAGCTGGGGTTCCTGTGATAAACAatgatgatgAATAGCAATTCGCACATGAAATATTTCCTCCAGCACAGATTCACATGGATAAGGATAAAACTGACGACAGTTTACAAAATGTTCTTCAGTGAGTTTAATAATCGTTCAATGTTTAATAGACTTCATTTTAAAATTCCAAATAtttttGTGCTAATAAAttgttgttgttgttgtttttAATGTGTCAAGTTAACACAGTGATTTAAGATAAGACTTTTGTGCAAGGTAGCGATATGAATTGTCTAAGACTGGCTCTGTTATAACAGGTAATTTTCTTCCGA…
G3BD2ZF04D4HSF	134	10	5	p	AT	ATATATATAT	135	ACATATGCAGCCAGGTGACA	CGTCCACAATTCCCTGATAA	ACGATCATAAGTATAAtttttATATCGACACCCCGAAATAATTGTGGAACATTGCATTATACATATGCAGCCAGGTGACAACACATGTAGCAATATTAAGTTTATTTTAGCAAAACTAAATAAATAGCTATTAatatatatatTGCAACAACTGCTTTTGTCAAATTCTTGCAAATTATCAGGGAATTGTGGACGaaaaaaaaaCAACaaaaaaaCTGGGAAAGCTGTAACATCTAAGTCAAATTTTCTGACATTTTCAAACCTTATACTGTATGAATAATGTttattattattttttCCTCAtttttttACCCAGTTTCAATATTTCTGAAATCCGCTGGTTTTGTAAGCAATAAATCAAAATATAAAGATTTAGATATCTTTAAAATTCTTGCACTA…
G3BD2ZF04D4XBH	162	10	5	p	AT	TATATATATA	370	AGTAGTGTGCCTCCACTGGG	TCATTCCGCTGTTCACTCAG	ACATCTGTTTGATTACATGCAAAtttttGTGACAGGAAagagagTAGTGTGCCTCCACTGGGGATCGAACCCGCGACCCTCGGCTTACTGTGTCCGCCGCTCTACCGACTGAGCTAAAGGGAAATccccccTAGCGCGAAGCTAGAAGGCGACCGTATCACtatatatataATAAGACCTACCACACTAGTCCTCCTTTTCAGgtgtgtTCGcccccGGATAGGCGGCCGCGTGAACAACgggggATCGTTACCGTCTATCTCAGACCGTTAGAAGAGTTAACGCATTTGaaaaaaaaGTATCAGAGTTTGAGGAGGCGGTTGCTTTTATTGATCATCGTTGTGAGGTAATTGAAAATAAGAGTGAGGAAAACGGAACAACTATCGAAATTACTGAGTG…
G3BD2ZF04D5QV2	129	10	5	p	AT	TATATATATA	123	TGTGGGAAAGACATGAAGCA	CGAGTGTGTTTGCAATCGTT	ACGGCTATTCGTTACATGTATGAGCTTTTATTTGGAACTGTGGGAAAGACATGAAGCATGGCAATAATAACATAAGGATTTTCCAAACAGAGTTTGTTAAAAGAtttttATCATAAAATACTCATTATtatatatataTTTAACGATTGCAAacacacTCGCACTCAAAGTTGACTTAACTCGTACAGAGaaaaaCaaaaaTTTACCCTAATTGAAGTGAGATGGGGATCTCatatatGGGAATCTCAGAGTTAAGCTGCCAGACATTCTGCATGTAAGTATATGTCGAGGAAGT
G3BD2ZF04D5VZO	127	10	5	p	AT	TATATATATA	298	TTGGTTGCAGTCATTTGAGG	CACCTTCCAACCACCAAACT	ACAACAtttttGGTTGTACTAATTCGGTTCTTTGTACTTGGTTGCAGTCATTTGAGGTATTTTGATATGGCAAGTAGTTAtttttGTTGGATAGATTGTCCTTATTAAAACTAATTTGTTTATATTtatatatataTTGCAATATGTTATTGAGTATACCGAGTTTTATAAGAGTTTTCACAtttttGATTATTTAGTTGGTCTGTTGGGTATTGTAGAGCAGAAAGTTCTACAACATAGAGCTTAGTTTCATTGTTATAGGAGGAATATCGTAAAATCCATGATTTGATCTAGTAACAATGATGGTCCCAATCGAGTTTGGTGGTTGGAAGGTGATATGTTGtttttCTTAACATGGTTTGTATATTGTTTGAGCTAAGTACTCCAGTAGATAAGTAG…
G3BD2ZF04D68AA	226	18	6	p	AGT	TCATCATCATCATCATCA	171	GCTTGCCAGGATTACTCGTC	GCTGAGTTCTAACAACAAGTCTGG	ACAGTGATACAGCAACAATCGTGACTCATACAAACATTTATTGAAAACAGAACACAAGGAAGACTGGAGAGTGAATCCGTGAATGGAAGCTTCGCGAGGAATTCAAGATTTtatataCCTTGTTgagagagaTCTTTTCCTTCAGACATGTCTGAAGATTCCATGGAGTGTATGAAGTCATGGCAAGGCTTGCCAGGATTACTCGTCATCACACGGCAGCAGCTCtcatcatcatcatcatcaTACCACATTATGAtttttATACTTCTTAGAAATCATGTATATCAACCATGTTGGATTCATTTTCATGGATACAGTGTTGTTACGTAACAGACCAGACTTGTTGTTAGAACTCAGCAGTTACTGAGTTTAGGATTGGTCATATAGTTAATATTTCAC…
G3BD2ZF04D6MR5	204	14	7	p	AT	ATATATATATATAT	225	CTCCTCGAAACCTTCGTGTC	AAAGAGAAGAATGACAAATTCAAA	ACAAGTAAATTTGTAATATTTCGGAATGATATGGTTTCGACCatatatCTCTCCAACTGTGTTATCAAGCTTCATCTCCTCGAAACCTTCGTGTCGGTTGGTACCAAAATATGCCCATCAATTTCAAATAAGGCGTATGCTTAAATTTAAAATGCGTGTAAAACCGTGATACATGTTCATTAAATCATTCatatatAATTGCAatatatatatatatAATTTGCCGACaaaaaGTAAGGTAATTACATATGTAAATGATGATATGAAAATTTAAtttttGAATTTGTCATTCTTCTCTTTATAGTTTTATTATAA
G3BD2ZF04D6P5G	201	10	5	p	AT	ATATATATAT	157	GGACAACACATTGTGCATAGG	GACCAAGCTGTGAAATGCAA	ACCCATACAGGCAACATAAACTCTTCCACACTcacacaTTCCTTAGGTCAATACAGGTAAACATATACATGAACACATCTGGACAACACATTGTGCATAGGTGATAAGGTGAATGCTTATTACGAACAATTTCTAATTATTAAACTTAATTAATCAATAAAATGCTAATTTACAATTACATATAAATCACACTGCCACAAatatatatatAGAGGTGTTGCATTTCACAGCTTGGTCGACGGTCAATGTTATATTAGATGCCTTTAAATACTATTTTACAGGTTGTTTAAAAGCGTAATTCAATCATTTGATATTTCaaaaaaGtttttttCATATCCATGTTaaaaaaGGaaaaaGtatataTGtatatataGATAAA
G3BD2ZF04D6SRA	75	10	5	p	AT	TATATATATA	171	TGCTCTAATCATGCTTCATAAGTTTC	ATCAAGAACAGCTGCCGAAC	ACTTATATGTTATTGCTCTAATCATGCTTCATAAGTTTCTGTAACTAAATATTTATACATTCGGCCTAAATATGtatatatataTGAAACCATAAGTAATATCCCCTCCTGTGTTTAACTGGGGTTTGTATATCTGGACTCGTGAATAATGGTGTTTAGTCGGGGTTCGGCAGCTGTTCTTGATCAACTGAAGCTAAACACTGAAATTTGTTACTGGAATGTATATGAATCTTTACAAAACACTTCAGACAAAGGTCACGATACTAGTGAGGAATATTTCTAGGGT
G3BD2ZF04D707U	259	25	6	c	AT	TATATATATATATTATATATGTGTG	293	GGAAACATTATGAGCTATTGGCA	TTTCCCTCCTTACATCACACA	ACTAATTTATTAATATCGCTATATTGAAGatatatAAAACACCCAAGTAGTAAATTTCAATGGAAACATTATGAGCTATTGGCAAAATACAACATGGAAAAGTAACTTTATTTGTATCTTAAATTTAAGGAGGATTTTCGTCAACAGaaaaaTATCCATAAAATCACACTTATGaataataatCCCAAAATATGATTTTAAGTTATCAAATTATAGaaaaaTTAAAGGCTAAAGATGGACATTTAAGCTATCTGTTCGtatatatatataTtatatatgtgtgCAAATTAAGAGtttttATTGAACGATAACATAGACGTAATGCCAATCTAAtgtgtgATGTAAGGAGGGAAACTATATCGAATTGGATACAAGTTTGTCCTGTCAAATCTTTACCTA…
G3BD2ZF04D741E	75	10	5	p	AT	ATATATATAT	111	CAATGATTAGCTGTGGGAGA	TGATCAACAAACGTGTTTACCTG	ACAATGATTAGCTGTGGGAGATCCCCATAGACATATACAGTAACAGCACAAGAGAAAGATTAAAATTGATATACatatatatatGTATACAGGTAAACACGTTTGTTGATCATATACACAACAGTCTAAATAGT
G3BD2ZF04D74LY	82	15	5	p	AAT	TATTATTATTATTAT	262	GCAATGTATTGCAAGAATTATCA	TACGGCATTTAGCCATGACA	ACAtttttAAGTTTtatatatttttGAATGTTGGCAATGTATTGCAAGAATTATCACAATAAATTTAGAAATACAACAATGtattattattattatCAAtttttCTATTTAATATACTGTAATtatatataCTGTAATGTCAAAATATCTGCAATACTGACTCCCATTAACATTCATACTGGGTGAATGGGTAGAAGTTATCTTCAAGAGTTTGTCAACATTTTAATCGTATGAAAGTTGGAGATAGGCCACTTTGAGATAAACACTTGGTGAAATGTCATGGCTAAATGCCGTAGTAGTTAAAGCAATGGATGGTCAAGG
G3BD2ZF04D77AM	312	24	6	p	AGTC	GTCAGTCAGTCAGTCAGTCAGTCA	166	TATTGCTGGTGCCAATTCTG	AGAGTTCTCCGACGATGTGG	ACATATAATTCGTAACACAAGTAATTTCAAGCATTACTGAAGAAATATTTCaaaaaGTAAAGACCTGCAAACTCTTATTTATTAAGTTTTATCAGGGACTTACATACACatatatTGTATATCCAAGTCTGTGGTtttatttatttaTTTGATACGAAAGAAATGGAAAACAATGAtttttCACATCGTGTATATCTGCCCTATAATTCTAAATCAGATCCCAATCTCAACAAATGTATTGCTGGTGCCAATTCTGAATCCACGGAAGACTTTTCCAATTCTTAAAATTACCTAATGCAtttttAGGAAATgtcagtcagtcagtcagtcagtcaCAATCAAGTTTATTTTGTGTCTTTGTCGTTTTAACACCAAATGTACTCCACATCGTCGGAGAAC…
G3BD2ZF04D7VC8	140	18	6	p	AGT	CATCATCATCATCATCAT	371	AAATTGCATTAATCACAGTTTCTTT	AGCAGTGATGAAATGACGCA	ACACGTTTTAGTGGTAATCtttttttAGTGTTTTCACACTATTAGCAATCTGCAATAAAATTGCATTAATCACAGTTTCTTTTCtttttCtttttttGTTAAGTTTTATAtttttCCAATTTTATTGACNCAAAATGCAcatcatcatcatcatcatTGCACATCATAATCATCAATAATTGCAGAAAATGTAAATATGGTTATTTCTGACAGGTTTAATTTGCAATTTTAATAGGTAAACTATATGAGTGGAGGTATTTCTGTGATTGATGTTCTGGTATCTTGttttttttCCTACAGATTTCCACGAATACCAAATAAATCAAAATCACCTAATGTAAATTTTCCTCTAACATaaaaaaTTCCAGtttttACAGTGCAAAGTCTTCTAAAGACAAA…
G3BD2ZF04D80W6	30	12	6	p	AT	ATATATATATAT	133	CCATAATCCTAACAACAGGACACA	TCTGATTATCCCGGTCAAGTTT	ACAACCATAATCCTAACAACAGGACACAGatatatatatatTATGGTGGCAATATCAGACGTCTCCCCAACATCTTATACTGACTTTTCTCAATGTTACAAACTTTTCTTATGaaaaaCTTGACCGGGATAATCAGatatatCCATCAATATGACAGAAAATAAAATTTATCAAATAAAATATGCATTTTCATGAATACCTCAAGATAAAATTGACAAGAAAATAATTTATCAGGAAAATTGAACTAATGCCGTCTTAATATAATCAGATACCAATTGCTACATAAATATTAATATCCTCTTTCTTATTCCAATacaacaacaCATATACAGT
G3BD2ZF04D8EJQ	194	27	9	p	AGT	ATCATCATCATCATCATCATCATCATC	237	AACCTCGTTTGGCATGAAAG	CTTCTGCTTCACCTCCCAAG	ACGTTAGACCTTTTGTGGCTTTAAATTGCAAAATTGCCCCGAAAACCTCGTTTGGCATGAAAGAGCACAATCAACAATTCGCCGCGAAGATAAGCTGGTTTACAGAAGCATGATCAAATAAATTGTAAGTGGAATACTCTTTATTCCAATTCATATCAGATCTAATGTAGATTTACAATCGGAATTAATGGGGatcatcatcatcatcatcatcatcatcACCCTTTGTTTTCATTTTGAGAAGGTTTTACCTCAATATGCTTGGGAGGTGAAGCAGAAGCTAAACTCAACCCGTAATCAGCGGGACTTTAGTTTTGCGATACATCCGTACTGTGCGGttttttCGTCCTTTCACAATGT
G3BD2ZF04D8K1V	224	10	5	p	AT	ATATATATAT	130	CCAGGCCAAGCACTAACATT	AAACCTGGGTGTTAACTACAGAA	ACAAGGAGACTCGTCGCCTCACAAGAGCCACCCTTGACAGGCAAAACCAGACCACAAGACTGAACTCGGCTACCAAACGTAGGGAAAGCCGTCAGCGCATCAACTGTCCAAAGAGTTCCACCATGTCCTACCAGGCCAAGCACTAACATTTCAGACTGTCTGGGTATAAGTGTTAACCCAACAATTGTAGCCCTTAAAGCTCGGACTGgttgttgttTATAAAatatatatatACAGTTCTGTAGTTAACACCCAGGTTTATTaaaaaGAAACTACTTTGCTGACTTAACTATTTGTATATCTGTATATTGTCAGTTGTTACACCTGTTAATTTGTTATTAAATCCATTCAGTTGTTATTTCAGTGATCAACAGTTGTTAAATTGGAGAATAAGAAAGA…
G3BD2ZF04D8TWR	116	10	5	p	AT	ATATATATAT	240	AACACAATGTGCCATTTCCA	CCTTGCACTCTCCACAAACA	ACTACCAGTAGATATACATTTTATCCTGAATATTGAATAAAACACAATGTGCCATTTCCAAATAAACCTTAAGCTTAATTTGGTAGTAATTTGTAAttttttGACATGTaaaaaaatatatatataaaaaaCCAACAACACCTTCCAGACTTGGAACATTaaaaaaTTAATTGACATTTTGATCAGTTCATATTGGATTTACCAAAATATTTATGTAGAATTTATTGGCACAGGAGTgagagaCTTAATGAGGCATGTTTTGTTTGTGGAGAGTGCAAGGGTGCAAGGGTGCTGATAGTCAAGAAGTTGTCAGGGTAAGGAGGGAATTGTTTAGTGAAATGTGAGAGGTCTGGAGAAATTTATTTTCATAATCTCTAGAATTAATCGGTCCAAGTAATG…
G3BD2ZF04D93FL	187	25	5	c	AT	TATATATTTATATATATATTATATA	219	TCGGAGCTAACGACCATTCT	AAGATGGCAAATCCACTCCA	ACTGACACGTGCTATCAACATTATGATTTTAATTACCATTTCGGAGCTAACGACCATTCTGATAGACAAACCCTTTTACGATTTAATTAAGACATTACCGTGCGAAATATCAACAAGGGTGCCGATAAGATATTTATATCTACATTGCATACGACTTGATATCAGTAACAGgagagaGTTAAATATtatataTTtatatatataTtatataAGTAAAACATACTCTCGACatatatatTTGGAGTGGATTTGCCATCTTACAAAACCATATAGT
G3BD2ZF04D9420	175	10	5	p	AC	GTGTGTGTGT	266	CAAATGACCACATGGACAGG	CTCACTACAACACACGCTCCA	ACTTTTAATGGTCAGAAACTCTCAGTCCCTGTAAATATTTATCCTTACTGTAAATTTTATAGCGAACGTCAACTCGAAGTCTGTAACTGACCACAAATGACCACATGGACAGGTAGCCTAGTGCGGTGTGGttttttGATGATGTGATACTTTGTGTTGTaaaaaTATCTTAAAgtgtgtgtgtTTTTATGACATAACATTTTACATGAAAATTTGgagagaAGGAGTATTTTATGATATGTCTTAAAGGAAAGGAATTATAATCCTTTTCCATTCTGGTGTCTGTTGATAATTGTTCTCTAATTTATTGTTTGATTGTGCACTGTTAAAAGAACTAATGGAGCgtgtgtTGTAGTgagagaATTAGTTAGTGAATTTTATAACAAATCGTCATTCTGT…
G3BD2ZF04D9C3I	149	15	5	p	AAT	ATAATAATAATAATA	207	ACCCAGAATGGGAAGAACAA	TGATCTTGATTGAACAGGACAAA	ACTTTACCCAGAATGGGAAGAACAATTAAAAGGACAACAAACAGGCAGAGGATAAACAACACGGATATGTGGATCACGTAACCTACAATACAATAAagagagAACTTCCatatatACAGATGATCAGACTAACAAGTCTATGATTATGataataataataataAAAATGATAGAATTAAACAAGTATGATTTGTCCTGTTCAATCAAGATCAAATTTTAAATTTATTTCAAA
G3BD2ZF04EA12Q	75	10	5	p	AT	TATATATATA	158	CACGTATGCAATGTACAGGGA	CGCGTAATTACAGAGCGTGA	ACAATTCATTTGAAATCTATGGCACGTATGCAATGTACAGGGACAAGATATTTAACTTCACCACACGATTTATTtatatatataTTTAGAGTCCCCATCTCAACCCTTACTTGCACGTGAGCACATTTCAAGATGATATACTTATGTTTCAGAGTAAAAGTCACGCTCTGTAATTACGCGTTGCCATAGAAACAAACTTTaaaaaaaCCTCAAGATCTCATTTTATAGTTAGTCTGtatataAAGGCTAAAACTGTATGCATTCATGATGTATCGTATGGTTTTCACTTTACATTACGTAGTCATGTTCCAATAACAAGTCGTTTTCTATGTGT
G3BD2ZF04EACXX	213	10	5	p	AT	TATATATATA	90	TATGTAATAATGGATAGCTGACTGAG	ACAATGTATATCTAAGTCCGTGG	ACAtttttGTCAAGTCATTATCTGTTATGGACATTTACATTTATTTTCTTAAtattattatCATCACAGTTTTCATAtttttACATGTATATTGTGCATGTGATACCCACAGATGGTCCTAAAATTGTAGaaaaaaaCTGTCATGATACAGTAACTATGTAATAATGGATAGCTGACTGAGTTAAGGTTACATGAAGACAGATCACTATTTCtatatatataCCACGGACTTAGATATACATTGT
G3BD2ZF04EAJCO	319	10	5	p	AG	TCTCTCTCTC	332	ATGGTGGCCAGCTATCATTC	AAGCTTTGACACTGGACCGT	ACAATTCACTGGAGTAACGCCACATTTTCCTTCGTTGAGAATGGCGAGTGGTTCTCCACTCTCACATGCCTCCTTTTGGGCTTCACATGGGTTACGGAAGCTGTGATGGTGGCCAGCTATCATTCCGCACACTGGTTCATCACCGTGGTATATGCAGTCTGGGCATTCACAGCTAGCCTCGCCATAGGCATCTATGGGGCACACTTCGGAAGTGTTGCATGTTGAATTATAACACGGACTGTCAATACACGGATCATTGTAACACGTAGCGGTTACATTCAATTCGAAGTTGAAGTTTCCGTAGAACTGACCATCCAGtctctctctcGTGCGTGTCCTTTGCCGACCCACAGGTGACGGAGCATGGACTCCAGGGGCTCCAGCTCGAGACCGGTATGT…
G3BD2ZF04EAR4N	139	14	7	p	AT	TATATATATATATA	154	ATCCCAGTCTTTGGTGAACG	CTGGTGATCTCATTCATGTGT	ACTTCTTATCTGTCTCGATAATTCAAATCCCAGTCTTTGGTGAACGCGTCATTTATAAGTGAAACTGTCTTGTAATTAACAATCAGAACATCTCTTTTATTGAAGAAAGCCAAGTTTTGTTGCTTCTATAAATATGTTtatatatatatataTGATATAACACATGAATGAGATCACCAGtctctcTAGCAAACCCGTATACAACCACATTAAACACGAACACCGAAAATAAACT
G3BD2ZF04EB9HS	233	24	6	p	AACT	TTGATTGATTGATTGATTGATTGA	351	ATGTTGCCTTCAAATGACCC	TTACCTGAAACTGCCTCGCT	ACCGAGTAACTTCAGTTCTCTAATAATTATGTTGCCTTCAAATGACCCACAAATCTATGAATCTTTCATTCAAACTTCAGCCGAATTAATGAAGACAGGCTTGCAAAATGtatataATATACGTAATATACTAGTGTATGTTTGTATAAATTGTTTATACGTGTTAATACTAAATCTTATAACGTGACTTCCTGTTATCGATACTGTGTTTTGATGAGATAATGCAATAAAGttgattgattgattgattgattgaTAACTtatataGTTATAAAATTAACAACTTTaaaaaaGCGTTAACCATTGCaaaaaTATTTTACCATTAATTTTGTCGGTCACAATTTTAAATATTTTGACGGAGCGAGGCAGTTTCAGGTAAAACAGtttttGACTTGT
G3BD2ZF04EBEE6	209	27	5	c	ACT	GACGACGACGAAGATGATGATGATGAT	208	CCCAGCCTTCCACTAACAAA	GAAGCTTTAGTATCATCATCGTCG	TACTATCACAAGAGTAAGAAGAACTGCCCAAGTCAAACCCACCTCTCCTACTGCCCAGCCTTCCACTAACAAAACATCTGCGACCCCAACGCCATCATCCGATGGCCTGCTCCAAACGTTTCTGCAGAAGTCTGAAGCCAAGCCATTCACCGCGTCATCTTCTAacgacgacgATGATGACGACAATGAAGCAGATGATGACGATGATgacgacgacGAAgatgatgatgatgatGACGACgatgatgatACTAAAGCTTCAAATAAGaaaaaGGAATTAACaaaaaCAACTTCGGTCCCTTGTTAAAAGTATTAGGAAG
G3BD2ZF04EBJEB	203	16	5	c	AT	ATATATTATATATATA	135	GAGTCTCTTTGTTTGTTTATCGAC	TCAATGGTTAAATGCTACACGG	ACGCTACACAGAGGACCCGTAACGAGTAACCATTCCTATTTCAGCATGTGCGCATCATTATTGTGCACGTTACATGTATTTCATCATGGAGATAGTTACTTCCGTTGAAGTAACAAGTATCGATAGTGTCATTGTTACATTATGTATAAGCATTTTaaaaaGCGAAACTTAAGAGTCTCTTTGTTTGTTTATCGACTAAAGGatatattatatatataATTAAATCTTGGCCCTGAATACGTCGCTTCGTTTTCCGCGTCTAAAATTAGCAATAAGAATGTTACCCCGTGTAGCATTTAACCATTGAAAACATCAACATGGTTACCCACTATCGGTTTTCTGTGAGCGGAGTGCCAgggggTCAGTTTCGCGCCCTGACGTGAAAATGTATGGGGTCAC…
G3BD2ZF04EBR9B	38	10	5	p	AG	TCTCTCTCTC	90	GTAGAGAGGCTTCTGGTCCG	GGGAAAGTTAATCGTGCAGTC	ACAGAACGtttttAGGTagagagGCTTCTGGTCCGAAtctctctctcCAACCATCATTCACTtctctctcGTAAAACTCGATCGGACTGCACGATTAACTTTCCCgggggTCGGGAAGTCCCCGTGGTCAATGCTACTAGTGTAATTGAATATAATCTCTATGTATTTGATTAACAGGTCTAGCCTCCGCTATTACGTCCTTCCGGCCTTTCGGTGGACaaaaaGACAGGTAAAAGGagaagaagaGATAAAATATGGAGTAACAGATAAATACCGACTTAATGTTACtttttAACTTGTCGTCGTTCACAGCAAAATGACATGTGACTATACCAGTGATTTTACATCTAATAGttttttAAATGCTGTTTTCACGAAAGGGACTACCTAATGCACGAG…
G3BD2ZF04EBVQH	116	14	7	p	AG	AGAGAGAGAGAGAG	133	TTTCTCCCGGCATTTCTTT	CAAACACTTACCTGGATTTACCTG	ACACAatatatatatAACATTTCTATATTACTGTGTTATTTACTTACATTGCtttttGTTTCTCCCGGCATTTCTTTTGTCTGATTCAGCACAAGGTATACATCCACATTATTTTagagagagagagagTTACTCTTAACATCTTTGACTCCTACATTATCATTAAACAGGTAAATCCAGGTAAGTGTTTGtatataAGTTTAACACTATACTATAATCCACTTGATGTGTATACTCACAGCcacacaAGGCCCACCACTTGTATGTTACAACCTAAATACATATCTACAACAATAAACATTTTGTTGAATAAATTAGGTCCTGGTTTATACAATATACAAAGGTCTCCAGCAGGTCGCTGTGACAGAGCCTGCTGTTCAGTCTGTGGAAgggggAAGG…
G3BD2ZF04EC7ZA	235	14	7	p	AT	TATATATATATATA	99	TCATAGGGCATTAATACTTCGTG	AAATGAATGTCAGAACGGAAA	ACTGTCCATACAAAGAAACAAAGATGTTGGTAATGAAAATTGTTCGATTTTAGATCGAATAAGACAACTGAAGATCAGGAAATGTAAGCTGAATCGTAACTGGTAAAGGGTATATTTATCATTATAGATATTATGAACCTTTCAGGAAACAGGATACGCAACGCTAGCAGAAAATtgtgtgGAAAACTGTCATTTATCATGATtatataTCTCATAGGGCATTAATACTTCGTGtatatatatatataTCTTTAAAGATTTACATTCCGCATTTACTGAGCAGTTATTATTTCCGTTCTGACATTCATTTTCATCTGAAAGAGGaaaaaTGAAAGTTCGTTCAAAGAATAAGAAATAGCGTGTTGTCGGACATCATCACCATGTATATC
G3BD2ZF04ECZ74	67	10	5	p	AT	ATATATATAT	170	TCCTGGAAGTCTAATTGTGTTCA	TGCCAAACACGAAATTCAAA	ACTCCTGGAAGTCTAATTGTGTTCAACAAATGACATGTGTTCTTATCTGTCATATTTGTCAGAGAAatatatatatCTTATAGATATAAACCAGATTAtttttttGTTGTAACTTCCAGAGTGAGTTTTACTGATTCTATGCTCTCCTGATGTTTGAATTTCGTGTTTGGCATTTATTAGTTCGGTTGTCCCATTTACTACATACATTGAATATCAAAGTGTTTAGAATGTTTTAGTGATTAGGACTACTGTCAGTTATACCAGTTACCTAACACGACATTACTTGTGATGT
G3BD2ZF04ED1FY	140	10	5	p	AC	GTGTGTGTGT	212	GTTGCAGGTGAAAGGTCACA	GACATCGCTCAACAACCCTT	ACAAGGCTATACGGCAAGTTATGTCATTACACCTCTTCATATCCTCTCAAAGGGGCTAAGGTCAAAGGTCACTTGTTAATGTTTCTTGTCAGAGTTGCAGGTGAAAGGTCACATATGTAAGTCTGGTTGATTTGGTATAgtgtgtgtgtATCTGTTTTAATGGTGatatatGACTGAGCATGTTTTACAAGTTAGAACCAGACGCTCTCCTTCCTGATAAATGTATTTACATAAATCTCCTGACATCTTGAAGTGCTGAGCACTGTTTGTGGAAATATTTTATGGAAGGGTTGTTGAGCGATGTCCCAGGACACCAAATTAACAGGAAGTTCTGGT
G3BD2ZF04EDEHV	188	10	5	p	AG	TCTCTCTCTC	142	TTTCTGTGACGTTGACGAGG	AACAGCATTATAAATGCCTCCC	ACAAACCCTTCATCGACACAGTCATTTGCATAATTATTTGTTAGAACAATTCCACTtatataAATACCAATCAGGttttttCACCAGGTCACCCTACTGTTCATCAACTTATAGAAATTTAACATTAATTTGTGACAATATGaaaaaaaTAAAATCTGTTTAGTTTTCTGTGACGTTGACGAGGCATtctctctctcaaaaaaTaaaaaaTTGTATGTATTGAATAAATATTTAAGGCCATTTTATGATGtatataTTAATACAATTAATCATTTTGTAAAggggggAGGCATTTATAATGCTGTTATAACTTGTGCCAAATCCTTTTGCTTTATAGCAATAAAatatatTTAAACTAAATGCGGAGATATAAAATAGAGTATATTAAATGGCTAAACT…
G3BD2ZF04EDZ1A	262	14	7	p	AT	ATATATATATATAT	252	TGCCTGTTTCTAACGCCTTT	CAGGAGGATAAATATCTCTAAATGTGA	ACATTCTTACGaaaaaTGCCAAACGTCGGAAATATTATTCAAAACGTAGTCAATTAATCGACACTTCGTCAATTAATGCCTGTTTCTAACGCCTTTGAATAACTAAACGCGAATAAATAGAAGAAACAGACGGATGAAACTATACCCCATGTCTTTTACTAATTTCACATTTAGAGATATTTATCCTCCTGTGTCTTTTACTAACTTCACATTTAGAGATATTTATCCTCCTGTGTCTTTTACTAATTTCTACATTTAGAGatatatatatatatTTATCCTCCTGTGTCTTTTACTAATTTCACATTTAGAGATATTTATCCTCCTGTGTCTTTTACTAATTTCACTATTTAGAGATACATATGTATTTATCCTCCTG
G3BD2ZF04EE4N2	217	12	6	p	AC	ACACACACACAC	234	TGACCTCACCCAGACAAACA	CGGCACTCATATTGACTGTAA	ACCAAAAGATAAGTATATCATTACTAAATTACAGTAAAGATGTaaaaaCAATTGACCTCACCCAGACAAACAGAGAAGTTTACAACACGAGGAGGGTAACAAAGACGTCCTACTATACCTTGATGGGACTACGTTGTAAGGAAAACTGGAAATacacacATTTCACATcacacaAAACATACTAGATGTTGCATTTATAGTCACTATGAATGCCATacacacacacacAAGTCACGATTcacacaAAACATACTGAATGTCATATTTACAGTCAATATGAGTGCCGT
G3BD2ZF04EEM6W	32	10	5	p	AT	ATATATATAT	93	AGCGCTCAACGAAGGAGATA	CTGGAGCTTTGCGTGAGTTT	ACACAGCGCTCAACGAAGGAGATAGTAAACAatatatatatTCTACTTTCGATTTGACATTTGAAGACGGACATGGCAAACTCACGCAAAGCTCCAGCTATCGGAATAGATCTGGGT
G3BD2ZF04EEQRJ	120	10	5	p	AG	AGAGAGAGAG	141	CAACAGACCCAGACATGGTG	CGGGATTAATGGTCGCTAGA	ACCATGGCAGATATACTACATTGTGACAACGCCAGTTACTTCCCCGGAAAGTCAACAGACCCAGACATGGTGGGCTCACAGACGTTTGACATCGGGTCaaaaaCTCAACGTCTATCTGCagagagagagGTGGTGTTTGATCCTAAAATGCTGAAATACATGTGCCAAGAAACTCTAGCGACCATTAATCCCGACATAGAAGAGGTAGGCTCCGGTGAAAAGGTCAAACAGGGGTGTGACCCGGAAATAATTCAAGT
G3BD2ZF04EEXL8	90	21	7	p	AGT	ATCATCATCATCATCATCATC	129	TCTCATTACGCATGTCATGTTG	TTTCATCGATTATGATTGCTACG	ACATCCATATAATGTAAATTTCTCATTACGCATGTCATGTTGTAGAAAACGGTCATTATTACTTAACATTATTTTATTACTTTATAACGatcatcatcatcatcatcatcAACATCATCACaaaaaCGTAGCAATCATAATCGATGAAAGTTAtttttATTGTAGATAgtgtgtAAAAGCATTCCAAGTAATACAAATTTAACCTATTAAAATGTAACATAATTTAC
G3BD2ZF04EEYA0	119	38	6	c	AAAT	TTTATTTATTTATCATTTATTTATTTATTTATTTATTT	247	TGTTACAAACTTGTCTCCTGCC	TAGAGATTGGTGAGGGACGG	ACAATGTTACAAACTTGTCTCCTGCCTAAGCTACATAATTTGTTTGCTATATGGATACATGTCTATTTATATGAATTTAAGATTTGAATAAAGCAATGTTTGAACTAATAAATGCATCtttatttatttaTCatttatttatttatttatttatttTTACCAATTGCTGaaaaaaTCTCCGATGAATGCAATGTCAAAGATCAGTCCTATCTCCATCCAACCAAGCACAAACCGTCCCTCACCAATCTCTATCCCTCCCCACTAGCACAGGGACCTGATAACCATTCACTCATACTAGGTCTTACATTGGCTTGAAAATCAATTAATTCATGTTATTAGCTCACGGACAGAACTATGTGTAATGTGT
G3BD2ZF04EF6PM	43	10	5	p	AT	ATATATATAT	310	GCCAGCGTTGTCCTTACAAT	ACGTCCACATAACTGTGCCA	ACAAAACGGCCAGCGTTGTCCTTACAATTACAAATAAGTAGGatatatatatAAAAGTCATaaaaaaaCGAAGAAAAGCAACAAGATTTCAGGATTGTCTTCCTCAAAATTTCACTTTCAAGGGAAGTGGGCCGGcgtcgtcgtTGACGAAGCGGGCATATTTGCCGCTCTCGTTCATGCCTACTGCATACGGCTTGGCGATATCACGGCTGTTGTGTCCCCTGGATAGAACCAGAAGCATACCGAAGGTTGCGACCAAGGTCAACAAGGAGCCGACCACGGCGACAATGAGGCCCCATGGCACAGTTATGTGGACGTTCAGGTCGTTCAGATGGAACTCCAGATACTTGTGAGCCATGATGAGATGGAGGCCACCTTGCCTACAGCCACGAGATAGAT…
G3BD2ZF04EF9HY	299	10	5	p	AT	ATATATATAT	123	TCCAACAATAAATGACTAGATTGG	GTCGGACGAACTACCGAAGA	ACTTTATATGCTTTTAAGTTGATTGCTTCCTGGTTGCTACTAGAACTCTTAAGTACCATGCACATATTTTCAAGACAGGTTTATATTTTGCAGGAACTGTTGGCATTAATGTATTAACTTGAATATCTTTGACATCAAAATGAACAAATCTTAATGATCAGAGTCATACAACAATAAAAGAGATATTTTAGACTTGTGTATCTTATCTTTTATTAAAACAAATAGCATCTTAAATCTTGATACTTGATaaaaaCATTTAAAACTCCAACAATAAATGACTAGATTGGtctctcTAGAAatatatatatAGGAACCCAAAATAACGCCAAACCATAGATTTGGACTTGGACCCAGGATGGTCAAATATCTTCGGTAGTTCGTCCGACAtttttCACTCAT…
G3BD2ZF04EFDA8	279	33	9	c	ACT	ATGATGATGATGATGATGATGATGATGATATAT	102	AAATTTAAACATGAACAAGACAAGTT	AATGCTGGCTGCATCATTCT	ACagagagGAGGATTCAATTTATATCAAACTGAACCAAGAGAATGTATAGTATTTCTGGAAGGAAATCACAAGGAAAATTACTAGAAACATTTTAttttttCTCTTCttttttGAATTCTGCTGTTATGTATTGTTACTACACAAAGGTAGAAAACAGAGTTTTATCAATACAAGAGATTATCATTATTATACATAATGGTTCTTAAGAACCAACGAGGAAtttttttaaaaaTGTTCTACTATAATGAACAAAATTTAAACATGAACAAGACAAGTTatgatgatgatgatgatgatgatgatgatatatGGATTGAATGATAAAATGAAATGAGAATGATGCAGCCAGCATTC
G3BD2ZF04EFFWF	213	10	5	p	AT	TATATATATA	182	AGACACGGTAGACAAGGCGT	CCCTTATTTAATCTCTGATTACGACA	ACAGTTTCAGAAAACTTTATACCTAAAGGCAAGATAAATTGGAGTAAGAGAAATACTACTTACATGTACATAGAGATGATTCCTGAGAGTAAATGTTAACTTAGCGGTACTGTTTTACAGACACGGTAGACAAGGCGTCACCGGCTTAGTGCGGACATCCGTAGTGAATGTACGCAGATTGAACACAGGGACAAGTAACGATGGGTACAATTtatatatataCATATACCGGCTTTatgatgatgCGTAGTAAAACAGGGGCTTATAATAATTCTGTCGTAATCAGAGATTAAATAAGGG
G3BD2ZF04EFNE4	202	12	6	p	AT	TATATATATATA	90	TTGCAAATGCTTCATTCTATCTG	ATTCACACCTACACAAACATGGA	ACTAGTTGTGTCTTTTGGGAAAACACTACATCCCATTTTGGCCTCGATCTTGTTTGTCTTTCATTGTGGTAGCCACCATCTACTACAAGGAGATTTCCTTAACATGATCTTGGCTGTTCACAGGGCAATACTTCAAGTTaaaaaaaTTGCAAATGCTTCATTCTATCTGACAGATGTTGCAGATCTGCATATAAATATGGCtatatatatataTCCATGTTTGTGTAGGTGTGAATATCGATAATAAGTGTCATGTGCATATCATCTTGTTTACTTAACCCCATCGGcccccTCCCAACAAATAGAAATTAAATAAAACCTTCAagagagATGAATCACTTACatatatatGT
G3BD2ZF04EFOA4	187	10	5	p	AC	GTGTGTGTGT	148	CGTATGCAATTATAATGTTTACCACA	AACATAATATTCAGGCGCGG	ACACGTGTTTAGCGTGTAGGATTTCATTCTACAGATTGATCTTATATCttttttCTCTTATAtttttCTAGACCAACGTATGCAATTATAATGTTTACCACAtgtgtgTATTGAGTTTTCCATGTAAATACATGTATATGATTTTACCACGTGTTATATCACGTTTACCACGCGTTtatataCCACgtgtgtgtgtTATGTTCTCCGCGCCTGAATATTATGTTTACCACGTCTGTGCATAATGTTTACCATATGTGATATGATATTGTTCTTTTGT
G3BD2ZF04EFXAG	214	10	5	p	AG	TCTCTCTCTC	111	CCTAGCTCTGAAATACATGCTT	TGTTTGAGTAGCAGGATGGTG	ACACATTTGTAGTTGTAAGTTCGGAAATATTGTTGACAACTTTTGAACTCAAGTGTCGTTTAATATGGGTGCATTAGGTGGTAAAGaaaaaTGGTTTTATTGTTTTGCTgagagaAGCAGTTTGGTGAATTTATTGATACATCACATACATTGtatataAACtttttttCCTAGCTCTGAAATACATGCTTTAAACTTTTATTTTCTACCATTtctctctctcCTTTCTCCCATATTCTAAGATGTTGAAATGTGAATTCACCATCCTGCTACTCAAACACTAAAGTTTAGGGCAATGCCCTGTTGTTATCAAAATTTTAGTTTTGGAGGTTTAtttttAGGTTaaaaaTTACTGGGTATGATAGGATTGTATGTGAAGGAGGAGTGCTGTATTTATTG…
G3BD2ZF04EG4WN	92	10	5	p	AT	TATATATATA	184	ACGCCGAAGGCCTATAAGTA	CAACGAAAGGTGTTGAAATGAA	ACGCCGAAGGCCTATAAGTAatatatatTGTTAAAACATCTTAGGTGTTGTTCAGAtgtgtgTAGAAAGATAAATAGATAAATAAATAGTCtatatatataCATTAATTGATTAATTACCAACTTTCTTTTGTTTGAATTATACAatatatCGGTCTATGATTTCATTTCAACACCTTTCGTTGACAGAGTTAGT
G3BD2ZF04EG6E0	68	10	5	p	AT	TATATATATA	172	TTCGACCACATGTGAGAAGAGT	CAATGGATCGCTACCTATGAA	ACATTATCTATTTCGACCACATGTGAGAAGAGTCTTTGATAATGTGTTATCGAATGAAAATAAAGTCtatatatataCAAGTATAAACACATGTATTTCCAATGTAAATGCAACTTTTCatatatGTTATAGAGTATCTAGACACGTGTGCTTATtatataATTCATAGGTAGCGATCCATTGTATTGTTTACCTTTTAACATTTCAGCTATCGTTAGATGTGTTTTCTTTCTGTGAGTGTCCTTTTAATTAGTTGTCAATGAGCCTTTAAACAATACaatcaaatcaaatcaTGTTGAATACAACTAGTCCCCTTAACAGacacacAGCAGCaaaaaCACGCATACACaaaaaCACGCATACACTACACGCATCATTacacacacAAGGAGGTCTCCT…
G3BD2ZF04EGKBS	64	10	5	p	AC	GTGTGTGTGT	93	TCCCTTGTAGTCCTGTATGTTT	AATGCTAACGGAGAAAGCAAA	ATCCCTTGTAGTCCTGTATGTTTAACCTATGTTATAAACTATTACACAATGGTATACAAGTAAgtgtgtgtgtTTTGCTTTCTCCGTTAGCATTTACTATGGCCAGTTTCTTTATTCGTTGTTGGTGACAATAACTCATGTTGTGTCCAGAAGTCtatataACCATGGTGACAGgcgcgcGATCGATAATACTGGATCATCCAACATAACATGTCtttttGTGGCTATTCATttgttgttgAGAGtttttAATAATCCATACAATTTCATGTTATAATACATAAGGACATATTCAGTGCACGTGTATTTGCATGTCTGTATAtttttttAACTGGATCGGGTAAATAACTACGACAAAatatatTTGAAAACAAATGTT
G3BD2ZF04EGP1E	93	10	5	p	AG	GAGAGAGAGA	112	CACGTTGTCTTATCAGCTAACCTTC	ATTCAACAGTCGCACATCCA	ACGCCAGACACGAGAAATGACTAATCaaaaaaCAACCAGGAAGAACGTATATGTATCTGTAGTAATCACGTTGTCTTATCAGCTAACCTTCTgagagagagaGCAGGACGATAAGAGGGCGAAATCAATACCAGGTATCTAATGTCTAGCATTAACGGTGGATGTGCGACTGTTGAATGTTTGTCTGTCCAAAGACTCCACATCCCTGACTAACTACATATTGTGTAATGGTATCGGATATGGCAGACGACAATTCAATATGTGACTCATAACGTTCTGATATCATTATAGTTCGGGCTAAAATGATTGCTTAATATGTGAAAATGCTTATCATGTCATGATTTAATAAAACGACaaaaaaT
G3BD2ZF04EGU0T	87	10	5	p	AT	ATATATATAT	107	CCTTTACATTTGGTCGCCAT	CGGAGAGCTTCTCAATGGAC	ACGTATACGTCCCTGTTTGACCTTTACATTTGGTCGCCATGTAATTGCAGTATTGGTTGCATTTGTTCAAAGTTGTGaaaaaGTTAatatatatatAGACAACCAAAGTCCATTGAGAAGCTCTCCGATTCCttttttGTATACTTTATACGTTGTAGTTATATCGTTAAATGGAAAGTGTCAATAAATACTGTTTAAACAAGACTACATGTAGCTGCACATTTCACATACCGTaaaaaCTGGCGCATGGATGCTTATTTTATTTTCTAAGCCTTAATGAATATTGACATGACACTATAAGCGTAAGAATTAGTTTATGGGCGAGGTCAAGTAAGTAAATAATACGATTTCAAATGTTTGATACGTAAATCTGAATaaaaaaGTTCAAAATAAATGAGA…
G3BD2ZF04EH3QZ	339	18	9	p	AT	ATATATATATATATATAT	222	GGATCAGAGAAATCCACCGA	AAATACACAATATGCTATCACAGAAA	ACATTGTCCAAGGGAGCCTCTAAGGAAAGCATAAACAAAGTGGGCACAATGTCCAAAGGTGCTTCGAAAGAAAGTGTAAACAGAAGTGCTGGCCAAGCTGAGGCAGGTCAAGGGTCACAGCCAGGTAGCAGACGACCTTCAGCTGGATCACAAAGGTCACGAGCAAGTCCAGCCAACCAAAGTCAAGGTCAAAGGCGCCCATCACGAGGATCAGAGAAATCCACCGATCAATAGANAGTCAAGACTTTAAGAAGGATTGTTTCACCTTAGAAGTTCTGTTAAATTTTGATAATCCGTCCACATGTGCTAAACCATCCGTGATATCTACAGTATTACAGatatatatatatatatatTTACATAAATTATTCTTATTTCTGTTGATTCAAAGATANGAAG…
G3BD2ZF04EH6N5	158	22	5	c	AC	TGTGTGTGTGTTTGTGTGTGTG	149	GGGCTTCAATGCAACACAAT	TCAGATGGTGCAAAGATGAAA	ACATTTGATTTTCTATGCTATCAATATTTTGATGAGGTGGGTAGATAACTACCATCTTTTGTCACTGTCTAGCTCTTAAGCAAATGTCACATTCTGCCTGGGCTTCAATGCAACACAATAtaattaattaatAGACTAGATTTTCCTTCTGTTTGTAtgtgtgtgtgTTtgtgtgtgtgAATAACttttttCCAGTTTACAAGGTCAGTAGATGATATCATCGAAAATTTCATCTTTGCACCATCTGATAAGGAATGTA
G3BD2ZF04EHBD1	284	18	6	p	ACC	TGGTGGTGGTGGTGGTGG	129	TGACACTGGAATAAACGGGA	TCTACGCGAAATCCTGCTCT	ACACATCTAACGCAATAAGAGGATGTATACGATATGTATGTCAGTTATTAATGTTTTGATAATGTATTATTGTGTTTTCTAATAATCAAATTAATAACTGAATtatataATtatataATTATATCTCCTAAATTTACAATAAATATTATAAACAGATTGCGTTTGAGTAAAGCAGCATCAACTATTCCAATCaaaaaGGTTTGTAGATAATAGGTGACACTGGAATAAACGGGAAACTACTTCATTGAACAGAAGGAGAACAATGAGGGATTGTCGATTTTACtggtggtggtggtggtggGGGTGGGGTAGTTCAGGAGTTGAGAGCAGGATTTCGCGTAGATGGCTTGACAGAGAATAATTAAGCAGCAGTAGACAATAACGTATGAGCCAAACGaa…
G3BD2ZF04EHL6E	209	15	5	p	AAC	ACAACAACAACAACA	340	CCTGGGCCAAGAAACTAGAG	ATCGCTACGACCACTATCGC	ACCTGGGCCAAGAAACTAGAGTTATTTGTAAATGTGGACACCTCGAATTACAACATAGATTAAAGAGTACTGAGTGGTAAACAATATTTTGGAATGATTTTGAAATATAAGTtgtgtgCATAAAGTaaaaaaTTATGACATAATAAAATGCGaaaaaGTCGtttttatttatttatttattttttttttCCATTTCTTGCTATAGTTTacaacaacaacaacaAAATAGAATAAATAACtaaaataaaataaaaAGaaaaaaTAAAAGAAGAAAAGAAACAACTAGGAAGTTAGTTCTGGTCGTCTGAATAATATTTAATTGCGATAGTGGTCGTAGCGATAGGTTTTGGTTTATTATTGTAAATACATTCTATCATGAAACAATATACTTATTGAATC…
G3BD2ZF04EHOI6	214	10	5	p	AT	ATATATATAT	174	TGTGACACACTCATCCACTTCA	TGCAGCCTACACAAGGTAAGTT	ACATACAAGGATGAAACTGATaaaaaTTGGGATTCATCTGTGAtttttGATTAATTAAAACGAATTATTTTGTTTGTTGACTATATTGCATATTCCCGATGCATTGCGGGTAAAACTGTGacacacTCATCCACTTCAGATTTGCAATAAATAACCAATTTGTTGCAGTCTTCATAttttttACATAACTTTTGAAGTGTAAAATTAAAGTAAatatatatatACTTAtgtgtgTTTAGGATGTCCAAAACCTTTTAAGTTGATCGTTAACTTACCTTGTGTAGGCTGCACACGT
G3BD2ZF04EHQIE	110	12	6	p	AT	ATATATATATAT	260	CGTCATCCGCTCTACAATCA	CGTCTATGGAATCTCTCCGC	ACAACACGATCACGTCATCCGCTCTACAATCAGTGCTAACTTGGAAGGAATGTATTTCAGAATATTCATTTTATaaaaaGAATTGTGGAAAAGGTATGTGGAACaaaaaatatatatatatACGTAatatatatGATAATGCTTTTGAAGGGAAATCCCATTATTACGACATCAGAAAACGCATTTAGCtatataATAGATATGAAGAAGATTATTTTAAGAAATCCTGGTCGTTAATATTAACATTACAAAGCGgagagaTTCCATAGACGGCATTAATAAAACATGCATTTGATATGGGCAGATCTCTGGATGCGTAAATGGGAAGGTAAGTGAAAGCACAGCTGATTCCAATAGGTCATATTGTGACATTTCATAGTTTACCATCGTTACTATGCA…
G3BD2ZF04EI150	85	12	6	p	AC	GTGTGTGTGTGT	124	TTGCATTTCCTTGCTCCTTT	GGTCATGCAAAGTTGAACCA	ACTACTTGCATTTCCTTGCTCCTTTGTTTGGTTTGTTTTCTTTTCTAACTTAGTAATAGTATCTGGGACTCAGaaaaaGAATAGgtgtgtgtgtgtAGGGTTGTTTTGTTGGTTCAACTTTGCATGACCATTATATTTCTTTACCGCTGTCTCTTCAGGTACAGTAGGCtatataGGCCTTGACCTAACTTTCAGGTTCGAATTTTAAAAGTGTTTAACCaaaaaTGTATTTATAGTTTGTCAACCTATACACTCTCCACCGGAGTATTGCTATTTGTAATCTA
G3BD2ZF04EI25W	77	12	6	p	AT	ATATATATATAT	190	CATCGAACCATACAAATCCC	CAGAATTCACGCGGTATCAA	ACATCGAACCATACAAATCCCCTTGTTAAAACAACAGATACATTAGTAACAGCTTATCTCAAAGAAATGCaaaaaaatatatatatatACATAAATAACAAATTTTAAACAGGTTGAATACGGTAAGAGACGAAATTTCACAGGACCCCTTTCGCGCAATACAGGATCAGGTTGATACCGCGTGAATTCTGCGTCATTAAATCATAACTTTATGAACACTGTATGACCTCTTTACAAAGATTCACAGCACTATTACCGTGTTACAAAAGtttttCACGTAACAAAATCATTTGGCCGaaaaaGGTTTAGTTAAACAATATTACCACTATCAGGAAGTTAACTAAAATGACAAAACAtgtgtgACtgtgtgTCATATCGAACCAAACTCCGCAAAAGTCT…
G3BD2ZF04EI2IB	157	20	5	p	AAAT	TATTTATTTATTTATTTATT	231	GTGATGAATGAAGCCCATCC	GCGATATCCACGTTGACAAA	ACAAAACGCTAAATCTAGTGATGAATGAAGCCCATCCTCCGGAATGCACCCGGCACCCTCAATAGATCATAACTGCCATAACAAATATACAATAAAAGGGAAACTTTTCACGATTCCTTCTGACTTACCAACGGTCAGGTTTTGTTTCGTTTTCCAtatttatttatttatttattTATAATTAATTCATTAATCAATTAACTTATTGCCGCATCTATTTGGTAGCTGTTTGTCAACGTGGATATCGCCGCTTTcccccTTCCCACAGACGACCTGGGCTCGATTCCACAATCAGACGTTAAAGTTTCAAGCCCGACCTTGTGAGTTTCTTCCTAACTACCCCAAGGTAAGTTTATAAAGAAACCCGGT
G3BD2ZF04EICD6	67	15	5	p	AAG	TCTTCTTCTTCTTCT	227	CCAGCCACTTGAGAATCCAT	TTAGGGCCAGTGGTATCAGG	ACACTCTGCTTGGACCAGCCACTTGAGAATCCATTTCAGGTAGAGTTTTACTTGATTTCTCATTCGtcttcttcttcttctCCTCACTTGCCtttttACTTTCAAATTGcttttcttttcttttAACAGGTTGTTTCCCCTTTGAAGACGTAGATTTTGTAACTGTGGAGGCAATATGGAGCTTGACTTTGTTTGCAACtttttCTTCCGTTATTGCCTTCCCTGATACCACTGGCCCTAAATACTTCCTTGCTTTCTTGGTATGTTCAGACTTTACTTTAACCAGAGTGAGTTCGTGATTTTCAAGGAATTTACTGCTAGCAATATCCATGGGAACTTCCAGTTCTTTCATTTCTTCATCTGCATTTTCATGTATATTTCCTTCTTTTCAGTGGTGTT…
G3BD2ZF04EIVSQ	84	17	5	c	AT	ATATATAATATATATAT	93	TGATCCTCTTGTAAATAATTGCTGA	TTGGAGGTCCAACTTGCTCT	ACATTTAAATTAAGaaaaaTTATGTGTTTGTTTTAGTTTAGTCATATGATCCTCTTGTAAATAATTGCTGATTATGTGATTTAatatatAatatatatatGCAATGCTATTTCAAGCAAAGAGCAAGTTGGACCTCCAAAGGCGGCCTGGT
G3BD2ZF04EIWCX	304	10	5	p	AT	ATATATATAT	397	AACACAGCCGTTCCTCAGTT	CAAGTCTCTCAGGCCCACTC	ACCGGTTTCGAGCTTTTACAGGTGACCTAACGACAGGTTACACGGCCAAACGGAACACAGCCGTTCCTCAGTTACCCCACCATTGAGTAAACTTCCATTGGTGTTCATGGATAATTTCCAGGTGCTAGAACATTAAGGAAAACAACCCTTGGATACAGTCCTTGAATACCAGTCATTTAGTCGGGGTCAGCATGAGAAGGGGAGATGACTGTTGATTAATGATTGACTATATCTCTGATTTGTTGCGTTAATTTAGTAATCTTAATAGATCTCAATGTCTCATTTGATTTGGAAATAAAAGAGatatatatatTGTATTGaaaaaaTAAAATTGGTTTGGGAGGTCTGAAAATAatatatACTGTAATGaaaaaaTaaaaaTGGTCTGGGAGTTATGAA…
G3BD2ZF04EIXEV	348	24	6	p	AAAT	AATAAATAAATAAATAAATAAATA	371	GGTACCCATGATCGCAGTTT	TTTACAGTGAAGAAGCGTGGA	ACATACCATAGCCGCAGGGTTGTTTCCCCACGTTTTAGAGAACAAAGAAACACGATGGATTTGTAAACTAAAGCAAAGCAATCGTAGTCAGTTTCTTACTTACCACAGGTaaaaaCGGGTGAAGGTACCCATGATCGCAGtttttAttttttATAGTCTTGCTAGGACTCCAAAAGAATCGTCCACGTTACTCGGTAACCCtttttGTGTTTTATAGGATTAATGGAAATCCGTCaaaaaTGTAACGTTTCTTCAGTTAAGGTAATATGCTTATGCCATAGCTAAGGAAACACCCGTTTTACTCCCTCCAGAAAGACATAGACGTGATGCCATTTCCTAttttttGTaataaataaataaataaataaataATAACGTTTTACTAGCGTCAGTTTATTA…
G3BD2ZF04EJAAK	69	16	8	p	AT	TATATATATATATATA	163	ATGCTGGGAGTCTGGACTTG	TTGGACACTGCAGTTTGTGTC	ACAGTGACTCTTTAAAGTAGGAATATGCTGGGAGTCTGGACTTGAATATTTTGTGTTTGGCTCCGCACtatatatatatatataTTCTCAAAAGTTCTCATAATAAAATAACAATGTTACTTCAGCCAAACCAGTATTTTCAGTTAAATATCCTTAGGTTCAAGATGACACAAACTGCAGTGTCCAATAAATAATTCATAGTCAAATTGAAATAAATTTTCACATTTCAGAAAGAGTGAtttttAGGGTATAAACAACATATTTTGGTGAATTATGAGACTTTGTGATTTTGCAACATTTGATATTGTTTGACAATTCATCAATATTTACACATCTATAATGTATACAGGGTGCTTCCATACTATCAAGTGGACTTC
G3BD2ZF04EJQXK	48	14	7	p	AT	ATATATATATATAT	90	TCATTCATTGGTTTATTTCCGTC	TACTGGTGCACATTTCCCAA	ACTTCATTCATTGGTTTATTTCCGTCAAGAAATCATGTAGTCCCATCatatatatatatatAAACAGTTGGCATTGGGAAATGTGCACCAGTAAATGAGCAAATAACAAGTTAACTAGTATGCGGCGtttttAAATTATCTGATCAAATTATCATACAAATGAAAAGTCCCTGTTTTCTCCCAATGTTGGTAATGCTTACAGCCTCTGTAAGGGGTACATACCGTAGCCGCAGGGTTGTTTcccccATTTTAGAAAACAAAGAAATATGATGGATTTGTAAACTAAATCAAAGCAATCGTGGTCAGTTTCTTACCACAGGTAAAACAAGTGAAGGT
G3BD2ZF04EK0C8	270	10	5	p	CG	GCGCGCGCGC	184	TCATTGCGACCGTTTAACAA	CAAGGAAAGTAAGCCCACCC	ACTATGACGTCataataataATTGATATTCTATACACGTTCTGCTATGACACAAGACACGaaaaaaCGTTATTTACATTGCATGCATATTATCAAGGAACTTGAATTCATGAAAGCTATCATTGCGACCGTTTAACAAACAGTATTTCGGTATAATTTGAATTTAATTTGAAGCAAAtttttATTGTATGTTTCTGTTTGTTTCCAAGCTGTTTCTCAACGCTCAAGATAAGGAACCAAATGAGATCTGCTGGAGTGTGGGTGTGGATGgcgcgcgcgcggggggTGGGCTTACTTTCCTTGCTACATGT
G3BD2ZF04EK528	59	18	9	p	AT	TATATATATATATATATA	97	TTCAATTTCAACACATAACACAA	TGCAAGCGTATTAACAAACGA	ACAAATAACGAATTTTATTCAATTTCAACACATAACACAATACATGTATACAACATTTtatatatatatatatataCATATACATATACATATTCGTTTGTTAATACGCTTGCAAAatatattatataAATAATCTGGAACAAGATTTTCCATTTGACTATAAATGCTTTAAATGAAGATGTAGATAACTTTAGGAACTCAtttttCTTTATCTAAACCTTTTACAGTCAGTATCCTTCAATCGtgtttgtttgttTGAACTCGAGTAGCATATTACTTAAACAAGAAGTCGGGAACTGGAGATAACCAAGTTATTACATATGTAGTTACCGTATACAAGGCGGACTACCAGAAGTCTTANGTCCGCACACGTTGTATCTACGCGAAAATGAGTAAAGT…
G3BD2ZF04EK682	55	28	7	p	AAAT	TTATTTATTTATTTATTTATTTATTTAT	139	CTGACATAGTTGGGACATGGA	GCGACGGTAAATCAAAGAGC	ACATACTGACATAGTTGGGACATGGATTAAGATTTTGAAATATGAATTTTATTAttatttatttatttatttatttatttattttttCTTGGTTTAAACTTAATATTAAACTTACCATATCCATGCTCTTTGATTTACCGTCGCCTGTATATGTTTTGCTATTTCTTTTATAAGGAGACGAATTAACATAAGCTTTAGGCTTGTTTTCGAATCCTTACATTCATGTAATTTGTATAAATCTGCTGTTTACAAAATAAAATACTGTTTAAACTAACTTATTATAAATCACATCTATAAATGTTATTAATATCTGGGCTGGATATTCACTTAAATTTTCGGCACCAGTATCGTTTATTGGGCCTTTAATTCTAATGAAGGT
G3BD2ZF04EK6CV	113	15	5	p	AAG	CTTCTTCTTCTTCTT	91	CCAGTTCCTCATAAAGTGATTCG	GGAAAGAAGAGTGGAAAGAAAGG	ACTCTCCTTCATAGTCCATCAGCTTGATGTTgggggTCCTCGTGATAATACCATTCATTACCAGTTCCTCATAAAGTGATTCGATGGTTCTGTCTGGAGTTAAATCCTTCTCcttcttcttcttcttTCCTTTCTTTCCACTCTTCTTTCCcttcttcttcttcttGCCAGAttttttGCCttttttCTTTCCCTTGTCTCTATCCACAGCTGCTTTTAGGtttttCAGCTCTGTCCTCATAAGCTCGTCCACCTGAAGACGAATttcttcttcCACTTCCTTTCGTTTCTCCCCTTTGATGAGTTCAGAGTCGTGTTTCTGTGAGAAATTGTCTTTCTCATCTCTTGTTTGCCAGACACCTTTATAATCATCAGTGCCTTCATTAATGGCAGGAACAA…
G3BD2ZF04EKHVY	142	10	5	p	AT	ATATATATAT	125	TTTGATACATAATGAGTGGGAAGC	GCATGATCATTCTGGTAGCC	CTGGTTTCTTCGAACCTCAACACATGATACATGATGTGTCATGTGTCAGtttttACAGAATTTGTCATTTATCATAAAGATGTGACAGTCGAGTTTATTTGATACATAATGAGTGGGAAGCTACAGTTATATGTATAATAAatatatatatGTCatatatACATGTAAATTATGTAAAGTTTTGGTAGCTAACAAGTATGCTGGCTACCAGAATGATCATGCAATTTTAAGATTAAAATATTTTGTTTTGTCATGGTAACATGTTTATTGtatataAATGTCACTAAAATAAATTGAG
G3BD2ZF04EKOL8	74	10	5	p	AT	TATATATATA	195	ATCAGACACCCTGAATACAGTT	TGGACAGTATACAATATTAAACAGGCT	ACAGTGTAGAGTTTTAGATATCCTGatatatatGATACAACCTGTATAATATCAGACACCCTGAATACAGTTTtatatatataGTATACAGTATGTGCAGCATTacacacATATACACTTTCatatatCCTGTATGTAGCCTGTATAGTTTtatataAAGCCTGTAAAGTCTGCAAAGTATAatatatACTGTATACAGTTTtatataTTCTGTATACAGCCTGTTTAATATTGTATACTGTCCACAGACTTGTATATCCTTATACAGACTGTATAGTAAAACATACACTATTTTATATGCTACAGAGTTACatatatGCATTGTATACAATAAGATTTGTAATCAAGtttttttATTAAAGtttttATTAAACATTATCTTANCAGAATTTAGACCAT…
G3BD2ZF04EKWQI	292	10	5	p	AT	TATATATATA	98	CAGCAATCACTTCTTTGCATT	TGGCAATATAGGTTGCCTCTT	ACAAATATTATGATAAATTTCAAATAGTTGATAAATAGTAGAATGGGCATGCATAAAACCGGACTGGTATTTGTAAAATAAACGATTTTCTAGAAAATAATTATGCAAATGTTTGAAGGTTATTCTTTCaaaaaCTTTATCAACAGCAGACAATAAAGAAATTGGCCTATAATTGGATGGAGAATGCCTGTCGCCttttttAAACAGTGGTACCAAAAGCTATCCTTTaaaaaCTAACAGCAATCACTTCTTTGCATTACTTTGTTCTTGTTATTAAAATTTTATAAGTATtatatatataAGTGTTGCATAATAAGAGGCAACCTATATTGCCATATACAAAACTGTGTATCACTTACAACTGATACTCCAACTTTCAGCTCAGTTATTTACATACCT…
G3BD2ZF04EL1CL	299	10	5	p	AG	GAGAGAGAGA	190	TTGCAAGGACAGACTTGGTG	CCATGTGTAAGGGATGGTCC	ACAGGGTATGCtttttAAATCAAATTAGCCCTGTATTGATACATATAACTTTACTaaaaaaaaaTACTGAATCCAGTTTCTAAATGAATTTGCCTGTTCGAAAGTGTGAAACAAAGATGAACTTTTCTTaaaaaaaTACTGAAGCCAGTTTCTAAATGAATTTGCCTATTTTAAAGTGTTCATGATaaaaaTGGCGACGGTCTTGCAAGGACAGACTTGGTGTCTGCTGAGGGCACTAACACGAACAAGTGTGGCTTCTCTAAGATGTAGATCTACTGTCAGCAAGAAGTTGTGGGAGgagagagagaAGGACACAACCTGGGCAGAGCCATTACTGGAATGGCCGAAGGAGCAACTTGAACTACAGAAACGGGACCATCCCTTACACATGGTAGTTAG…
G3BD2ZF04EL2GN	56	10	5	p	AT	TATATATATA	127	TCCAATTATACACACAAATGATGG	TTCGCTCCAAGTAACCCAAG	ACATCATTTTAACAttttttAAATCCAATTATacacacAAATGATGGTAAGTATTtatatatataTTTATTCTGACAGAGAAGGGtttttttCgggggtttttCTCTATGGCACATGCTTGTAACATCATCTTGGGTTACTTGGAGCGAAAGAAAAGATTAAA
G3BD2ZF04EL6LA	231	10	5	p	AT	TATATATATA	104	TTACCGTCGCCCTTAAGATG	ACCCTTCGTAGATGGAATGG	ACGTCCACAAATCGCGTTGATGAATTTGATATCCAATGAATCCTAGTAAAACACTTATCGGGATACCATTTAAGGTCATCTGAGACGAGGTAAATAGAGATCTGCCGTTTGTTCATCGTCTTTTAGCATGACATTTTCtttttCTTCTCGTAACACCCCGAAAATTCATTACCGTCGCCCTTAAGATGCGCCAAAATTGTGAAATAATTAAGTTAGATTCTAGGCCTATTtatatatataGCACCTTCAAGACCATTCCATCTACGAAGGGTAGATTTAAGATCCTTAGTTACCCTCTGCCTTGAAGTTCCCCGGGGAgggggCGAACAGAAGCCAGCTAGGCCCAGT
G3BD2ZF04ELB2F	158	12	6	p	AT	TATATATATATA	156	GAGCCACAATGAAATGTCCC	CCACCCAGAGATACTGCGTC	ACGGCTGTGATGACGACTCGCTGACCCGTTGTGAGAATAgtgtgtAAGTGTTACAAAGAGGAGCCACAATGAAATGTCCCTACCAATCCTCAACTAAAATGTTGCTTTGTTTTCAACCGTTAATTCATATTGCATTATTATATTATGtatataTTGTtatatatatataATATGTAATTACATTCCTCCGTATACAGACGCAGTATCTCTGGGTGGTAAGCAGTATTTCGGTTTAAAACCCaaaaaaGTGCAATTGCAAGCGTAAAGGAACCAACACCGTCATCCTATAGCAAAGTTATCACTAACACGTGGCTCTACTACtgtgtgT
G3BD2ZF04ELZZM	130	10	5	p	AT	TATATATATA	163	TATTGCCCTAAGCGCTGTCT	CCTCCCGTATGCTTTCAGAG	ACCAGTGGTGTTCTTGCTTTAtttttCAGCtttttATGatatatGACAATAATTTACTGAATTATTAAAGAGTATGTCAAATAATATTGCCCTAAGCGCTGTCTTGTGCTGTGTATACCTTTTAttttttatatatataTTATTTTATGTTCTGTAATAATCTGTAATTGTGTTTATGTATATCTAGTTATACTCTGAGCATACACGTTaaaaaTATCTTTGCCGAACTCTGAAAGCATACGGGAGGAGTCGCAGTATACTTACGAGGGGATTGATTTATTCAATTTATCCAATCCTATGTGATGTATCGCCACCTATATCGGGTATACATACGATCTATTACA
G3BD2ZF04EMFL6	109	10	5	p	AT	ATATATATAT	90	ACCGTAGAGGCTAATTCTCGG	CCCTACAACACATCAGTCCTTG	ACTTTCCGCTTAGCTCATGAAATTAAAATAtgtgtgTTTTATCATAAAGTCTCtttttGTCAGTGTTAAGTTAACCATATTTACCGTAGAGGCTAATTCTCGGGTATGatatatatatGTGCTGGTAACAAGGGGACATTCCTAGCTCACCAAGGACTGATGTGTTGTAGGGGAGGAGCAATCTGACCCC
G3BD2ZF04EMJ5Q	83	10	5	p	AT	TATATATATA	94	TGATTCTGTGGTATAATGGGTCA	TGGTTCTCAGAATATAATCAGTCAC	ACCCAGCACCGAGCCTTGTGatatatatTCCCAGTGATTCTGTGGTATAATGGGTCAATAGTAGGTAATTTAATACCCCAGCtatatatataTTCACTAATTAGTGACTGATTATATTCTGAGAACCATATCACAtttttGTTTACGTAGATGAACCAACACCGGCAGAGCTGGCCTTGGCTGCTAGGCGAGCATACGTCATTCTGCCCaaaaaGTAAGTTACCAGAATCAAGTGT
G3BD2ZF04EMVEH	105	10	5	p	AG	GAGAGAGAGA	127	TCGATCTGCAACTTGTGAGC	CACCACATGCTGTTGGTCAT	TGGCAAACTCGATCTGCAACTTGTGAGCATAGAGAAATGTTTGCAGAGGATTAATCTACagagagagCTGAGCAGCGTTGAGATGAGGATGACTTGAGAACATTgagagagagaCATGACCAACAGCATGTGGTGT
G3BD2ZF04EMVM9	94	15	5	p	AAC	CAACAACAACAACAA	106	GTCCTTATGGACCACGGTGT	GCCTGTGATGCTGTGGTAGT	ACTTATCACACTATTGGATTTTGTCCTTATGGACCACGGTGTCATTTCATTCACAACgaggaggagAGGAAACTTGCATTGGCTATGGAAGCGcaacaacaacaacaaACTACCACAGCATCACAGGCCATGGTGAGTCGTCATTCTCCTC
G3BD2ZF04ENEOX	52	14	7	p	AT	ATATATATATATAT	213	GCTAGTAAGTCACTCTGACAAATGG	TTTCCATCACGCACAGACAT	ACTATGCTAGTAAGTCACTCTGACAAATGGTTaaaaaTTTCGAGTGAAGGGatatatatatatatTATTACCGGTTCTTATGATTCTTTAAATGATTTCTGGTCGATCTAATACAATCTTGTCCGGGGCATAACTTTTGAACAGCTATGCATAACATATCCAACCATTCTAGAAAGTGAGGAATTTCCTAACCtatataTGTCTGTGCGTGATGGaaaaaaGGGAGTTTATGGAAAATCAGACAGGTGGTCAAGAGGCAGATATGCTTaaaaaGACCTTTTACAGCTGTTGTATTTGCTATAAGATATTTTGACGAAGCTTAAAACTATATG
G3BD2ZF04ENFB8	121	10	5	p	AT	ATATATATAT	135	TCATGCACGCTTGTATGTGA	TTTCAACAATGGACGTTTCCT	ACTGTCCCTCTACGCCTCTGGTCGTACACAAATGTCCATTTCATGCACGCTTGTATGTGATCTTTCGTAGCAAATTTAAGCTCTGTTCTGGGACAGCTTCCATGAGGCTGCATATAAAGAatatatatatTTAGTAACCAAACTGCATGTTAAAAGGAAACGTCCATTGTTGAAAATGTATACtatatatatatataCACTGTAATTATCAGTGTATTTTGATTTAGtttttGTATCATGCATGAAAA
G3BD2ZF04ENMX8	163	12	6	p	AT	TATATATATATA	254	TCAAAGTTTGCCCTCGTTCT	TTCAATTCCCAAGATTTCGC	ACATTTAAATCAATTTCTTACCAACATATCTTCATGCAAATCTATGTTTGGTCAAAGTTTGCCCTCGTTCTATCGATTTTGAGTTGGGATTACATTTCAGTATTATTTCGGTATTCTTTGTGGTTTTGGCTATTGACTACATTTTGCAGGAGTCTCCGTGCTtatatatatataTTTCTGCTTATATTtctctcACGTTTAATCGATTTTCATTTTGAATTATATCGTTGTTTTGTTATTATGTTGATATTCTTTATTGtatataAAAGAATATGCATGGAAACGGCGAAATCTTGGGAATTGAAATCCATCAGAGTTGTAACTGCAGTTTGATAAGATAAGTGAGTTAGTGAACTTAACTTTTAATATTTCGATATAAAGTGATCAGTGTTGATTaaa…
G3BD2ZF04ENN7U	215	10	5	p	AT	TATATATATA	128	GCGGCAAATAATTGTATGAGTG	ACATGTATATGGAGTAATTTGGAGT	ACAAGTTCTTATGAGAACATGTTGAAATTAGATTTTATAGAAGAATTTTATCAAATTTTAGAAGTGGTTCTTTGCCATTACATGTAGCTGTAGAAACTGATAGaaaaaCCTTTCATATTTACTCATAAATGATGATTATATTTTAGCGGCAAATAATTGTATGAGTGATATTAAATAATTGCACTGAAAAGGTATTTATTGGTAGAAAATATCTtatatatataAGTAATGACTTAATATGAATTCTTACTCCAAATTACTCCATATACATGTATATTTTAGATGTCTTCTTTAGATCTAGCTGATAAATATAGT
G3BD2ZF04ENPIN	230	10	5	p	AT	TATATATATA	239	TGACAGGAGTGCAAGAGGTG	GTTAGATTCTGGCTCAGGCG	GGAGACaaaaaaGCTGTTATAGATCTAGGAGATATAGTTACCTAAAAGCTGGGGAGATTGGAACTTTTGTTAATTTTGCAGTTTGGATAAGGAGCATGTGAATTAAACATCTTTGGATCaaaaaCTAGTGACAGGAGTGCAAGAGGTGATATTtgtgtgTAATTTATGaaaaaaTTGAAATGATAGTGATATTACACATTTGTTACTAGCaaaaaaaaaGGTTGTTCACtatatatataACGTGGTATGTTCTTCCTGCTGATGAAATGCTTTTACAGTTAAATTATTGTATTGTAGTGAGGATGATTGTCTGGTGAACTGCAGTGTAGATGACAGTAAGAACTCGTCGCCTGAGCCAGAATCTAACAGTGTGGAGGAGAACCCTGGATCAGAGGATAG…
G3BD2ZF04ENS9B	50	10	5	p	AT	ATATATATAT	104	TTTGCCTTTCATTTCAATATAGTGTC	TCATTGCTTTGGGAAACACA	GTTCATGTTTTGCCTTTCATTTCAATATAGTGTCTTAAGGTTTCATTAAatatatatattttttAATGTAAGTTTATTTCACTTTTATGTAATGTGTTTCCCAAAGCAATGAACCCGAatatatACAAACACTTAATTGTATTGTATCCATCATATTGGGGAATTCAGAAGAAATCTCCGGTTaaaaaTGAAAATAGTTGCGTTGCAAT
G3BD2ZF04EO42U	129	10	5	p	AT	TATATATATA	115	TGAACACTCAGTCACCTCCCT	GGACATGCCCTGTATATGTGG	ACTGACTGAACACAGTAGTTTGCTAAACCATTAGCAAAGAATGTCACTACACAAAATCTTACGATACAGACAACAGTGAACACTCAGTCACCTCCCTATATCAGACTCCACatatatACAAATGTCCCtatatatataCAGGAGAGGCCCAAACCAAAGTGGATATGTCCCCACATATACAGGGCATGTCCCCATAAATAAACAGGACACATCCCCATATACAGGACATGACCCCatatatACAGGGCATGTCCCCATCTCTAAACAGGACAAGTTCCCatatatACTGGACACATCCCCATATACAGGACATGACCCCatatatACT
G3BD2ZF04EOH0W	54	16	8	p	AT	TATATATATATATATA	177	AAAGTTAGAAATAACGGTGTATATGAT	TTGGCAGACAAATTGGCTTT	ACGATGGTGGaaaaaaGTTAGAAATAACGGTGTATATGATACATATAAAAGTTtatatatatatatataCAAATGtatatataAATATAAatatatTCAATTGCTCTGAACATTTCTCATAACttaattaattaaTTGCTTGTATACACCATTATAAACTTTAATAGTGTAAAGCCAATTTGTCTGCCAATATACatatatGAGT
G3BD2ZF04EOKQ3	88	10	5	p	AG	AGAGAGAGAG	90	ATTTGGATATTGGGATGCGA	CGTCCAATAAGAAAGGAGGTTG	ACTCATTTAGCCAGTCCAACTGTGAAAGAAGACGTAGATTAATCACAAACGTTCATTTAACCCTATTTGGATATTGGGATGCGATTCagagagagagAAACTTCTAATATCTATTAATAATTTTGTCTAAAGCAACCTCCTTTCTTATTGGACGATACtttttttACTGAAACAATTTGAGTTATCATTGTGATGGTCTATAAAATTTGAGACGTGTTCAAGGATCTGTAATTTTAATGGGATGGCTCGAGATGGAACTCTTTTCCCTTGTAGAGTAAATGGATTCACGAC
G3BD2ZF04EOS5Z	231	14	7	p	AT	ATATATATATATAT	151	TGGATGGTAATTGGTAATTGTCC	TCCTGAACTGAAACATACTATCGG	ACCGGTAATCtgtgtgGGATTAATTTAAAAGTATTTTGTAATCCTAACATTTTAAAGCTGAAATATAGATTATAAAGCCGAAACAAATAGCTACTACCAACAAATTTCTGGTTAATTCTGGATGGTAATTGGTAATTGTCCAAATGATTAACCTAGATTTATTAATTATCATTATTAACTAATATTTTGCTATCCCATTACATAAGAGATTATGTTACCTAGATCTGATGatatatatatatatACCGATAGTATGTTTCAGTTCAGGAC
G3BD2ZF04EOS9O	303	12	6	p	AT	ATATATATATAT	257	AAGGAATTTCTTCGGGATGC	TGTGCTGCTTATGTCGGAAC	ACAACTACTCCTTGTTGGAGAGGAAGCACTTTTAATTAAATTCAAAATCATGGATCAAATAACATAACTTGAAATAGTAACTGTtatataGAATTATATCTAATTAACACCAACaaaaaTAATAATCGCCTCCTAATTATGATCCCCTATCAAGTGAAAGAGTAATCCAAGATAGGGAGGGGCAGATTAAAGGAATTTCTTCGGGATGCAATTAATTATCCATCCGCTTAAATTTAAAAGCTTATATGAGAGGCTAAAACTACTGGAGAATGGAAACAATGAAAAGAATGTAACTTTTGTTGatatatatatatAAAATATCCAACAGTGAttttttttCCCAATCTATTATAATATTCTGTCGGAGATGTAAAATCTTTAATTATAGTCTTACGGTAG…
G3BD2ZF04EPTY1	240	12	6	p	AT	TATATATATATA	129	ATTGCCCAGGGTATGTATCG	AAGTTTGTTCATCGAACCGC	ATTCAGTCGAAGCTCATGCAAGTATTCAGAAAGTTATTAATAGATAGCTTAAGCTAAATTTGAAACTTAAATAAATACATAAATTAACGCAATATGTATGCATGAATAAACATGAATTCAAATAAGCGACAAATACGATTAATCCATATCATTGCCCAGGGTATGTATCGATTAAAATTGATATCGCCATATGTAACACTGCAGCTCTCATTTAATCTTCTGTCTGCATCTCTTATATGtatatatatataAATTTACCGCGGTTCGATGAACAAACTTGAACCATTCGCTAAGCCACACTTGTGCACTTGTCAAGCACGGAACAACTGATCAAAATTGTAAAGCCTAATATTCAAGTCGCCTCAT
G3BD2ZF04EPUGZ	256	10	5	p	AT	ATATATATAT	306	CGGTCAGAGGACTGTTGGTT	TCTTGCTCATTCAGCTCATCA	ACGTGTCCAACCGGTCAGAGGACTGTTGGTTTATGTGCTCATATCGCCAGTGTTCTATATGTCCATAGTCAGTCTCGAAAACCACTTCGACCAACTAAGTTTATGCCGCTGATGAAGTAAATAGTCCGCTAATACATATAATCCAGAATGTAGGGAAGATACTACATTGAATGTTTCTGATATACACAACGTAGCGTCATTGTCACTTCAAAACTGATCGACAGTGTCTAGAATGTAACTGTGAATATAATACTCatatatatatGATATTAAGTTCTAAATACACAAATAATACATGATGAGCTGAATGAGCAAGAAC
G3BD2ZF04EPZTD	52	12	6	p	AT	TATATATATATA	94	TGCTTGCATTTGTTCGAAGT	CGCATGTTCAGCTACTCTTCTC	ACTGGCAGTATTGCTTGCATTTGTTCGAAGTTGTGAAAATTCGGACGGAGTtatatatatataGACCACATAAATACAGGGTTGAGAAGAGTAGCTGAACATGCGTTTTGATACTGGTTCTCTTCATTTCTTATGGCTGATGttttttCCTTCTGTTTCTTTGTTCATTTCATAATTGGACCCtttttttAGTCGATGTATCTAAAACNttttttttCNCTCTTTTCTTTCTGTATTTCtttttCGTGTTTCGTGCTTacacacGCACTTAACGCCGGTGCGCACAACGGTTGTCGGTTCATTGTACACTCAGATACACAATATGTGTAAGGTTGTAATAATTAACTTAATCAGGTAATTCATCAATAATTTGCATATAAAGTCACTCCGAGTTCCTTC…
G3BD2ZF04EQ2IW	263	10	5	p	AT	TATATATATA	219	ATTGCCGTGACTAGCATTCC	GCAAAGCTCATTGTGAGCAA	ACTATAAACCATCCTTAGTTCAGAAAGAATTATTTGTAATAAAGAAATGTCAatatatatatCATTAACACTTTCGTAACTCTTATAAAATGCCCTCGTTTAttttttGCGATTAAGGGTAAGACTCTTTACCCCGAGTAACTTGAAGCTCTACCCTGCGTGTTTTGTTGCATACACCATTGTCAAATCCATaaaaaTTGCGAAGGATTGCCGTGACTAGCATTCCCGaaaaaGCTTTAACTTtatataGTATACAGTAATTtatatatataACTGATTTTCAACATATAATATGTAttttttCTTGtctctcCTCCCTCCGcacacaATGAAAGTAAACGAAAAGTaaaaaTAAGTAAATAAATGAAATAACCCATCATAAATAAAACTCCGGCGATA…
G3BD2ZF04EQ2TA	126	10	5	p	AC	TGTGTGTGTG	106	CAATTAAACAAGCAAGAGCCC	AAGCATCCTTGGGTGAAGTG	ACATGTAACAGATTTTGCTTCAGTTCATTACTACATTTCGATTAAATATAAATGTATGTGATTTTAtttttGTtatatataTTCCAATTAAACAAGCAAGAGcccccatatatAAAGaaaaaCATtgtgtgtgtgTTTAtgtgtgCACGAAGTTGACATAAAATTGCTTCCACTTCACCCAAGGATGCTTCAGGCTAAATCCATTATGTAAATTATGACAAGTAGAGATTGCCACCAAAACCTACAAGGTGAGACATTAGGTCACTGTGACCTACtttttCAGTTTTAAATAtttttttttCAAATTGTGtttttAACCCTGACACTTATTTTATTAAAGAAAC
G3BD2ZF04EQ916	67	30	6	p	AAAAT	ATTTTATTTTATTTTATTTTATTTTATTTT	114	GCTGCCAGAATATGATGTGGT	CTAAATGACAGTCCGAGCCA	ACCTAGGTATGCTGCCAGAATATGATGTGGTTACGTATCATTTGGCTCTGACACAATTAGGAGGACattttattttattttattttattttattttACGTAGTATGGCTCGGACTGTCATTTAGAAGGACATtttatttatttatttaTCTTTGTTGATTTGATTATGGATATTCAAACCATAATTAACTCAGTGGATGAACAGTATCACAATAA
G3BD2ZF04EQK1E	355	18	5	c	AT	TATATATATATGTATATA	128	TCGGATGAAGTAAACCTGCC	CGGATCGATTGTATATTTATTTG	TATACATCGGTTCTCATACatatatGGACCGTGGGCTGGGAATTCGTGCCGAGTCCCTGTGGGATTGACAAACAGTGCCGAACTACTTAGATTTACAAATTAAATGGAACATCTTCTGGCAAGCTTGGAGTACATGATCTCGTCTTCCGAGAATATACGAGGTATCACTATCGGAAAATCTACCTGTTGCAAATCCTGAAGTCGAGGGAGTATATCTTtgtgtgAAGAAGCACGTCTATGAAGTTCCGCCATCATCAAGTTAAGGTCTTTCCTTTCGGATGAAGTAAACCTGCCACATCAATATACAACATATCatatatTTAAATTTCCTGTCCTGGGtttttATACATACACtatatatataTGtatataTGTCTATCAAATAAATATACAATCGAT…
G3BD2ZF04EQP4S	108	12	6	p	AT	ATATATATATAT	146	TCGATAATACAGAGTTGCTGTCG	GGAAAGGCGACCTTGAGATT	ACCTATATTTCACATCCCTATCTAGCTTTGGTAATTAATCTTGGTAagagagCATTATCGATAATACAGAGTTGCTGTCGctctctGCACCTCTGGAATATGTCATGatatatatatatAAACGCGTTGGCTCAGTCATCTATACCTTGAGGATAAAACAGAAAGATTGATGGAAATCAGATGAATCTCAAGGTCGCCTTTCCGGTAAATTGACGGGTTTCGAATTAGACTTTCGCTCCTTTGTAATCTTCAAAATACATCAGCTCAGTTATTGGTCAGATAtttttttCTcacacaCCAATCAAACAGCTTGTTACGTGCCTTCGATTTTGCCATAAAACACTACAGAGGTGCAAAGAGCGAAATAGAACGTACCAGGTACATGTACATGTCAGCCTC…
G3BD2ZF04EQTFX	127	12	6	p	AT	ATATATATATAT	90	TCATTCTGTCCAATCAAGATGC	AAGGAAGAGCTGTATAGCCAATCA	ACATTCATTTTAATTGTTCCTCATGTATGTGtatatataCAATTACACATGACACTAATATTACCTAATATAATGTGTTTTCTTGGCATTTTCATACAACATCATTCTGTCCAATCAAGATGCACGatatatatatatAAAACTTGGGTAATTTGTAATGGGTTGTTTGATTGGCTATACAGCTCTTCCTTTATacacacATAGTTCCTCACAATTTTCATTTCCTCAACAAGAAATAGTTAAAATGGACACATTTGTTTGACAGTGGAGTGGAACATTCTTGCGATCCTTGGTTGACAAGCCACTGATCCCcacacaGTAATATTTTAGTCCTGGTATTTCTAGCTGAACATGATTtatataCCCCGTTCCCGTCCCCTAACATCCCTTCGACCCTGG…
G3BD2ZF04ERAZC	147	10	5	p	AT	TATATATATA	117	AGAATCGTCCCTTCCAGTCA	AGAACGAGGATGAGGCCC	ACATGACAATATCATTTTCATCAATTTTAAGGTCAAAATGTTCCCATATCATGTCTGTAAAGAATCGTCCCTTCCAGTCATTACTGACCCCTTGAAAATCTCCGTTAATGCTGTCAGTATTTTAAATTCTCTTCCACAGACTTAATtatatatataTCCGGGCCTCATCCTCGTTCTTaaaaaaacaaaaacaaaaacaaaaaACAAAACaaaaaaCaaaaaCaaaaaCGAATTCAACGGCGCAGTGATGGTCGGCCCGATACCCTGACATGATCATAGTGACAAATCGTCTATTTGATGATATGAATACCTGGATCGCAATGT
G3BD2ZF04ERIFO	76	18	5	c	AG	TCTCTCTGTCTCTCTCTC	188	TCGCTGTGTCTCTGTGTGTG	AAATGTCCGGATGTTGCATT	ACAAATGGCCACCATCTGGAGGCAGAACGTTGAAAATTCTGTCTCTGtctctcGCTGTGTCTCtgtgtgtgTCTTtctctcTGtctctctctcTGTCTATCctctctCCACACTAtttttCTCCCtatatataAATGACTCATCATCTCTTACTTTACATAAAGCAGTTCTCctctctTTTACTTTGATAAACACATCAATCAATACATGATATGAAACAATGCAACATCCGGACATTTAGGTCAATATACCACACTTCATCAATGAAGTTCATTATaaaaaTCCCGTTTATGTGACATGAATTAttttttATTAGTTTGTCGTTAGAAACTAGAATTCCACAGAAATCACTGT
G3BD2ZF04ERSI8	155	10	5	p	AT	ATATATATAT	138	TTGCCTGCACAAGCAGAATA	TTTGTAATTAGCAGATGAAGGG	ACCTTCCATGCAGTCATTTACAGACTCGTAATCAGAGTATGTTCTTGTTTCTGGCTtgtgtgTTGCCTGCACAAGCAGAATAgtgtgtGCCTGAAATAAGAAATTAAACATATCAACATAACTGAAAACATTACAAATAACATtatataCACACatatatatatACTGAAGTTGTGACCCCTTCATCTGCTAATTACAAATAACATtatataCACACatatatatatACTGAAGTTGTGACCTGGTGACATTTTATACTTTGTATAAAGTTTATAATTAATGTTCAGTTGTCTACAAATTCTTTTACAAACTGTCCAAAGTTGCAATTTCTATTTCACCTAAATAAACACTATTATTGTATTT
G3BD2ZF04ES8X6	360	10	5	p	AC	TGTGTGTGTG	90	ATTGAAGCTGCCATTGGAAC	TCATTGATGGTGAAGTCGTGA	ACCGGTATAAGGAAATTCAAGTTGCATCAACATTTTCTAGTTCATGTCATAatatatAATATTGaaaaaaaaTTAAGGAAACAGCAAGATAATGTAAATTCTATTTTATTTCAAAATTTaaaaaGaaaaaGaaaaaaaaGATAATAGaaaaaTGaaaaaaaaaGAGCACAAAAGCACATCTTCCTTCATCTTACAGAAATATGGATGTCAATTGTGtttttCATTTTCTGTGAATATCAAATTATGATATAGAAGTGATACAATTTACAGAATTAATGCTTGTCAGGAAGACAtttttttGACATTCCTTTTGTATTGAAGCTGCCATTGGAACACTTCCTGAACAGGTCTGTAGCCGAtgtgtgtgtgGCGGGAGTAAGACGTCACGACTTCACCATC…
G3BD2ZF04ET41V	144	10	5	p	AT	TATATATATA	177	TTGCTATCTCCAAGCCAGGT	TTGGTATACACTTGAAACACACGA	ACGATTGCTATCTCCAAGCCAGGTCAAAATATAACATAATAGATATCTAACGTGCTCATGAGTTAAATGCATTGTTCTGATAATACGTGAAACTGAAGATTTTCGTTTAAAACATAATATGCAATtatataAACATAAATTACtatatatataTTTATCgtgtgtTTCAAGTGTATACCAAAGTTTTATTACAATATTAGACATTATAACAGATACGTATGTATCAAAACAAtttttAGATTGGTTTTGGTGTCAGTTATTTACATCTTAAATAAAATAAATGATGAGTCCCTTCGATAAAGAAGAAACTCTGTAGACCAAACAATAGCCTGGCCTGCTAATGTCATTGAACT
G3BD2ZF04ETH31	145	20	5	p	AAAT	TTTATTTATTTATTTATTTA	126	TTCAGTCATTAACGAATGCAATTT	TTTGTTACACTTTCAGTATTCATCA	ACATTTGTATTAATTTATTTCTTTGTCACGTGAGAAAGTCGTGGGttttttCTTGCTAAAAGGTTACTATTTCAGTCATTAACGAATGCAATTTTCAGCATGATAAAATGTGATAAAGTTTTATTTAAAGGCCATGAAATACATtttatttatttatttatttaTTTCATTTGATGAATACTGAAAGTGTAACAAAATTGCAAtttttGTCAGCtttttCTAGATTGTTTAAATCGTGAACATTTTGTTGATACTACAATTTAAGTAATAAAGCCTAACACTCCGGTCAGTTCCGAAACCTTTAATGAAGAAACGtttttGTTTTGGGTCTAAATATCTGCGAATAATTATCAGCAGATATTAAatatatTACAATCTCTTTCAGGAATTTCAGG
G3BD2ZF04ETZHR	175	10	5	p	AT	ATATATATAT	197	CAGGTGATTAAACATGTTGAGCTT	TAGGAACGGCGTTGTAGGTC	ACATCACTGTATCAAAATAATTAtttttACTCTTTTACATATTTCCCTTTACATGTAACAGGTGATTAAACATGTTGAGCTTCACTATTTAAGATATGTTTGATGTCGATAGATTTAACCTATGAATAACCAttttttAAAATAAATCAGATATAACATATTAAAATGACTAACatatatatatAACAGAATACAAATTGTTAATTAAatatatatTATATGTATaaaaaTTACTGACCTACAACGCCGTTCCTAGCGAATCCCAATACGGGCGATGCCAGAAACGT
G3BD2ZF04EU36L	39	10	5	p	AG	CTCTCTCTCT	115	CTTTATGTGCTACCATTTCTTCA	CATTTGCACCCTAATCGTCA	ACTTTATGTGCTACCATTTCTTCATATGAAAGAGTAGGctctctctctTTACGACCATCGGGGAATCCGTAATTGGGATCGAAAGTAGGAGGGTTATGACGATTAGGGTGCAAATGCGGCTCTTTCCATTCGTTGTATCCTATACTCATAGTTGATGTTATCATACCCATCTTGCCTTTTCA
G3BD2ZF04EUAEI	257	18	9	p	AT	ATATATATATATATATAT	255	GCGAAGATCATCATCACAGAA	AACATCATTATTCACAGCCGTT	ACTTTAAACAATGTAATTTGCTATATCCGTGTTATTGTATTCATCAAAAGGAGGGGTTAGTTTTGCGAAGatcatcatcACAGAATGGATAGGTTATAGTTTGATCAGATTTTATTTGCAAcccccTcccccTGAAAATTAGCGTAAACAAGCCATTTTAGTTTAGCACAATaaaaaaTAGTTAGGACTAGAAATGAAACTTATGTAAATAGTGTTAGAATATAAATATTATGAATCTATCAAATATTGAGAAATAatatatatatatatatatCTGTATGGTTTGTAAGTCATACTAACGGCTGTGAATAATGATGTTATCCTTGAAAGTGTGATAGCAAAGACTGTCaaaaaTATTGCTAAAtgtgtgtgAAtttttATATACGTAATAtgtgtgTT…
G3BD2ZF04EUBPO	284	20	10	p	AC	TGTGTGTGTGTGTGTGTGTG	90	ATGTGTGTGAGGGAGAGTGTG	GAATGATCGTGAATTCAAGCTGTAAG	ACACGAATTATGTATGTCATGTGATATAAATGTGATATTTTATAATGTATTTATAGTTGTATTCATGGAGAAGAGCTCGTGAGTGGTAAAGaaaaaaTCTTGTCTGCCGTGTTTGGACAATaaaaaaaaaGTTTAAATCAAAGTTTACCAAATGTGatatatGtttttGTGCCGTTCTATTGGATCAGaaaaaTTAAATATGTAGTTTTACCATTTATTAATCACTGGACAAAATGTCTTGCTGTTACCCTAGtttttAtgtgtgtgAGGGAGAgtgtgtGCAtgtgtgtgtgtgtgtgtgtgGAGGGAGGGTGCGGGATCGCTTACAGCTTGAATTCACGATCATTC
G3BD2ZF04EUBXC	215	20	6	c	AT	TATATATATATAATATATAT	161	TCTCACGGTTTCTGTTGCTC	ACTGCAAAGAGTGGTGATGC	ACCATGacacacATATACATATTCAGTGCTGCCATAAACATATCcacacaAGAGGGTCatatatatGTAGGCCACTGTTATACCTGACTCCGGAGAGCATCAACAGTATATGCACTTGTATACAATATTTATCTCACGGTTTCTGTTGCTCTAGacacacCTACCAGGGACAAGACGTAATACACGGGGATAACAATAACAACACGAACCCCTGtatatatatataatatatatCCCAGCGCCCGGGGCAAATTGTTTGTATTAAGAGTCATGCATCACCACTCTTTGCAGTTATTAGTTTAacacacGT
G3BD2ZF04EVHHM	208	10	5	p	AG	AGAGAGAGAG	176	GGAACGCTCCACCATCATTA	TGATTCTCAATTTCTGGTCAAA	ACTCCTCTGAAATAAAAGTAGGACTTTGTTTTGAGGTCAGATTGACCACGGGGCACGGCCGAAGGAACGCTCCACCATCATTaagaagaagCAGATTaaaaaaCTCcacacaTTAATAAATGATAATCTGAACtttttCATGACAGAACTACACAGAAAACAAGAAGACTGATGTATCTGCAAAACATTTAATGAAATATTCATCACagagagagagTTTGACCAGAAATTGAGAATCACTATATCAGTTTTATACATTGTAAACAAAatatatGTAatatatGTAATACATCTGATTTATGGTTTGAAGtttttATCAGttttttCCTTCTAAACATCAAAATaaaaaaaTTACAGATGATGTTTAATATACATTGT
G3BD2ZF04EVJZG	142	39	5	c	AATT	ATTAATTAATTAATTAATTAATCTAATTAATTAATTAAT	155	TTAACACGAGCAAAGTCCCA	GATTCATTTATTTGATTGATATGGC	ACCTTATACGACCCCGGCATTACACAAAACTTAAAATGACAAGTGTCAGAAATCACTTAACACGAGCAAAGTCCCAatatatTGAAACATCGCAGTTTTGCAAATAAGATGAAAATAAATGACTAAATTAATTAATCAATTattaattaattaattaattaATCtaattaattaattaatAAAATAGCCATATCAATCAAATAAATGAATCTGTAAATTaaaaaaaaTACCAAGCATACAACTCAACAGGCCAATTTAATAGAAAACTTTTGttttttACGttttttGTTGTCACCATGGGTATTGCTTATTAATTCTGTTAAAATCTGTATTGTTCTGAATGGTTGGACTGTTCGATCCAACTTTACGCCGTAGCACGCGGCCTGAATTGCTACA
G3BD2ZF04EVQEL	233	10	5	p	AT	TATATATATA	282	CAGTGTCGGCTTCATCAGAA	GGGTAGAGGGAAGATTGCAG	ACTGTAATATAatatatACATGTAGATATAACTGAAATTGTTACACATTTGACTTTGTCAAGTTAAGGCTGTTGAAACCTATACCTAGACCAGTGTCGGCTTCATCAGAAATATTTTATTACGGATATCTAAAAGGACAAACTCTCGATGATTTCCATCTCATCTATGATGCATTGTATAAAatatatatAGaaaaaTGTAAAACTTGATGGAATTAAAGTATTATACACATtatatatataaaaaaaTGTGATAATTGACAATTGCTTTCACATGAGATTaaaaaGCTGTAGGTATAGATTTAAGTGTTGGTGCAAAATTTAACATTTTCttttttCTAGATTGCTAAATTCTGCAATCTTCCCTCTACCCCTTTCATCAACAATaaaaaTGT
G3BD2ZF04EVTNZ	112	24	8	p	AGT	CATCATCATCATCATCATCATCAT	153	ACATTAATATGTCGGATGCTG	CTCGTCAAAGGCAGACCAAT	ACATTTGTATCTTTATAGGCCTTCTTTAtttttCATATTCCACTGTATGATGATTTCACTAATCCAAGTTTCATTTAATTTTGatatatTACATTAATATGTCGGATGCTGcatcatcatcatcatcatcatcatCTGATAAAATTCAATcacacaTTAAATTAAAAgcgcgcTGAAAGAAGTAAACTCCCCGTTCTGAATTGCTATGACGACATCAAATTTAATTGGTCTGCCTTTGACGAGAATCTaaaaaCGACCCAACAGGAAAATGTGAATATGACAACTTGACAATAGATTTATCCGTAATGACAATGTCTTCCAACTGATGGTGtttttCTCGTGCGTTA
G3BD2ZF04EVYRN	68	17	5	c	AC	GTGTGTATGTGTGTGTG	123	GGAAGATAGAGAACGGCACG	ACACCCTCACTCACCCTCAC	ACGTTAGGAAGATAGAGAACGGCACGTTAATAAGTAagtgagtgagtgagtgAAAGGgtgtgtAAGGgtgtgtAtgtgtgtgtgAGAGTGAGTGAGGgtgtgtgtGGGTGTGAGGGTGAGTGAGGGTGTGAGGgtgtgtgtGAGTGTGAGGGTGAGTGAGGgtgtgtGAGGgtgtgtgtGAGGgtgtgtgtgtgtGCGAGTGAGCGAGTGAGTGAGCGAGTGATCATGTGAGTGATCATgtgagtgagtgagtgaGTCTgtgagtgagtgagtgaTACAATgtgagtgagtgagtgaGTCTGTGAGTGAGTCAGTGAGTCAGTGagtcagtcagtcAGTGAGTCAGTAAAT
G3BD2ZF04EW812	182	10	5	p	AT	TATATATATA	125	TTTGCGTCAGTGTAAGTCTCG	TGACAGTGGGTAGCCAGTCA	ACAGTCCCTAAGAGAAGAAATGAATTAATAATTAATGTAATAACAAATTGAGACCCGCAGGGTCATGACTGTTTGTGGTCGCAAGGTAACTAGTGACCTTGGATGTTtgtgtgTTAGTGaaaaaTGACTGTGATATGTTTTGCGTCAGTGTAAGTCTCGTTCCAGAGTTAATGTTGGATATtatatatataTGTATATTATACCTGTTATTACACGAGATGTTTAGTGTTAGTGAGGCAGTATTGACTGGCTACCCACTGTCATGGCTGGATATAACATCTAACCACATGTTTCGTCATTTCCCAGGTTGGGAATAATTGGTTAGTGTCCTATGGTAACAAAGGAATTCTCATATGGT
G3BD2ZF04EWB5N	69	15	5	p	AAT	AATAATAATAATAAT	299	CGGTTAATTTGAAATGACAGTTTG	GACAAGTTCCCATTAGCCCA	ACGGTTAATTTGAAATGACAGTTTGAACATTACCAtttttATGAAAAGACACaaaaaaaTaaaaaaaGaataataataataatAAAGAAATAAATACAACAAAGAATATTATCATGCTCCTTAAACTTACATCTATCAATGTTAAAGGTTTTAATAATTATGTGAAATACTTTCCACTGGTTAAGATGTCAAAATTAGATATTGCATTGTTGCCAGAAacacacTCTGGTGACAGCAATATACAGGAAAACTGGAACAAggaatggaatggaatACATACTGGGCTAATGGGAACTTGTCTTCAGGGGTAGTAGCTATtctctcAAAGAGTAAGTGGTAATGATTCAAAACAACTTCGAGACTTTAATTGTGTTCAGAATATAGAAATGGAT
G3BD2ZF04EWFOD	229	10	5	p	AG	AGAGAGAGAG	111	TTGGTAATCCAACAACCATTTG	ATGCCATCCGGACAATAAAT	ACTTTTATAAGCTTACTGGCAGTATAAATAATTTAAGCGtttttCAtttttCATTTCAAGCGTTACCTTAATTAttttttAAGTTTACATAAGACGCaaaaaTATGAATTACATTTACATaaaaaGCAATGATTAACACAATTTACTTTGTTAATTGGTAATCCAACAACCATTTGTATTTAATTTCTTTGAGTAGAATGGGTGAGATAtttttAACTTGAAAACAAAagagagagagAAAGAAAATTTATTGTCCGGATGGCATATCAGATGTAATATCGTGTAAATGTCATCAAATCT
G3BD2ZF04EWXS5	62	15	5	p	AAT	TTATTATTATTATTA	93	AAAGCCCTATTGGAATTGTTCA	TCCGTTTAGGAGATTGAGAAGC	CTTATAATTAGGGCTTTTCACCAAATGGTGAAAAGCCCTATTGGAATTGTTCAGTTTCTTCttattattattattaTTCTTATTCTTCTCCAGAGATTTGTGGCTTCTCAATCTCCTAAACGGAAACATGTTTGATCTTCATTGATATTGTGCATAATAGGCCTTACGATGAAGTTGTTATTGCAACTTTATCAAGTTCGTCaaaaaTCCAATATGGCCGCTATGACGTCATAAGTTAAAACTTTAAAACAGCTATAACTCGAAAAGTATTGCTCGTACGAAAGGACATTTGGCTCCAggtggtggtCTGTAGTGATTGG
G3BD2ZF04EXE3K	226	10	5	p	AT	ATATATATAT	184	AGCGATGCAGGTAAAGCACT	GTGAAGGCGTGAATGCTAAA	ACAAAGTGTATATGAAGCAATACtttttAATGTAAAGATGATTATAGTaaaaaGTAGAAATATTGGACTTCTAAAATaaaaaTTCAAAATAAAGCGATGCAGGTAAAGCACTTATAACAAATTCTACATCATTaaaaaaaTAACCTGCTTTTAAATCTTAAAATGGCTTTAGTCAGGAtttttATCTTGTAGGCATATTGAAATAAAGACtttttttttttGATAatatatatatAAtttttCTTTTCAAGTTCTATTTAGCATTCACGCCTTCACCACTGCTTTGCCCGTGttttttCCTTTCGAACAACCCGAGGAAGGCTTCGGGCATGTTTTCAAA
G3BD2ZF04EXHU0	110	10	5	p	AT	TATATATATA	128	CAATCAGCAACCTTCACCTTT	GCAGACTTGTAAGCCAAGGG	ACTATACCAACCAAGatatatatatatatACTTACAATCAGCAACCTTCACCTTTACTTCACAGACTTAAATACAAGTTAGATTGGTATCTTATCTCatatatAACATGtatatatataCATACCGGTAGTCAATATGAATACCCTTGGCTTACAAGTCTGCTATCTCTTGAATTAAACTAAAGGAAATTCTCAGCATGAAGCTACATTTTGTAGAAGGGGCTTGGCAAAtttttATCACTATGT
G3BD2ZF04EXIM0	255	32	5	c	AAAT	AATAAATAAATAAATAAATAAAATAAATAAAT	156	GTGCCAGCATGTGAAACAGT	CGTCGCTGGTTCTTTAGACTC	ACaaaaaCAGtatataGAAATAGGGGCGCATGTCACTTAATTATGGGTATATTTCATTGtttttAGGCCGAATACTCCGTTTCATGAGGATGGAACCGAAGGTAATAGTCGCTTTAAAGTGGAGTTTTGATAGAATTTATGATTAACTAGAACTCTGTGCCAGCATGTGAAACAGTTACCATAAACACTTGTAATTGTGAtttttttttaaaaaaNATCAGAGACTTCCCTTCAGTAAAGaaaaaaaaaTTAGGaataaataaataaataaataaaataaataaatTCGTGGAGTCTAAAGAACCAGCGACGT
cons_gr100_3	242	24	5	c	AGC	GCAGCAGCAGCAGCAACAACAACA	335	GTCCATCAACAGCACCCTTT	GAATGGAGGAACTTCGGGTT	ACCAAGGGAACACAGCGAGGAATCCACCTCCCGGCTTCAATGAAACTCCACAAGCTCCAATCCGCAACCGGGATCACGCGGCTTTTAGATCGGAACAAGTCCATCAACAGCACCCTTTACAACAGCAACTAACATTCAGGTTTTCTGCGGACCAAACCTTCCAGCATCCgcagcagcaACCAACCATGGGTAATAGATTCCCTCAGCCCCAAGCCCAGCACCAACACCAACTTACCCAGCCgcagcagcagcagcaacaacaacaGCATCAGCAGCAACAGAACCAACATCAACCGCAACACCATCCTCATAACCAACACCAACAGCAATATCGTCCACAGCAACAACCACACCGCTTGCCCCATCAACCTCACCCGCCTCTCCATCCCCTCTAACCAC…
cons_gr101_6	315	10	5	p	AC	TGTGTGTGTG	244	AATATGACCATTTGCCCGAG	TGTCACCATAGCTCTTCCGA	ACAACACCAAGGTTTGATATCCTCAATATTGAATGGTATACATACCAAAACAGATAGACAGTATAACACCAAGGTTTGATATCCTCAATATTGAATGGTATACATACCAAAACAGATAGACAGTACCACTCAAAGAGACCATCAAGGGATTCAAGGACATTTTAGCTGGACAATATGACCATTTGCCCGAGGTGGCATTCTATCTGGTAGGATCCATCGAAGAGGTCGTGGCCAAGGCAGACAGGCTGGCTGAGGAGTCCTAATTAGACAATACCATAGACCATTTtatataATATACTGTGTCAGAAGCTGAAtgtgtgtgtgATGAAAATACTTTACAGAACCAGCAAGGAAAATTTGTTGGCTATTCGTTATCAAATTGGAAGTCGGAATCGTCGG…
cons_gr102_3	323	14	7	p	AC	TGTGTGTGTGTGTG	102	TCCGTCTCTATTAAGTTCCTTCTG	GTCTTTGACGCGAAGTGGAT	ACGAGGGTATATGGCATGGTCACTTATGGACAACTTCGAGTGGACCAGTGGATATACACAGAAATTTGGGCTCTACCAGGTAGACTTCAACAGTCCACAACGGGTCCGATCCATGAAGTCTTCGGTATCCGTTTATTCTGAAATAATACGAAACAACGGCTTCCCTGAAATGTAGATCAAACGAGATTAAAGGCGATAAAGTAtgtgtgAAACATTGTATGTAAGTGTTGATTAACGCATTCTACATTTGTAAGTCTTTaaaaaaaCACCTGTAAAATAGAATTTATCCGTCTCTATTAAGTTCCTTCTGTAAATAGTGACTtgtgtgtgtgtgtgATATTGAAACAGTTAATACCTGATTAAAGAATATCCACTTCGCGTCAAAGACACAATGCTTCA…
cons_gr103_2	116	10	5	p	AT	TATATATATA	154	CATCCGAAGCATACCGAGAT	TGATGCGGTCATTATGGAAA	TAGGAGTGCATGACAACCTGTGGGAACGTGAACCTCATCCGAAGCATACCGAGATGGCTCATTCCCCAGTACACtatataGACGCCCACCTGATAAGCGGATTCTCAGTAAACGCtatatatataGCAGCCGTATCTCcaacaacaaAAAACAGGAAGCTGACATCTCTTTTCCATAATGACCGCATCACTCATATTTCAAATTCAGCGGACATGCCTCCGCAGTATGACGTAAGAAACAAACAATGACATTTATAATAGCGATTATTTCAAGTGTNTTTACATCACATTTAGACaaaaaGGTGCAAACAAAGAAAACAGTTTAAATGGATCCATGATAAGATTCTTTTACGTAAACGGACTGCAGTTTAATGCTTAAATAATTGGTGTTTTCAATCCA…
cons_gr104_4	270	12	6	p	AT	ATATATATATAT	310	TGCCATACCCTAGTTTATTGTGA	TTTGTCCACTCCATCATCACTT	ACTTCTACCTGCCATACCCTAGTTTATTGTGATAGTTTTGTTTGTCATTTATATGTAAGTCTTGATATAGTCAAAGTAATTAATAATTTAATCCTGCTGGaaaaaTGTAAATAATCGAACAAATCAGCTTAAACTTttgttgttgTAAATATAGCAAGTTGTTTGATATCAatatatTGTCTTCTTTTGATATACACTACACTACATTCTATAGCAGATAATTTATTGTTGaaaaaaaCGTAACATTGTGTCTGTTATAGTGTGCAATAatatatatatatCGTTGAATAACAAGTTAAGTGATGATGGAGTGGACAAAAGTAATTTGT
cons_gr105_4	261	10	5	p	AT	TATATATATA	260	TGAGGTGAATTAAACATAACAACAA	GGCGGAGGTGAGAATGTAAA	ACATTTTAAACTTCGATGATAACTGTTAAGAACTCGCAATATTTGTGAATGCTTGACAAAGGCGTGTAAACAGATTTGTTGTTCTTTAATTTGTAAAATAATTCACAGAtttttAAAATTATGTCATTAGTATATCACATGACATCtttttATTATTCGTaaaaaTCTtctctcATTCATGAATATGATACATGTTGATTTCTTTCTTTGTAAATATGAGGTGAATTAAACATAACAACAATAGCTTCATATTGATGCTGtatatatataNNCGAGAAGTTAGCTCTATAACATCAGTTTGATAAGTGCATGGTTCCTTTGTTGATATGTTGTTCAAACACAGATTCAGCTGACTAGAAACTGTGTCCATAAATTGTTACACTGCCATTTATAGCTGGA…
cons_gr106_2	152	10	5	p	AT	ATATATATAT	102	AAATGAGGACCCATGCTAAA	TGAAATTGTCCAATTCTACAGTGC	ACATCTTAATTGTTGtttttCTTTAAAGAAATCCTTtatataCACATaaaaaNCATATCAGTATTACATACTGATGTAATCTGCAAAGtttttAAAATGAGGACCCATGCTAAAATAATCCACatatatTTCTTAACAATTCTCACCATNAatatatatatAGNGCAATAATGCACTGTAGAATTGGACAATTTCACATACAAAGAAATGTCAAGATGAAAACTTTATACAGtatataGCTACCATACGATATTCTCTGTAAGGTGATGAATGTTTAATACCTTATAAGGTATTATCCTAAACCAGaaaaaTATTCATTAACAGACATACATGAATACTGNATTATTCACAAACCAAatatatTAAATNGCCATGAGTGTAAAATTCATTTCCATNTAA…
cons_gr108_17	261	10	5	p	AC	TGTGTGTGTG	163	AGCTGATGGAAACACAGCCT	GATCCACGATCCATCAGGTT	ACACATGAGCCGTGAGATTCAGAGTTTGAAGGCACAGCTGATGGAGATNNaaaaaCATGATGAAGCTGAGCTTTNGACCTTCAGTTGGACATTCNGAGGTCAATCAGACAGGAAGTTGCTGCAGCAATGANCGATGTAAAACGAGCTGATGGAAACACAGCCTTGCCAGTGGCGGCAAAANNCTAAGCCTGTCAATGACACCCATTGTCTGATCTGCCTGGACAATCACTCTGACTCCGTCCTCTACCAGTGTGGACACAtgtgtgtgtgCTTCACTTGTGGACGCAACCTGATGGATCGTGGATCAAAATGTCCAGTGTGCAGGGCCCCAATCAAAGACATAANNNNGGNCNNNNNNNNNNANNNANNNNNNANNNNNNNTNANGNTTTNNCNNNNNN…
cons_gr109_2	253	10	5	p	AT	ATATATATAT	259	TGTGCAATATTTGCTAATGCG	AGAGCTCTCTTCGTCTTGCAT	ACAGAATTATTAAatatatTTACATTGTGCAATATTTGCTAATGCGTGTGATGTAATAAGAAAATaaaaaGATTTATAATAAAATCTTGAAAATACAatatatCGCTTATCAAAATATTCCAGGAATTAATCATGTCTATTTCCAGTGGTTATAACATGaaaaaTCGACTTAAAAGAATTTGGTCCCTGATTGATACCTCCAGTTTTCaaaaaaTGTATCCAAATCGTGCaaaaaaaaCAATATCTCAGAAAatatatatatAATGCAAGACGAagagagCTCTANTTTGCTAAACGCACTATTTTAAAANCAAGATGTAAATTACATCATGTTGTGAACCATAGATCTTGTAACATTAACCGTCCA
cons_gr110_3	80	18	6	p	AAC	CAACAACAACAACAACAA	99	TCGTGATCGTCGTGGTTAGA	AAATGTCGGTAGTTGGCGAG	ACTTTGCATCACCCTGATTGCCGTCGTGATCGTCGTGGTTAGAGTTTGCCATATTCGGaaaaaGCGTCTCCGAGGTGTCcaacaacaacaacaacaaCGTCGCTCGCCAACTACCGACATTTACAGtatataCACCACGGAAcccccACCGTATGAAATTGCCGCCAAACATAAACTTCCTCAATACAgtgtgtCAGACAACCCTCCCAAATATGAAGAAATCACTCAGGAAGCATATACCAACCCGTCTTACACCTCAACAGAGGAAGTCGCCGGCTCGTCAAGGGGCATGCGCACTGAAAGAGGAAATACGGGT
cons_gr111_9	410	10	5	p	AC	ACACACACAC	133	TATGTGCATTCCACACCACC	CGAATCCCTGGTCAACTCAT	ACANCNNTANACNTNNNTNNNNNNNTNGTTNTNNNNTNTNNNNNNNTNNNNNNNNNTNAGNTNNNTTANNNCNGNAGATNNNNNNNATNTNNNANNTGATTNGGNNNGNNTTNNNANACNNNNTANNCTNNTTTTANNANCCNNNTTGCTTTCNTGCAATNTAATNNNNGNATGNAgtgtgtAAGAATGGTANGTTAAATTAATATGTTAATGGNTNTTAGNTATNTACATATNGTNTNTTAATATCANANNGTNANCANTTTACGCAANTNNNNTAAAATAAACNANAANAAGGTANTCAGNNNTGAGNNNGTACAGAGCCCGACGTTGTATGTGGTATGTGCATTCCACACCACCCCAGATGACCAGCAAGCCGATGGTCAGTGTCGCGCAGAAGAA…
cons_gr112_5	250	20	5	c	AT	TATATATATACAATATATAT	150	TGTTGATACAACTGATGTGGTGA	TCTTCCTTGTGCAAGGTTTC	ACATTCGCAACAGTGATATCTATTGCtatataAATAATACAACAGCTTTTCCNACATAtctctcAATACTGACCCtatatataAACCTAAAACTAAACAAACAACAAANCGNCCCTGGTGTAAAANTTATCACATTCCGGTAGtatatataATTAAGGCTACAGTGTTGATACAACTGATGTGGTGACAATCTTGCGAAAAGTGACACATTTAAACTGAGTCATTCATCCCCGTGTAtttttGTATACTtatatatataCAatatatatAACTTAATCTAGTTGACTTTGTAGTGAAACCTTGCACAAGGAAGATAATTATGTTGGT
cons_gr114_3	141	18	6	p	ACG	CTGCTGCTGCTGCTGCTG	110	GGATACGGTTGCTGTGGATA	CGTGAACTTCCTGTCAAGCA	ACCAACCCTAGGAGGGGTGGCTATCCTCGGGGACTAGCCATATGAGTATCACTGGCTGTGGAGATGGGATTTTGCCATGAATGCTGAGGTGGATAAGActgctgctgATACtgttgttgtGGATACGGTTGCTGTGGATActgctgctgctgctgctgAGGATAGGGCTGAGGCATCTGTGGATACTGCTGTTGCATGCCGCTATTTTCATGCTTGACAGGAAGTTCACGTAAATTTCCTCCATATGATGGTTGCTGTGGTTGTCTCTNGACCCATTCGGATACgggggNTCTTCCCAAGTTGTTTGCCTTGTGTTATGGTCAATAAAGTAAGGCCATCCGGTCATCTTATCCAAAATCATCTCCCACCCAGGCGGTAAGTCGTTATTATTTGGCTGTT
cons_gr115_9	165	10	5	p	AT	ATATATATAT	200	GTTCGACAAGAAATCCCTGG	TTCTTGTCCTGGATCAATGCT	AACATGTTCGACAAGAAATCCCTGGAATAAGAACTTGGATCGAACTTTATATGGACATCACTCAGTGTATTGAACGGAACTCTAAACGACACTTTGAAACCTAAATATCACTCAAACGATTAACTAAATCAAACGAGAATTACAAATGAATGAAAATAAGCAAAatatatatatAATATCTATTAGCATTGATCCAGGACAAGAAACAATGGaaaaaTAANAANaaaaaNNNNNANNNTATNNCC
cons_gr116_2	399	10	5	p	AT	TATATATATA	100	TGTATTATCGTGAAGGCCGA	GCTATGTTCCGTCGTAAGGC	ACTCCAGTTGTNGAAAATACTGTTGGAAAGTTTGAACTTAATTGNCTATGctctctTACTACAATGTGGTTGTGTAATGGTGTCACAATAATCAAATGNGCATTAGAACCAGTGTCAGCAATGacacacANTTTGGATCAAACTTAATAAATTgagagaAATATACACCATTTACATAACAATTTACTACAATTACAGTCCATAGCTGAATCTGTTGATTTACATCCAGAAATATGCTAGTTAGTCTATAGAAATATCGAAGAATTACTCGGAATAAAATGTTTCCTTTTAACCGTAAGTCATTCTGTGATAAATCCAGTATGATTCTACtatataTGTGTAGTATTATACAATTGTATTATCGTGAAGGCCGAATTCAACTCTAACTTAATTGAACTt…
cons_gr12_3	161	12	6	p	AT	ATATATATATAT	127	TGAATTTCTGCATGAAGTTTAAATG	GAAATTGTGGAGTTGATGGAAA	ACATAGACAGATTAAGACaaaaaaTAAAATAAGttttttCTAGTATTTTAAAGAACTGTACAGACATGTATACAAGATGAATTTCTGCATGAAGTTTAAATGTAAAATTGGAAGCAAAATTGTCACAATTAAGCTATACTGATGAAGAAACATGGTAATAatatatatatatGTCTACAAATTTTCCATCAACTCCACAATTTCTTACCAAGAATGGCACaaaaaTTTGACAAAGT
cons_gr13_3	180	10	5	p	AC	ACACACACAC	165	CCATGTAATGGATCCAGGGT	TCAGTGATTTAGCGACTAGACAAGA	AGAAATATACACAGCCGACTGTTTAAAGTCCCTGTGCATGTGTACTTTAACGAATGTCATTTACCATGTAATGGATCCAGGGTTTCATTACATCAACATAACCTAATAGGGTTATACTAATGTCAACGGTCAAGAAGAGACATGTGTCACGTTAGTGTAAAACAATTTGATCTCAATTAacacacacacCTTTTGATGACTCATCTTGTCTAGTCGCTAAATCACTGATTGTAtttttAAACATAAACTTTATTTATTGTCAACTTAAATCAAACAATTTTGTTGGTGCAGATCGAAGTGCGCGAAGCAtttttAAATTTACCAGCTTTGGCGTATTCGCAACAAGCATAAATAAATCAGTAATACAAAACATAATACAAGACTGAGTTCGAATGTAAG…
cons_gr19_3	28	10	5	p	AT	TATATATATA	129	CCCAAATTTAGATTCATATGGACA	TCATCATCATGTGCTATATTATCGG	ACCCAAATTTAGATTCATATGGACAGGtatatatataCAATGttttttCTCGTGGTCAAAATATGTAAGTGGTCAGtatataACTAGATAAAGTAGATATTAAAACCGATAATATAGCACatgatgatgAAACTATAGGAAGCATACATATGTAATATACAACAAAATCTAAAGTTATCTTTCAATAAAGATGCaaaaaaCAATGAATAATGatatatCATTTCTGTAAAGT
cons_gr1_2	100	10	5	p	AT	ATATATATAT	232	AAACACCTCTGTCGACGTCAT	AGCCTGGTGCATATTTCACA	GGCGTATAAAAGGTTTAATTTGATTGGTCAATCGAAACACCTCTGTCGACGTCATAGGCTAGATATTTGATAATCATTTCACTGCTATAAAAGTCCAAAatatatatatGCTTGATCACGTATGGTATTGAAATGTCAATAATTGATGAATTTATTTCAAACGAAAGCAATCTTAAGCAAAATGCACGTTACACCTTAAAATAAAATTTCAAATTCAAACTACTTTTATTTNCACGTCCGATATGTTGTGAAATATGCACCAGGCTTTAATAtttttNNNATAAAAGCGTATAGTAAGAGGAAAAGATTATCATACTCGTTAGATCTTATTGCATTTGATAATACGCTTAACTGTTTNAAAGGCTAGCATGGCCTACTTCTGACACCAATATTTTGTAG…
cons_gr21_3	219	10	5	p	AC	ACACACACAC	110	TCGTGGAGTAAGTTTGGCAG	TCACCTTCGGATCAAACCTT	ACGCTATGCAAGTTATGACCCGGCATCCGATACCAAAGCCGAGTTGTATGCAGACGCCGTAAACTCTCATTATATGTTCTGGAATACAACTCACATAATCCAGCTTATAGTCAAAAGTTACTGTAAGTGAAATGaaaaaaGCaaaaaTCCAAACAGAAGTGAAatatatCCTCACAACTCGTGGAGTAAGTTTGGCAGTGTAAAACATTTCGTAGTAGacacacacacAACGGTCTAGTGCCATACTGGTTATTATAAACATGGCGGCAAGGTTTGATCCGAAGGTGAATGTTTCTTGAATGTAGCACATATTTCGTTGAAATGTTTCATCTGAAATGTCAA
cons_gr23_2	474	10	5	p	AT	TATATATATA	125	TTTGTGTCATAGACGGATTGAA	GCAGCTGACATCAATTTGGA	ACTAATTTTCCCTAAAGTAAATTCTATTTCTAAATTATTAAAGTTTCTATTGTATTCCTTCTTTTGGGGTAACTTAGTACTATTTGGTAGTATTATTCGGTACAAGTTTACGTAATTGGTGACCACAGAACGTTCTATAAACATCTTACGTTGAGTGTAGGTTATAAATTACAtttttGAAATAATTCTGGGTATTCTACGTTTGATATAACAGCAAATaaaaaCAAAGATTAATGAATACATAATGTTTTCTAAGAATTAACAAATTATTTGTTTGGTGATCTGATTTGGGAGCTTCTACTTCATGAATCAGTTAACTGATCAACATCATTTATGAGGTTTATTTAAATCTCCATCATTNAGGTTTTCTTTGCGATTGTTTGTGTAtattattatCAA…
cons_gr24_5	194	16	8	p	AG	GAGAGAGAGAGAGAGA	264	TTCAGGAGGTTCAGGAATGG	GACATTGCAATTAACTGGTTCG	ACTGGCCGTATGAGGCATCTCAAGGATGTCTTCAGGAGGTTCAGGAATGGCTTCCGTGAGGGTACATAAACCAATTACAACGAATCAAAAGTCTTCCGGAACTCCAAGAATGTTATAGTCTATCAACATTGTATTACATGTAAATTACATGTAAACGATTCAAATTATTTATGCCATTTTCATTTCCAATTATgagagagagagagagaGNNNGNNANNNNNNNTAATCCATTNANTTTNNCCTTTCGTTTCNATTtgtgtgAATaaaaaNNCGAACCAGTTAATTGCAATGTCACTA
cons_gr27_2	323	10	5	p	AT	TATATATATA	113	GAAACGTTCGGTCGTTTGTT	AAACAAAGATATCCTATGGATGG	ACCTGCGCTATACATTTAATGACTAAATTGATCAACTCGCATTTAAACGTGtttttCAATGATTTATAATCCATTATTTGAATCAAAGTTTGATTTCTATAATGTTCTATCATAAAATGTAATGATGTCAAAATTGCTTGGAATTAGGATAGAGATTCAACCtttttATGACACAAATCCATTTTCATTATTGTAAATACCAAGTAATGGgtgtgtATAGATTTATTTAGTTGAGTGAATCTATCAACATCTGATGGTAATAGAAACGTTCGGTCGTTTGTTCATCAGTAGCCAAGATCTGAGCACAacacacGTGTATATGtatatatataCATTCCAtttttGTTCATATCCATCCATAGGATATCTTTGTTTATAAGTTAATTCATTAAAATTTGT…
cons_gr29_2	201	15	5	p	AAT	AATAATAATAATAAT	342	CCAATCCAAGTGTCAGGCTT	TCAGCATATCGGGCATCATA	ACAACATCTACACTGCCCAATCCAAGTGTCAGGCTTATACAGTCCCCTATTACAGAACATACAAAGCGATTCTTGTCGATGATTGTTTCCTAGTTAAGGTGAGATTACCTAGACCGGCATTGTAAATATGGCatatatGGAAGTTCNTTGTTAACTGATAAGTGtatataATCTGCGTaaaaaCACTGTAAAGNCTATTCaataataataataatTAATAATATTAATAAAATNGTGGCCTAAAACTGTATAATAATGTCTTGATTCGAGACCAAAATGCGGTCTTAACAAAATACAATTTGTTCACAATCATGGAGGGGAAGAGTTCTGCAGATCTATATGATGCCCGATATGCTGACAGGCTCCAGCCTACAATACCAGCTcacacaTCCTNCATCA…
cons_gr2_3	34	14	7	p	AT	ATATATATATATAT	188	AAATAGCTTCGTAATCCACGTT	GGCCAAATCACTATCTGCGT	ACaaaaaTAGCTTCGTAATCCACGTTGATAGGCatatatatatatatTCGGCTGCATACCGTGACTATAATTATAGTATAACATCTAAAATACTTAGAATAATATCAATAGCTTGGACCCTCTATATCATTTATCAAAGGTTGGTTTGGCCCCATTTACGTTAATTAAATTCACGCAGATAGTGATTTGGCCCTCTACGTTATGCGTCACCCACGTTAGCTTCTATTAatatatGGTCCTATCGCTCAACCCTAANCAAATCGTCATTTGTTAAAATAATATCTTTATCTTCGCACATTTCAAACTTTCACTTCCTAACGTTGTATGAAAAGGGACAATACACAATTTGTTACAAGCAttttttGGAATAATCCTGATCCGATATGTTTNACAACAGCG…
cons_gr30_4	196	10	5	p	AT	ATATATATAT	171	GCACAGGAGAACGGAGATTC	GCGGCAATGAATTTGTTGTA	AACCACTTACAGAGAAACCTATAAGGATACTAGGCCaaaaaGTTGCCCAGCTAATACCAAAACAGCACAGGAGAACGGAGATTCAGAAACAGAGGAGACGAAGGAGGAAATGAAGGCAGAAGAATGAAAGAATGAAATAGTTTACAAAATTTTCAATGCTTACAATATTTGATAtttttttATTTTGGCATATAAatatatatatTCTACAGATATACAACAAATTCATTGCCGCTGTGTTTTGGTaaaaaTGAAGtttttNGNACATTTTATAAtttttAACattattattTTNNTATGAGAATATTAATAAACTTGAGCTAACGT
cons_gr31_5	277	10	5	p	AC	CACACACACA	172	AAATAACGAAGGAATGGTCC	ACCAATTGTTGATGTAGGCA	CACAGAATACATTAAACATCCTGTCACGTGatatatTATCTTTCTCTACNTGAAATCATGGCAGTGTTAGCTGTATATCACAGATaaaaaNTATAAGGTCTGAAACGTGACGTCATCgggggCGGTATCATGGCAGACCGCAGGTGTNACACCAAANCGATGACGTCACGTCTCGTCATCCTCCATGGCAACTTTNCATTCACAGAATACATTAAACATCCTGTCACGTGatatatTATCTTTCTCTGATAAAAGAAAATAACGAAGGAATGGTCCcacacacacaAANNATCCAACATGTTTTATNATTTCATAAACCACCCAANTGATGATTACATATAGTCCCAACCCNAACNAATATCCATGCATAAAACNTNATTTCTATATGCGGCNNNNNNN…
cons_gr32_2	124	10	5	p	AT	ATATATATAT	102	GTCCGCTGGAGATCAGAATG	AACGGCATCTCTTCGAATTT	ACAAATATCGCATGTTATAAANGNNAAAATTATTTCTATTTTAGCTGTTATNCTCGTGTATTTGTTATAATTCGATGCTTTTGTCCGCTGGAGATCAGAATGATCGGNCAATTTCGTTGTGACatatatatatGTAAGTGTTCACTTTTCTACTTGTTAGGTTTAAATTCGAAGAGATGCCGTTCTCCTNATCCACCATACGTAAAATTCGAGAAAATCTAGATACAGTGTAGATTATGACACTAACCTAANTGTCTTGCTGTTGTTGATATACTATATTATAGTTAAATGATCTGCAatatatCTTTNTTACCGTCTTTATGCATTAAGTCACTTATGATGTAGGTGACCTNACNNN
cons_gr33_4	79	10	5	p	AT	TATATATATA	235	TATTTGTTAGGGCCCTGGTG	CACACATTAGTGGGAATGACG	ACTTCTGAATATTGTAATATTCCTTTATTGTATTTGTTAGGGCCCTGGTGGATAAgggggATTGTAGACATCTGGCTTtatatatataCCATTTTATTAAGATAATTATTTCAGTATCAACTCCACTATTTATCTCTTTACAATTGTAATTTCCGAAAAGATATGTTTCTTTATTAAAATTGAATGGtatataCAAGGCGTCTATCAGAAAATCAAAAGTATTTaaaaaaTACTTGCACtttttCGTCATTCCCACTAAtgtgtgTTCTAtttttCCTACTTCATGTTTACTATAAAGGG
cons_gr34_2	232	10	5	p	AT	TATATATATA	240	TTCCATGGTCCCACTGACTT	CATGCAACACTATGACATGCAC	ANNTTTGTTGGTCCTGACCAAACTTTTCACTAAATATTCTTACACTTAACTTCAATAACTCTTTTCCATGGTCCCACTGACTTAACGAGTTAACAANGGTTTGACTGTATGGGGaaaaaCAAAGAAAANGTTATTGTaaaaaGTGACAGAAAATAAGTTTCAATTGATTAAATGTGATTCAAGTAATTTTATTTAAGTGATCCCTAAATGAAAATTTGATTATGTAATAGTtatatatataTGGAAATAATTTNGGGATGTGTTCGAGANTATAAATGGCAGTGCATGTCATAGTGTTGCATGAAGTTATTAAAGTAGGGTATGAATGACACTGTTTGaaaaaaatatataTCATGGTTTAAATGAGTTGAATTCTAGATTGAAAATGATGT
cons_gr35_10	136	12	6	p	AC	ACACACACACAC	192	TCTGACAGTTTACTGTTGAAACAAA	GCGTGAACCCATCTCTAGGT	ACAAATAACTGTCACACTCACTAATCTGACAGTTTACTGTTGAAACAAAACNTCTTNATTTACGTGTTTTACAGATAAACATTAACTTAAACATTAACTTACAAAACAAGATAAATATAAACATTTACAGGTATAacacacacacacCTCACATTACAGGCTGATAGGCCTTTTGTCGTAATTATTTTATNCCATAACCTAGAGATGGGTTCACGCGT
cons_gr37_2	150	12	6	p	AT	ATATATATATAT	286	GATGCTGGATTGGAGTCACA	TGCATGCAGTTTCATCAAAGA	aaaaaaGTAATTTTACACTTGCATATAACTGTAGTCTTAGAATCCCTTCTGGATGTTCATATAGGATGCTGGATTGGAGTCACAATTGACTGaaaaaaNTCTAAGGCTTGTTTTGTAAATCATTTCTCAGACTTTTGAAACTCCTTTTAatatatatatatCATGCCAATGCAAAACTTGTCATATTAATAACCCTGGTGCATATCttttttCCTCAATTTAGCTGAATATTCTGTTTTAACATTANNNATTNNNNCTtatataATTAATATCTAAATATAGatatatGTATATTACATAACCTAGTGTAAAGATTCTAGTAACTATTCTCTTTGATGAAACTGCATGCAGGAAATATAGATATAGCAGAATGTTGAAATTAAACACCAACTGTTTATT…
cons_gr3_3	170	26	13	p	AG	GAGAGAGAGAGAGAGAGAGAGAGAGA	118	TGGTCACATGATTTACCAGC	GCTTCAGCAATGCCCAAATA	GTTTCTCCTGGAGCTTCTTATAAAGAACCGACCGCGCTAAGGAAGGCTTTCCGTGTTTGAGATGGTATGATTATACGGCATGATTATTTACAAATAGCGATTtatataTCATCGTTGGTCGGtatataTGGTGGTCACATGATTTACCAGCTGTCTTTCTGACTGATTGgagagagagagagagagagagagagaTAGATAGAGAAGAAAACGAATCGATATAATATAGTATTTGGGCATTGCTGAAGCTAAGCATTTTATCGGGCTCGTATCATGCAGGCGC
cons_gr40_5	68	15	5	p	ACG	GACGACGACGACGAC	131	CGATCTACAATCAGTGGACAA	CGCTGTCTGAGCATGAGAAAT	ACGATCTACAATCAGTGGACAATGTCAGNAGTCGAAAATTCGACACCCTCGAATTCCNGTGTTCGAAgacgacgacgacgacGGCTATGAAGATGATAATGGAGATGGACAATTTCTCATGCTCAGACAGCG
cons_gr41_3	65	10	5	p	AT	TATATATATA	92	CTCACCTACCTCAACGCCC	CCGTAATTCCCGATAAAGTGC	ACGCTCACCTACCTCAACGCCCGCGACAGTATCGGAGTGCCGCTGACAGCATTGAATGCATGTGtatatatataGCACTTTATCGGGAATTACGGAGTTAtttttAGATtatataAATATTCTATATGTAACTTCTAAATTTACAACGCCACGAatatatTTGACttttttAATGGGAAGCACCATTTTCCNNCNNAAACTGAATATTTNCAGTCTATGAAAATGCATAGAAACGTGTTTGATGTTTGTTTAATGT
cons_gr42_2	344	30	5	p	ACGGCC	CCACGGCCACGGCCACGGCCACGGCCACGG	321	TTGTGAGAACCCAGCTGATG	AGGTTCTCGGAAAGTCCCAT	CATACAGCGAAGTTGCGGCGGCTGATGCTAAACTAGGCTTGGAGAGCTTAGGAAAATGTGGAGAAatatatTCCGTCTTTCACTTCTTTTGTGTAGTGCGGTAGTGTATCTTCAAGTTGTGGAGGGGAAGACCGAACGCCGCCATGCAGAGTGTATAGGCAAATCCGAAAACGTGTTCCATACATGTCTTTGTGAGAACCCAGCTGATGGCTTTGGAGTTTGTAAGAAGGAACGATGCTTTCtgtgtgATGGATATCGAAGGAAGAGAAGTATCCGAttttttGATGACATGAGCTCGTATCGGCCAGGACAATCAAGACAAAgggggACAAGGCCACCGAGAccacggccacggccacggccacggccacggTCGACAACTACCATGACTGCACCTTC…
cons_gr43_5	99	10	5	p	AT	TATATATATA	156	GGATTATTCATAAGCGTGACACA	TTACACCTGGCATCGAAAGTT	ACCTAGGATTATTCATAAGCGTGACACAtctctcCGTATCATGGTAACGTTTAGTGTCTAATCGTTTAACTcacacaATCTTAGTGATGTGTTGTGATtatatatataTTTCTGAACATACTGCAAGTTAATTAGAATATAACTTTCGATGCCAGGTGTAATTATATGAAATTAGATATAAGAGACTGATGAAATACAGATGAATGTGAACTAAAGAGGATCATACAAGCTCAACTTAACTCTCACTAATGACAAGTGAAATGGAATGCTCAGTATGATTGATGAATGTTCAACTTGATGAGATCAGCACACTGCTGATGATTAACaaaaaTGACCACGTGCAGATAATGATAATGATGAGGATG
cons_gr44_2	103	10	5	p	AT	ATATATATAT	236	TTGTCCCTTTCAAATTGCTCTT	TGGTTCATTTCATGATTTCCT	ACTTGGTTTATTTTGTTGGTTGACTAAATTGTCCCTTTCAAATTGCTCTTAATaaaaaCTGAATGAAGAGTTCTGCAAATCCTTATAAGTGTaaaaaTTGTGatatatatatAATGAGTAGTGAGAAATGTTCTCTTTTAATGTCAGCAACTCAATGGNCATAACTACAATGATAATTATCCTTACTACTGTTAAGGTATTTTNGTGGCTTAAAtttttGNNNNAAANGNATGTAtttttCTNAGGAAATCATGAAATGAACCATATTCTTTGTTTTCAAGATTG
cons_gr46_2	153	10	5	p	AT	TATATATATA	252	CCAAGGCACCCATTACTTTG	CGTTAGCGGACGACTAGGAG	CCAAGGCACCCATTACTTTGCTAATTGCTATacacacGtatataTCATACTAGCCTATTCGAGTTAGAAAGGTTCGtttttGTAATGAGaaaaaTCtttttATGATTCACAGCCCGAAGCTTCGTGAAATGTGAAGAAAATGTaaaaaaNNNtatatatataTCGTTCatatatTTGCTAGATTTGCTCGGTCTTAGAACTGAGTTACACTTAAATTGTTTTGTAGTTATTTCTCCTAGTCGTCCGCTAACGATGAATCAATCACGCGGGACAAtttttttttCCAGAAATGTTTGAttttttGTAAATTCAGTATTTGATATAGGGCAAAGAAGGCATCGT
cons_gr47_3	304	10	5	p	AT	ATATATATAT	103	TCATTGTTGCATGAAATGCTT	CAAATTCTGCAATGATGTAGCA	TTGTTAATGTGATGATCTTGAGTATATGGTGCTTTGGTTGTTTGCATCATTTGATGTTTATGtatatatataCTACTTCTTGGGGTGTAAAACAATCAAGTCTAAATTTATAGaaaaaGTCTAACAAATTCTCTACGTTCTGCTATTTTGATTAAAATAGTTACTTAGTGGCATAAACAATGACAATATGTCTACCGACTGTGAATGACGAAATGGTGATCCACAAACTTAGAGCTTAAACAGaaaaaaCTTCATTGTTGCATGAAATGCTTACAAGTTGTGAAGAAGTTAAATATGAATAGCatatatatatAGATTCAAGGTGCTCAAAATGCTACATCATTGCAGAATTTGTGTTAAATGAGGTCATCGAAAtgtgtgTAGATCGTCATAGGATGG…
cons_gr48_2	292	10	5	p	AT	TATATATATA	379	CGTGATTCCGTTACTTTCCA	TTGAATTCACACATGCCTGG	ACCATTAAGGTTCGTGATTCCGTTACTTTCCAGTATTTCCGACATTCCTGTTGtttttATTATGTTGTATTATGCTTTGATTTTGTCNATTGNNNTGTAAGTGTTCTCCACTTAGATTAATTGAGCAGTATTTATTAAGTTTGGGAAGTATTCTACTCTTTGATTCAGAAGTTTGGTTTCTTATTACTGTAATGCTGGGGATGAATTCCTCACTAttttttttAGGCAGAAGAATCTGTTCCATANCTACATGGANAGCATTAAATATGAAGGTAGAGGAATTCAGATTTCtatatatatatttttAACCTATGAAAGGGTATGCTTATTATTTCATATTAGTTTTATTTGCAAAGAAAAGGTATTAACTTCCAGGCAtgtgtgAATTCAACTGATTta…
cons_gr4_3	85	52	8	c	ACAT	TATGTATGTATGTATGTATGATGTATGTATGTATGTATGTATGTATGTATGT	96	CAATGTAATAAATGCTAGTCCGAA	GTTGATCACGACCTTCCGTC	CCGTAAtatgtatgtatgtatgtatgtatgtatgtatgTNtgtatgtatgtatgtatgtaCAATGTAATAAATGCTAGTCCGAAtatgtatgtatgtatgtatgatgtatgtatgtatgtatgtatgtatgtatgtGACGGAAGGTCGTGATCAACtattattatATATTCGAATTAACaaaaaaCTAGGTTATTTAAATAACAAGATTGTATATTAatatatGATATAAATATGATTGAAAGTGTAAAACTCATTGGGATAAAGAAAAGTTTGTTATAAATTTCCTCCATGTGTTGTCTCATTAAGAACAGAATGTTATAATAATGTTCCGCTTATGTGCTAAACCAGCTTCGTTCATGACATAATTCTTAGAAATGGTTGTTAATATTTACATTGAT…
cons_gr50_2	331	10	5	p	AT	TATATATATA	91	CAGCTCTCCCAAGTTTCCTG	CATTGAGTCGGCCCTACAAT	ACTATAAACTCCCCGAGTCTTAACTACTAGACTGACACTCTGAAAGCCACAAGTaaaaaGcacacaAGTGTAATTTAAACATTTAGTTTTATTTATCATCGATGGCAATCCCGTTAATATCTTATCTCTTGTATCATTTGTTTCATTGCATGGTCATCAGAATGACACTCCAAACAGGCTTTGTCAGATCACCCCGTAACGATAAAATCAGGCGAATCgagagaTTTGATTTTAATTTGATTGTTATAAATTTCCGAGGAAACTCTTCTGATTTCCACAGCTCTCCCAAGTTTCCTGTGTATACAAAATTAACGAGGGCGAATACCTATGtatatatataACTATTATATTGTAGGGCCGACTCAATGTCGTCCTCCAGCTTTGAATTGTCTTAATCAT…
cons_gr52_3	32	10	5	p	AT	TATATATATA	113	TGCCACTCTTTGCTTGGATT	CCAATCATTGCTGTTTGTTGTT	ACATCTTGCCACTCTTTGCTTGGATTATCGGtatatatataCACatatatatACTGATGTAGATACAGGGTGAATGGTGAAATGTCTGGAGTTAATGAACAACAAACAGCAATGATTGGTGAACAATGaaaaaGTCAAACAAATATCAATATTTACATGTTGTCATGGATACCTAATGGTAATCAAATCAAATTTGCCGATACATTTGACTTATATTCAAAGTGTTCACATCCAAGCTACTGATGACTACTTGTGATACCCGAGCAAATGATACAAAACTAGT
cons_gr53_2	390	12	6	p	AT	ATATATATATAT	97	CCAGACATTCTGGATGTAATTCAA	AATACATGATGCTCTGGTGCC	ACtgtgtgTAAATATTTGATAATGGCAATATTTAGCAATTTATCAAGGATGCACTATTGTTAATTTTAAATTGTCATTTTACAATTGATAAATGAACTCAAATCTTTGTTATGTTTTCCTATAAAGGGATAACAATTGATTAATTCTATTTGATTAAAGACATCAGAATATTATCAAAGTAAATTTTATCCTTTATAGGCAGAGTTATCATATTTCAATATGTATACAAGATTGttttttAATCTGTGATTTAATTTTGATTTTGTTTCCCACAAGTTTCACAAGTTCCTTCCCCTTTACTTCAAATTGGCTGAAATTATTTATTATTTTATGTTTNGTGACATcacacaGTCCAGACATTCTGGATGTAATTCAATGAATTATTTNNNatatatatat…
cons_gr54_2	341	14	7	p	AT	ATATATATATATAT	103	TTTATTTGTTTCTTGTGTCTGTAAA	CAACGTAAAGAGTTGTGCAAGG	ACAATCAATTGATATCAATTCCGTTATGAGTCCAGCACcacacaaaaaaTGTCACATCATTTATCCCAACCGCCTTGTTTTGAAGAGTTTTCTATTGGCGCAATAGATACATGAAACCCtttttCTTGTATACAATACTTCATTAAATACTTCATTAAACATTGTGTTTTGTTACGAGAAGAGCAGGCGTGTCTTGTCAAGCGTAACTTTATAATTATACAATGGAACTATGCTACAGGTTCGGACGTTCCGTTTTGATGAATGGCCtttttCNAAATCTTCGTATTTTAAACCAGTTGAatatatTTTATTTGTTTCTTGTGTCTGTAAATTAAGAATCatatatatatatatTAAGCTTACAGTGTAGCAATTTATGTAGAAATACCTTGCACAACT…
cons_gr57_3	40	20	6	c	AT	ATATATATATATTATATATA	186	ACGTTACAGTTTAAATTAGTCGTTT	CGGGCATTGGTATAGCCTTA	ACAGAGTTATAACGTTACAGTTTAAATTAGTCGTTTACAatatatatatattatatataTTTAATTACATGAATATGCAAatatatCTCACATATTAATAGCTTTGCAATACAAATAAACAATTTTATtatataTTCCCGGTAAATGATCTGGGTGATTCTATATCTTTTAATGTGTTAAGGCTATACCAATGCCCGTCCTAATTAGT
cons_gr58_9	213	18	6	p	ACT	CTACTACTACTACTACTA	215	AAATGAACGCTCTCAACGCT	AGCTCCCACTAGTAACGCCA	ACTANNGNNGNNNNTNNNNCNGGATCgtgtgtTCAgtgtgtgtGNGNTNtttttttNNTTTTCTGTGAGAATATGAACGGGCTCCACACTTTACGGATTGGGAAAATGAACGCTCTCAACGCTGTTGTTTCCATTGTCTTTATCTTGGTGTCGTTTCTAGGTTCAGTGGCGGAGGGAGTCCGAATCCGCACATATACTAGATACTCCTACTCctactactactactactaTAGCTATACAACATATACACTTTCTGCAGGGGTGATAGCAGGTATTGTGATTGGATGTCTGGTGGCCGTGGCGTTACTAGTGGGAGCTATCATTCTGTGTtgtgtgtgCTGCTGTGGTCAGAGAAGAAACCAAGCACAGGCCGGACGGGTCATTGTAGCTCAGAACCCC…
cons_gr59_2	200	27	9	p	AGT	TAGTAGTAGTAGTAGTAGTAGTAGTAG	247	TGTCAAAGTTCAGGGCCATT	GCCATCCATCTATTGTTCGG	ACTTGTTGCAATAAAATCCATACTTGCCTTAATCATTAATGATGTCAAAGTTCAGGGCCATTTNGTTTATCAGTTGGACCAGAGTTGTTTGTTTATGTAAGAAAGATGGACCTGGTGATTTTATGTTGCTTTTAGATGAGCCTTCACAAAGAATTCAAGGACTGTACACATAATTGACAGTAGTGACAGCAGTCAACCCtagtagtagtagtagtagtagtagtagAGGAAAANTGTTATGACCAGACTGGGACTCAAACCCAGGACCTCCGAACAATAGATGGATGGCTCTAACCATTTGAGACTCCATCAGATGGTATTCCTCCTTCAGCATCACTACAAGGTGGAATACCATCTGATGGAGT
cons_gr60_2	314	10	5	p	AT	ATATATATAT	127	AATGAACCTTCCCTTTCCAGA	CAAGTCAACTGGCAGCTTGTAA	ACTTTGATCATCACAATCATATTAAAAGCTGTTGCAATTCACAtttttAAAAGTTTTACAGATTTAAATGTTGTGTCTGCCTGTAAATGTATCTGAATATGTGCAATTTAACTATGATTATTAAAATCATCATTCTCCAAGAAAACTGTTTCTCTATTGCGTAAAACCTGAATCAAGTTTGATCCTACCAGAAGTCTCCTGTTCAcccccTATTTCGAAATGAACCTTCCCTTTCCAGATGTTTTCGGAATATTCTTTATTGTGATATAGGGGTTGGCAAGTGAtttttGATATAAANTACATTACCGTATAGatatatatatTTACAAGCTGCCAGTTGACTTGGCATATTTCTCATGTTACTGCAAATCTGTGATGCTTATACATACTTAGCTTATA…
cons_gr62_4	83	14	7	p	AT	TATATATATATATA	117	ACAGGTCATTCTGGCCCAT	ACCAAAGCAAGGATTTGCAC	ACAGGTCATTCTGGCCCATTTTAAGTGCATTTtatataCATATTTGTGACATTGAAATCCTCTGtatataATGAATCTTTGCtatatatatatataTGTGCAAATCCTTGCTTTGGTTGATATTTTAAGATTTCCTTGAtgtgtgAGGGAAagagagCGAGTGAGACAATTTAAATTGTTATTGAGAttttttGTTTTGCTGTGTTACCTAAATAACTGAGATAATATCTTTAGATTTGGTGTATGCTATCAGTCACATACTTTAATTGATACAACACtttttATGTTCAGCAtttttCGTTGGCTTGTGT
cons_gr63_2	79	10	5	p	AT	TATATATATA	90	TTATGTCTGTGGAAGGCAAGG	TGTAAGAAATTTGATTAAACGAAACA	ACCCGTCTTTGAACAAANGAACAGTCGTAGTTATGTCTGTGGAAGGCAAGGTAATGGAATATTTATCTCGATAGCTATtatatatataGTTATGTGTTTCGTTTAATCAAATTTCTTACATATAGTTATaaaaaaCGCTTGACTaaaaaTATGTAGTCATAAGATATTTNAACCAGTTTTCTTTACGTAGCTGGGTTCAGATGCTGCTGTAACACAACCTTGTTACATTTAATAATATCAACGTAGAAGCGAAGTTCCAATcacacaGTCACTCTCATTATAGGGGTGTATTTCGATAAacacacAACTAAGGTAATGATGAACTATATTGAGGATGAAATCATGATGATTTCTGGATCATTNCTTTAGTTTAGTGACTGTCAATTGTGGT
cons_gr64_3	124	10	5	p	AC	CACACACACA	214	CTCCCTGCTACGAGTATTGTGA	CAATCGATGGAGGGATCAGT	ACTCCCTGCTACGAGTATTGTGATCATCTGATTATCatatatatAATAGCAacacacGTCCAAAACATAGACACAACACATAGGCTAAGAAGTTAAGATATAAGGtatataGTTTCTCACACCcacacacacaAACAGCtttttACAGGTAGGAATCCCAGGATACCCAGGGAGACTGTGCCAggggggATTACTACTGATCCCTCCATCGATTGGGACATACTGAGACCCCAGGANCTCTGGGGTctcctcctcTGTGCCCCACCCNNCNNNNNNTNNGNNGNNNNNGNNNNNNANNNNNNNNTNNNNNNTNCCNTNNNNTNGNCNNNNTNNNGT
cons_gr66_2	310	10	5	p	AT	ATATATATAT	137	GCAAGCAAATTAATAAACATGCAA	TTCGAATTTGATATGATTTCTAAGACT	ACCAGTTCCAAACTACAATGGCTTCAATACAGAATAAATCANNGAATTCTCACAACGAACAAAtttttATTCCAGATTGGTAAAATAGACAATAACTTATGCACCTTTTGTaaaaaTCATCCAGAAACAATAACACATGTATTATGGAATTGTGaaaaaGTATGTAATTTGATTNAAAATTTAAGAACTAATATTATTTCTaaaaaTCTCAATCTTCGTTTTGATAAACAAGATTTTNAtttttGGCAAGCAAATTAATAAACATGCAAAATTTAANATGGATAATTTAGTNATACTTATGATAAAACAatatatatatAAANGCAAATGCCTAAATTTAGAACTCAATCTGAATAGTCTTAGAAATCATATCAAATTCGAATTAAAAGCTCATTAAAA…
cons_gr68_2	110	39	7	c	AGC	ATCATCATCATCATCATCGTCGTCGTCGTCGTCGTCGTC	155	GCCATTTCTCATTCCGTTGT	CGGTTATGCTTGCGAAACTT	ACGTGGTAATAAGATCTAACATCAACGATGCCATTTCTCATTCCGTTGTCATGTTGTGGAAAACGGTCATTATTACCTTACATTATTATATTAATGTATAACGATGGAGatcatcatcatcatcatcgtcgtcgtcgtcgtcgtcgtcAGCAGTAGCAGCACAAAAGTTTCGCAAGCATAACCGATAGTTACTTTATTGTAGATAGTGTAAAACCATCACAAGTAATACACGTTtatataAATTTAAACAATTAAAATGTAACATAatatatGTTGTTTTCCTAATCCAAAGCCTGAAAACATTTGTTGGATGATTTGGTTTCAGTTGAACACATCAATAGGT
cons_gr6_6	71	10	5	p	AT	TATATATATA	272	CATGTATATGCAATACCCTGCTAAA	ACAGGAGGTTGATCACAGGG	ACATGTATATGCAATACCCTGCTAAATTTATAGTCACAACAGTTTTCCATGCTTTTCTTTTCACAAGTCCtatatatataCCCCtatataATTAGTGTAAATATTTATATTCCAATGTaaaaaTTTGGCCACAGTTGAAAGTTAATGTTTGACATTTAGCAATTTTAGAAATCAAATATGCAAAATAGACTTCTCCTAGTAAACACAAGAGTCAAATATAATTCTTAGAGTCCAAAACAGACTCAAGAGAAAGCCCTGTGATCAACCTCCTGTGATGAGTGCTAAACTATTAATTCACCAATCCATTATTTTCAAAGACACAAGACAAGAACTTTTGTaaaaaTAATCCGTTAATTATGTGATCATGTTATCATCCTGTGGAtttttAATCCAATGttt…
cons_gr71_2	193	12	6	p	AT	TATATATATATA	93	TGGATATTGTATATCTTTAGGTGGGA	AGGAAGCAAACTTCTTACCATT	ACtgtgtgGCAGTCTGTATTATTGTAAGGTAGAGCATTAATATTTTCTAAAGGTATAATGTAATGTATGCCTTTAGCatatatatTCTTTTGGAATGATTATGTATGCATTTAGCGTATAGGTTGatatatGCCTCTTGGATATTGTATATCTTTAGGTGGGATAAATATTGAATCTATNNNNNNCCTTTAGtatatatatataNNCTAATGGTAAGAAGTTTGCTTCCTAGatatatACATTTATACTATAGGTAGGGTGTATGCCTACATATACtgtatgtatgtaTTAGGTAGGTATACCTTCAGCATATANNNNCTTCATGTATAACCAGAGATGtatataTCACATGatatatatTCTCTGGTATAATGGATGAACAGAGAAAGTNCAAAATCC…
cons_gr73_3	42	10	5	p	AC	TGTGTGTGTG	268	ACCGGAAGTGCTTTCCATA	CACACGAATACACCGGTCAC	ACCGGAAGTGCTTTCCATATGGATACAAACTTTGATGGTTCtgtgtgtgtgTCTGGTCGTCCGGCGTATCTGTCTGGACGTCCGGTGTAGTCCTGTATATTCGTCCGTCCGTTTGTTTCGGCCATCCTATGTATCAGTCTGGTCAGATCTTACACCGATTAAGGACTGGTCAACCTGTTGCCCGGACCTCCGGTGTATCTATCTGGAAGTCCGGCCTGTCTGTCCAGACGTCCGATGTGTCCGGTCGGGTGACCGGTGTATTCGTGTGATAGTTATGACGTCCCCTTGATTCAAACTATGGAGTTCTCGT
cons_gr75_2	197	18	6	p	AAT	ATTATTATTATTATTATT	177	AATGGCTCATGTGCTGTTGA	CAAGAATGCCTACATCAGCTCT	ACATTAAGCAATGATGCTGAAATATGGTCCCCTGATTCACACCCACCTTACATTAAACTGATCACCAGgtgtgtATAGCTATCATTAATACATTTGTAGATAATGGCTCATGTGCTGTTGATCAACATCACAGGTATAAGTTTAGATTTTAATACTTTGATAAACAAATTCTATTTTCCtatataGCTATTCAATCattattattattattattTAttttttttttNttttttAAGTGGTTTGGTCTTTATATCATAGAGCTGATGTAGGCATTCTTGtttttGTAATCTGAAATAATGAAAACTTATACAATAAAGTAGCTATAGAagagagTTAATCAGATGCTGATGCTTGTGACTAAG
cons_gr78_3	119	18	6	p	AGC	AGCAGCAGCAGCAGCAGC	114	AGGTAAGGTGATGGAGATGAGG	CGTTCCTGGAAGGTATAGCG	ACGAAATCTGTCTCATTTTATTAATCCTACAGATGATTGAACGTTCACAAGCTTCAATCTAATATGGACTAACAATGGTTTTCTGTTAGGTAAGGTGATGGAGATGAGGTTACTCAAGagcagcagcagcagcagcAGTCTGTTTACCCTTCAGAGGACTATAGTCGATTAATCCCTCGCACGCTATACCTTCCAGGAACGTCGTCAAATTGTCACCCTGtttttCGGACAGTTCTATTCCTGCACTCTGTATGGCCTCCAGGAAATCGTATGATGACAGCACACCTTCCTTCCGTTTGTCCGCATTGAGTAAGGCATCATACAGTTTTATTTCATTTTCCTCACAGTATTTCTTCATTAAAGACatgatgatgTCCGAGGATACCagagagagTGGTG…
cons_gr79_2	91	10	5	p	AT	ATATATATAT	119	TGTATTGAAGATGACATGTGTTTGA	TGAGCTTCATTGAATGGCAA	ACATGTGTATTGAAGATGACATGTGTTTGATNAATGATNTTGTCATGTTCATATTTATAAAGTAAACTANNNNANNCTTTTAATAAGAAAatatatatatGAAGTTGCCATTCAATGAAGCTCAACATAAATTNCCAAATTTATAAATTATAAAACANGTGTGATATTACCGTCTCATTAGGTTATNTGTTACNTTTAGGTTAAATGGAAtttttAACTTGTAAAAGTTATTTTGAAATCATGgagagaAAACAGATACAAATATGTANGGGAATTaaaaaNTATATTAATGAAATTANAATGNGAATTGGTGATGTAACAGGGNATAATAGGATTTGTGCCAAGCCTTGANTCAATAGCTTATATCTATTGT
cons_gr7_14	143	10	5	p	AC	TGTGTGTGTG	200	AGCGTTACTTGTGGACCAGG	CGTTGCATTGACTAGGAGCA	ACCACTGGAGATTGGACANAGTGGACCCCGTGTAGCGTTACTTGTGGACCAGGAACCAAATCAAGAACACGAGAAATTACAAGTGACATAAAAGANGNACTGCCCGCACTTAAATGAAACAGAATATTGTTATCCGCAAGACtgtgtgtgtgATAATGTGCATGAGACCTGGACTAACAACTCTGGCTGCGAAAAGTCCTGTGAAAATAGATATGCTCCTAGTCAATGCAACGGccccccAGCTTGTGAATGCGAGGTATCCTTCGTACACTTTTACCGTGGTTCTTGGCTACTTTGGTCATTGTGTCTACTAGGTTCCAGTAAAACTCGTTATCTTCGT
cons_gr83_2	81	14	7	p	AT	ATATATATATATAT	154	AGGATCTCAACCTCCACTGGT	CGGTCACCAACATTGACAAA	ACACTCGAAACAGCAAATTTATCAGGATCTCAACCTCCACTGGTTTCATGaaaaaaTAAGTGTCTTGATCAAAACTACAAatatatatatatatTGTTCTTGtttttGNAatgatgatgaaaaaTAATTCAACAAATTACCTACTAGGTACTTTGCATTTGTCAATGTTGGTGACCGCTATCGCAGGTTCACCTGACCCCACATTAGGGACAGACAAGTCGT
cons_gr84_9	277	10	5	p	AC	ACACACACAC	374	CGACATCATTAGTGGGAATG	CAGTGGAAGGATGGAGGAAA	ACCACAACATATAGGAATTACATGATACATAAATGTATATTACAATGCATTTTGACAAGATGGCGGAGAACACAGCCAAAATAATTATTAATCAATAGTAAATAACaaaaaCAACCTGATATTTATTCACGATTGTTTTGCAGTATTTTGACATGACATGTAGATAAATAACACgtgtgtTTTTAATGTAAAATTACCCTCTTACAGTTGTACGACATCATTAGTGGGAATGTNNNNNNNNNNNNNNNNNAAANGNNNGTACCCGGGCATATAAATacacacacacTTGTATAGatatatAAATCATTTCAATGACATACAAGGTCGGCACGACCGTAATTAACATTTTACGAGAAACATTCACTTACAAATACAATTTCATTTTAGCAACACTTCTTG…
cons_gr85_3	42	16	8	p	AG	AGAGAGAGAGAGAGAG	335	TGTTGCTTCGAGAGTCAGGA	CAATCTCGTTCATATCGCCTC	ACTTACGTTTCGTAGTCTTGTTGCTTCGAGAGTCAGGATCAagagagagagagagagAAAGCGCGAGAGGTTGGACCTCGTGCTTCcgcgcgTGACAGTCGTGGGGACATAACTCCTTGTAtttttACTACAATGTGAACGAGTCTGTGAACACTGTGACCTTGTTTTATGTGATGTGGTTATTACGAATTTGTGCAGTTAAGAGACAGTATATTATCTGGCAGTGTGCATTAAGTTTATTAATACATGAACTATTTAATGTNNNNTTAAAGATTAGTCGGTATAAATCGCTATTATGTATAATGTTAAGGGAGTATGATCTAAGGGAGTATGAGGCGATATGAACGAGATTGTTTGATGGC
cons_gr86_2	286	10	5	p	AG	TCTCTCTCTC	128	TGAACCAAGCAAACTTTGAATC	TCCCTGCATGTTCAATAGTCA	ACaaaaaGCTAANCATATGGATTGAAGAGGCTGAATACATCATAAGGACGTTTACACCAACTCAAGGTCATCGCTATGGTTACATAACCTACAATAGaaaaaaGGTCAAAGGTCAATTATATCAACAACTCATATTTACCTCAAAATTACGCTGACAATACTGACCAACTCTGCCATCAGTTTCGGCTGGAAAAGGAAACAtttttGGaaaaaTTCATTTTAGTGAACCAAGCAAACTTTGAATCTGCTTTAACTTAAATAAATTGATATGTTATGAATTTGTAAtctctctctcACAGATTTTCTTTAAGACNAAATAAGGAACCACATTGACTATTGAACATGCAGGGAAATTAATTTTGTTGATTATTTCGGT
cons_gr89_3	306	10	5	p	AT	ATATATATAT	105	AATGCAAATTATGCCTACCCA	GATAAGTTATGTCTCAGGTTGGC	ACATATACCCGATAAATATGTAATATAAAACTAAATTCtatataTTTACTCTTTATTAAATGCAAACCAAGCCTACCCACtatataTCTGATaaaaaTCTACATTTTCATTATTTACTCCTGATTACAATGTGtatatataCCCGATATTTATCAATAATATAAAACCAAATTATAAtttttATGTCTtatataAACCTAATTATAATATTTACTTCTGATTAAAATCCAAACTAAGCCTACCTGCTtatataCATCAAAAtttttGTTATCTACCCCAACTACAATGCAAATTATGCCTACCCAatatatatatCTTAGATAAAATTATTTTAANATATTTATTCCTAATTTCAATGCAAACCANGCCAACCTGAGACATAACTTATCTtatataCAA…
cons_gr8_4	265	10	5	p	AT	ATATATATAT	96	GGGTCCGGGTAAATTAACGA	TTGATTCGCACGAATACGG	ACAACTATCATCGAGACGGCTGACAGCTGGCCACGCCCACCGCGATTGACATGATTGATCGGGCTTCACATGGNATCAAATAATCTTGAAATTGaaaaaCTGTAACCTTGATATNATAANACATATTTAATAATTGCTATATCATGTGTNNTTTCTTCACAGCGTTACGTATTGCAGTGTTCCGTAGTTCatatatatatANNGCTGCTCTACGATGTCTGTTTTGATCGTGATGTAAtttttGGGTCCGGGTAAATTAACGAAatatatatatCATTTATAATGTCTGTTTTCGTCACCATGCCCGAAGTCCCTTAGGGCCGTATTCGTGCGAATCAAATTCTGTAATTGAAAACCTGTaaaaaTaaaaaTCTTCGTAACGACTTTCGTTTTCNNNNN…
cons_gr90_2	323	18	5	c	AT	TATATATATATGTATATA	295	CTAGCCCAGCTTCCTATCCC	CACAGCCTCTATGTGGACAAAC	ACTAACCTATGACCTGTGTATCTAGGTCGTATTAACCTATGACCTTTTGTATCTAGGTCCTGGTCTGGGATTCGTGGCTTACCCCGAGGCACTAGCCCAGCTTCCTATCCCAAACCTTTGGGCCGCCCTGTTCTTTATCATGCTGCTGACGGTGGGGCTGGACAGTCAGGTATGACTCAATTCGATTTATTGTCCTGGGTTGATTAATTTTAGTAATTTTAGTCATCACGCCCCTTAGTCCCATAACAACATATCAGGTAAACATTGTGTAAAGTAAATTGCACTTAATTGCTTAAATTGATTTCTGCAATATACGATGTTGtatatatataTGtatataTCGCtatataGAACCAtttttGTAGTTTGTCCACATAGAGGCtgtgtgT
cons_gr91_2	85	10	5	p	AC	ACACACACAC	92	TTCAATGTTAACCACAGCACG	TCTGTATCGAGTGCGTCATCA	ACAATGTATTTGTAACGATCTACTTCAATGTTAACCACAGCACGTGATACAGAatatatACACTGATGacacacGTGATGCAGAacacacacacTGATGACGCACTCGATACAGAacacacGCACTGATGACGCACTCGATACAGAacacacacacTGATGACGCACTT
cons_gr92_2	179	12	6	p	AT	TATATATATATA	225	TTGATGTCCTGATATGAAGAGAAA	ACCCTACCTCCGAATCTGCT	ACCCTTGATGTCCTGATATGAAGAGAAAANTTTATAGCAGTTCCATTGCAATGTCTTAttttttCGAGttttttNCTTTTCTTTTATAAATCTGGAGTGTAGTTATTGTGTTAGTATTTTGATACTGTTTAACATAtctctcTACAGGGGATCGaaaaaTTCCAACAAGtatataCAGtatatatatataTGTATCATTATCCCCTCACAGCAGATTCGGAGGTAGGGTAAAGCATTGTCACCATATTTTGGAACCTAATATGTGTTGTCCCTTATCTATCAGCACTCTAGCAACTTAGTATCTTTAGAATTTaaaaaaaaaaaCTTTATTAGAAAGGTTGCGTAATACCTTTAGAGTCAtttttCAGGTTGCTAGAGACAAGGTCATCATTACTATTT…
cons_gr93_3	129	10	5	p	AT	TATATATATA	262	GTGACCTGTTTCTGGCTTCC	ATCAACAATCTCGCTCCCAA	ACATTCGGCTTCTAATTAATACCCTGGTATGTCAAATTTCTAATTCTTGttttttGTGATGTGACCTGTTTCTGGCTTCCCATTCAGATTGTAGGGTTGAATATAAGAATTCTATTAAATAAAATAACtatatatataCCAAATACCTACCACATACCAAAGTCATTTATTATGCTATGAATGCATCACCTAGTGGAGCTATGATTGGGCTGGGGTTTATCATTGTTTCAGCTTTTATGTCACAGCAAAGACAATAACAAGTGACATTAGGTTTCTCACTGCATTATGAGGTCAAATAAATCTTGGGAGCGAGATTGTTGATATTTTCAGTTTCATAGCAGTCGAAATAATAttttttCACAAGAAATCTTTATTGTATGATAAACAGAAAGTTATATT…
cons_gr95_43	182	12	6	p	AT	ATATATATATAT	93	CCTGAATACGCTTCCTAATGTGT	TCGTAATCACGGGTAGCACA	ACATTATACTCNNTCTNGCNNTNCNGNCATGTTNNNNACTGNTGCCAGATTAATTGCGCTNGAGNCTATNNTCNNCNGANNCCATTGNANNNNNNNGNAANANNAGCATATAAtttttNAANANGNANNGNGTTTTCATTAACTGAATTGTTATCCTGAATACGCTTCCTAATGTGTAATGatatatatatatANNNNNCCGAAGNTTTCATGTTGTTATTTAATACTGTGCTACCCGTGATTACGATTGAATGATATTTAATCTCGAAGGACNCATTTAGATACCAAGGTTTATATGATATTNNNTTNCNTTTNTATTCAGTCCATGTTTGATAGTTTCTNGNNNAANNNAATNNNNCANNANNNCNANANNNNANNNNNNNNANNGNANNNNNNNNA…
cons_gr97_5	220	18	5	c	AT	TATATATTTATATATATA	153	AACCTACTGGCGTGTCGTTC	TGATCTTCAAGACATCAGCACA	ACTTATAAAGTAATAATTCAATACAATGTCTTATTTAGGGAGTCTACGGATCGCatatatAATTAATAACGAGACATTTAAACTGAACACAATTAATATAGTTATGATAGTTCAAATCTCTACAAAACCTACTGGCGTGTCGTTCTTTCACCGCTTCGATGGTAGCAATATCCATGGTACAGAACTATCCAGTTAACTTACagaagaagaagaTGAAGTtatataTTtatatatataTNNGAACTTCTATACAACATGTGCTGATGTCTTGAAGATCAATGAAACCATAAANAGTTATCAAAATAATTTGTCAACAAATGTTTTCAAGCNCAAATCTGACTTGTCAAAAGTATTTGAATGCAtttttNGACAAGAAACACTTGTAAATATGCANGtttt…
cons_gr98_5	292	21	6	c	AT	TATATATATATACATATATAT	351	TCATTCACGAAGGTGTGTCC	CGGAGATGGTTTCATTGGTC	ACAATTCATCCAGTGAGTTCATAAGAGTATTGAGAAGTAATGTGGACATCGTTGTCTTGGAAACCATGCAGTCTCCAAGGAAACTGTAACCATGGCAACAATACACCGTAACCATGGGATACATGTATTGAAACAAAATGGAAAACATCACACTTCATTCACGAAGgtgtgtCCAATCATCAGTTTATACTGAAGTGTCTACTTTCTGGTCATACATAGAATAAATGATGATTTCAAAGTTCATCTGtttttaaaaaaTAATTTACAATAAANTAAATTTATATCTAAANCtatatatatataCatatatatAGCTAGGTGAAAATAAAATGTGATTAACTGTAAGTTATATCCATACTGATCAATAAATAAAATTCACTCCCTCCAATTTGACTATGA…
cons_gr99_2	43	10	5	p	AT	TATATATATA	90	CAATATTTCATGGTCATGGCG	CTGGTGACGTTATAATGCAATTACTG	acacacTAGATATTGAAGCAATATTTCATGGTCATGGCGGATtatatatataATAAATAGAGGTCAAAATTGAGCACGTTATCAGTAATTGCATTATAACGTCACCAGCGGaaaaaaNNCAGTCTTGCATTTTNAACCTTCATATTTAACCAGAAATTATTTCACGATTGTTTGCAACGAGCTTTGATAACATGTGAAGAACTCTACATTCTAATCATCTTGTTTACTATAAANTGTANCATTCCTCAAANTACCTAGATTCACTCACAAATNGAACTGTTTTGTNCCGCAGTTCATTGGTTCATTAATTNCAAAGTTGACCACCATATTCACAAATAGATTACTGTAAACGT
cons_gr9_3	161	10	5	p	AT	ATATATATAT	279	CCAATCCAGACAAGCACTCA	GCACAGAACTTTCTCTTGATTCC	ACACTTCCAATCCAGACAAGCACTCAAATGTCAATCACAAATCAGTTCTGTTTTATAAAATTTCAACAGTTCTAAACCACATCACCTGTATGTAATGAAATCAAATACCCAACAAAGTCAAGAAATCTTAGAACAAGGTTATCTAACAGTTAGTTACTACatatatatatCCTACGTGTATAGATACAAAATAATTGGTCCACAAATGTAACAACTTaaaaaGGTAAAAGTGATATCAAATGAATGATATTGGATTAATTTAGGAATCAAGAGAAAGTTCTGTGCACAATACAATAATATAATATAGTGTTAATAAtgtgtgTATAACAGCTGTAAGGTAAATAACAATAGAAATAATTTAGAAGATAAATATCAGTATAAAGGACAAcccccACTAAT…
